# Supplementary material for: The prognostic value and immunological role of angiogenesis-related patterns in colon adenocarcinoma
Source: Front Oncol. 2022 Nov 11;12:1003440. doi: 10.3389/fonc.2022.1003440 (PMC9691776; doi:10.3389/fonc.2022.1003440)
Supplement: Supplementary file 3 [file DataSheet_1.xlsx]

## Sheet: GO
ID	Description	setSize	enrichmentScore	NES	pvalue	p.adjust	qvalues	rank	leading_edge	core_enrichment
GOBP_ADAPTIVE_IMMUNE_RESPONSE	GOBP_ADAPTIVE_IMMUNE_RESPONSE	316	0.49077	1.89693	1e-10	1.57404e-08	1.16707e-08	2763	tags=41%, list=21%, signal=33%	SLC11A1/FCGR2B/LILRB3/HLX/LILRB4/C4B/IL4I1/MYO1G/C4A/LIME1/LILRB1/IL6/HLA-DQB2/CD7/ZAP70/LILRB2/PDCD1/NLRP3/FOXP3/ALOX15/CD70/LAG3/LAIR1/GATA3/PIK3CD/ADCY7/IL12RB1/JAK3/LILRB5/CTLA4/LOXL3/WAS/GZMM/CCL19/C3/CD19/BATF/HLA-DQA2/C7/SIGLEC10/HLA-DOA/SPN/EBI3/KLHL6/IL20RB/CD84/CD79B/IL18BP/TGFB1/CCR2/HAVCR2/PDCD1LG2/C8G/CLCF1/CLU/CD40/AGER/TLR8/IRF7/PRF1/SERPING1/LAT2/BCL6/RFTN1/TNFSF4/PRR7/MCOLN1/TFEB…
GOBP_BLOOD_VESSEL_MORPHOGENESIS	GOBP_BLOOD_VESSEL_MORPHOGENESIS	496	0.527627	2.08196	1e-10	1.57404e-08	1.16707e-08	2667	tags=40%, list=20%, signal=33%	THBS4/COMP/NGFR/HAND2/FLT4/SPHK1/SFRP2/SOX17/TBXA2R/ISM1/CDH2/NPR1/ADGRB2/ADAM12/PTGIS/ITGAX/CLDN5/SFRP1/PIK3R6/TWIST1/CYP1B1/TIE1/SLIT2/FAP/HEY2/COL8A2/FOXC1/HSPB6/MMP19/IL6/NOTCH4/PLXDC1/TERT/ADGRA2/THBS2/VEGFC/NOS3/ADAM8/ANGPTL4/MEIS1/COL8A1/EFEMP2/PRRX1/YJEFN3/SOX18/STAB1/APOE/GPR4/ARHGAP22/CSPG4/C5AR1/NRP2/RAMP1/VASH1/SERPINE1/TNNI3/PIK3CD/ITGB3/COL18A1/TBX2/RASIP1/NFATC4/ITGB2/CHI3L1/MMRN2/…
GOBP_CELL_CHEMOTAXIS	GOBP_CELL_CHEMOTAXIS	238	0.525165	1.99516	1e-10	1.57404e-08	1.16707e-08	3214	tags=48%, list=24%, signal=37%	THBS4/CSF3R/SLIT2/CCL17/IL6/VEGFC/ADAM8/CCL21/CCL3L1/ADGRE2/C5AR1/CCL23/CXCR1/SERPINE1/CCL18/SLAMF8/PIK3CD/FGFR1/ITGB2/IL34/PDGFB/CCL19/S100A12/GREM1/PGF/PRKD1/CSF1R/CX3CL1/CMKLR1/CCL13/PDGFRB/CCL3/PREX1/CXCR3/EGR3/CCR2/CCR7/CSF1/NCKAP1L/CCR5/PPBP/S100A8/CCL8/LOX/SCG2/C3AR1/MST1/CYP7B1/RARRES2/PLEKHG5/NRP1/IL16/JAM3/CCL22/FLT1/VAV1/CORO1A/TIAM1/CH25H/CCL25/CCR1/S1PR1/VEGFA/RIN3/CCL2/ACKR3/MPP1/CC…
GOBP_CELL_SUBSTRATE_ADHESION	GOBP_CELL_SUBSTRATE_ADHESION	299	0.514473	1.9794	1e-10	1.57404e-08	1.16707e-08	2561	tags=37%, list=19%, signal=31%	L1CAM/ITGBL1/SIGLEC1/SPOCK1/SFRP1/MYO1G/FBLN2/ITGA11/COL13A1/LYVE1/COL5A3/LIMS2/PARVG/CCDC80/COL8A1/EFEMP2/EGFLAM/ADAMTS12/CCL21/CDKN2A/ALOX15/NID2/SNED1/ITGA7/SERPINE1/FBLN1/ITGB3/ITGB2/PKD1/THSD1/PDGFB/ITGA5/GREM1/LAMC3/EMILIN1/RELL2/ITGAL/SRCIN1/FBLN5/CX3CL1/FN1/VWF/LAMA5/ADAMTS13/PARVB/PREX1/BCAM/COL16A1/CCR7/CSF1/AXL/CD34/THY1/LAMB2/MELTF/SPOCK2/THBS3/BCL6/COL1A1/FLNA/CD36/NRP1/APOD/ANTXR1/J…
GOBP_COLLAGEN_FIBRIL_ORGANIZATION	GOBP_COLLAGEN_FIBRIL_ORGANIZATION	47	0.759932	2.40032	1e-10	1.57404e-08	1.16707e-08	2298	tags=74%, list=17%, signal=62%	COMP/SFRP2/TNXB/CYP1B1/COL11A1/ADAMTS14/COL13A1/COL5A3/SCX/FOXC1/ADAMTS2/EFEMP2/LOXL1/LOXL4/DPT/LOXL3/DDR2/MMP11/GREM1/AEBP1/EMILIN1/PXDN/COL5A1/LOX/LOXL2/COL1A1/COL14A1/COL5A2/COL1A2/FKBP10/COL12A1/SERPINF2/COL3A1/TGFB2/SERPINH1
GOBP_COLLAGEN_METABOLIC_PROCESS	GOBP_COLLAGEN_METABOLIC_PROCESS	85	0.654728	2.25597	1e-10	1.57404e-08	1.16707e-08	2565	tags=55%, list=19%, signal=45%	MMP17/TNXB/ADAMTS14/COL13A1/FAP/SCX/TGFB3/MMP19/IL6/ADAMTS2/MMP13/MMP25/UCN/MRC2/MMP9/RCN3/CIITA/P3H3/MMP11/EMILIN1/PDGFRB/TGFB1/TNS2/COL5A1/COL1A1/COL15A1/P3H1/MMP2/LARP6/MFAP4/COL1A2/ENG/MMP14/KLK6/CTSL/VSIR/SERPINF2/ARRB2/SERPINH1/VIM/RGCC/CCN2/MMP1/CTSK/MMP3/CBX8/P3H4
GOBP_ENDOCYTOSIS	GOBP_ENDOCYTOSIS	457	0.45925	1.80759	1e-10	1.57404e-08	1.16707e-08	3026	tags=35%, list=23%, signal=28%	MARCO/FCN1/DRD4/HBA1/SIGLEC1/SSC5D/ITGAM/SCARF2/SPHK1/FCGR2B/DNM1/FCGR1A/SFRP4/LILRB4/SNCG/C4B/COLEC12/SELE/DLG4/OLR1/NLGN2/LILRB1/SCARA3/TREM2/FCN3/SCARF1/APLP1/PSTPIP1/CD163/CCL21/STAB1/DRD2/ALOX15/APOE/LOXL4/MRC2/PEAR1/CACNG4/RAMP1/CXCR1/SERPINE1/CLIP3/ITGB3/ITGB2/LOXL3/RAB34/CCL19/C3/GREM1/ACHE/DOCK2/PRKD1/EHD2/STON1/RHOJ/CD300A/IL10RA/PLCG2/STX1A/PACSIN3/ABCA7/EHD3/APOC1/PDLIM7/NCKAP1L/AXL/C…
GOBP_EXTERNAL_ENCAPSULATING_STRUCTURE_ORGANIZATION	GOBP_EXTERNAL_ENCAPSULATING_STRUCTURE_ORGANIZATION	309	0.641202	2.47308	1e-10	1.57404e-08	1.16707e-08	2565	tags=55%, list=19%, signal=45%	ADAMTS10/C6orf15/COMP/IBSP/MMP17/ITGAM/SFRP2/ADAMTS4/TNXB/COL10A1/ADAM12/ITGAX/COL7A1/ADAMTS7/CYP1B1/TIE1/FBLN2/COL11A1/ADAMTS14/ITGA11/ADAMTSL4/COL13A1/FAP/COL8A2/COL5A3/CTSG/SCX/MIA/FOXC1/MMP19/IL6/ADAMTS2/CCDC80/MMP13/APLP1/ADAM8/COL8A1/EFEMP2/MMP25/MFAP5/EGFLAM/LOXL1/ADAMTS12/MATN3/LOXL4/TNC/MMP9/ACAN/LTBP3/NID2/ITGA7/SERPINE1/MFAP2/FBLN1/ITGB3/COL18A1/DPT/ITGB2/LOXL3/MYH11/DDR2/PDGFB/MMP11/I…
GOBP_G_PROTEIN_COUPLED_RECEPTOR_SIGNALING_PATHWAY	GOBP_G_PROTEIN_COUPLED_RECEPTOR_SIGNALING_PATHWAY	498	0.48343	1.90653	1e-10	1.57404e-08	1.16707e-08	2549	tags=38%, list=19%, signal=32%	MARCO/PTGIR/SSTR5/FCN1/DRD4/PCSK1N/NTSR1/NXPH4/SPHK1/PALM/TBXA2R/GPR84/P2RY6/HCAR2/NPR1/ADGRG3/ADGRB2/RGS11/SORCS2/PIK3R6/GPBAR1/ADCY5/BAIAP3/GPR162/GPR68/GNAO1/F2RL3/GPR132/ARHGEF25/GRP/PIK3R5/CCL17/ADCY4/KISS1/MC1R/HOMER3/OBSCN/NLRP6/ARHGEF17/ADGRA2/NMUR1/ACKR1/APLP1/MRGPRF/GPR176/ADORA1/FPR1/TAS1R3/NPSR1/UCN/GPR161/PDE2A/CCL21/CCL3L1/ADGRE2/DRD2/APOE/GPR4/C5AR1/GIPR/CCL23/FZD2/RAMP1/CXCR1/SCT/…
GOBP_LEUKOCYTE_CELL_CELL_ADHESION	GOBP_LEUKOCYTE_CELL_CELL_ADHESION	298	0.494773	1.90264	1e-10	1.57404e-08	1.16707e-08	2934	tags=41%, list=22%, signal=33%	PLA2G2D/GLI3/GLI2/FCGR2B/HLX/PIK3R6/LILRB4/SELE/OLR1/LILRB1/IL6/RASAL3/ZAP70/CERCAM/LILRB2/PDCD1/ADAM8/NLRP3/CCL21/FOXP3/CD70/LAG3/GATA3/VSIG4/IL12RB1/JAK3/ITGB2/CTLA4/LOXL3/CARD11/SELP/CCL19/ITGA5/SPN/ITGAL/IDO1/EBI3/GPNMB/CD300A/IL20RB/RUNX3/LRRC32/EGR3/CCR2/CCR7/HAVCR2/NCKAP1L/PDCD1LG2/SELPLG/S100A8/AGER/NR4A3/THY1/TNFAIP8L2/PTAFR/BCL6/TNFSF4/JAM2/ICAM1/NFKBID/DTX1/CD86/IL2RA/SIRPG/SIRPA/TNF/C…
GOBP_LEUKOCYTE_DIFFERENTIATION	GOBP_LEUKOCYTE_DIFFERENTIATION	428	0.468021	1.83859	1e-10	1.57404e-08	1.16707e-08	2270	tags=31%, list=17%, signal=26%	PLA2G2D/OSCAR/GLI3/GLI2/FCGR2B/LILRB3/JAG2/ADGRG3/HLX/SFRP1/PIK3R6/LILRB4/GPR68/CSF3/TNFRSF18/LILRB1/LYL1/FSTL3/TREM2/IL6/ZBTB46/NRROS/ZAP70/LILRB2/ADAM8/NLRP3/FOXP3/CYP26B1/MMP9/LAG3/CCN4/GATA3/NFAM1/SLAMF8/PIK3CD/MAFB/IL12RB1/IL11/JAK3/CSF2/CTLA4/LOXL3/IL34/FES/CARD11/CCL19/SPI1/CD19/BATF/DOCK2/BATF3/HLA-DOA/SPN/FBN1/CSF1R/PLCG2/RUNX3/ROR2/CCL3/PREX1/CD79B/TGFB1/EGR3/SIGLEC15/CCR2/CCR7/CSF1/MFN…
GOBP_LEUKOCYTE_MIGRATION	GOBP_LEUKOCYTE_MIGRATION	365	0.490705	1.91383	1e-10	1.57404e-08	1.16707e-08	3008	tags=44%, list=23%, signal=35%	L1CAM/THBS4/ITGAM/ITGAX/TREM1/MYO1G/CSF3R/SLIT2/SELE/OLR1/TNFRSF18/CCL17/TREM2/IL6/ZAP70/VEGFC/ADAM8/NLRP3/GYPC/ADORA1/CCL21/CCL3L1/ADGRE2/C5AR1/MMP9/CCL23/CXCR1/GATA3/DOK2/SERPINE1/CCL18/SLAMF8/PIK3CD/ITGB3/ITGB2/IL34/SELP/PDGFB/CCL19/ITGA5/S100A12/GREM1/PGF/EMILIN1/SPN/ITGAL/CSF1R/CX3CL1/CD300A/GPC1/CMKLR1/FN1/ROR2/CCL13/CD84/CCL3/BDKRB1/PREX1/CXCR3/TGFB1/CCR2/CCR7/CSF1/NCKAP1L/CCR5/PPBP/HCK/SE…
GOBP_MONONUCLEAR_CELL_DIFFERENTIATION	GOBP_MONONUCLEAR_CELL_DIFFERENTIATION	330	0.483732	1.87557	1e-10	1.57404e-08	1.16707e-08	2257	tags=31%, list=17%, signal=27%	PLA2G2D/GLI3/GLI2/FCGR2B/JAG2/ADGRG3/HLX/SFRP1/PIK3R6/LILRB4/GPR68/TNFRSF18/LILRB1/LYL1/TREM2/IL6/ZBTB46/ZAP70/LILRB2/ADAM8/NLRP3/FOXP3/CYP26B1/LAG3/GATA3/NFAM1/SLAMF8/PIK3CD/MAFB/IL12RB1/IL11/JAK3/CSF2/CTLA4/LOXL3/IL34/FES/CARD11/CCL19/SPI1/CD19/BATF/DOCK2/BATF3/HLA-DOA/SPN/CSF1R/PLCG2/RUNX3/PREX1/CD79B/EGR3/CCR2/CCR7/CSF1/MFNG/NCKAP1L/AXL/GPS2/CLCF1/ZFPM1/AGER/IRF7/INHBA/BCL6/TNFSF4/PRR7/NFKBID…
GOBP_MUSCLE_STRUCTURE_DEVELOPMENT	GOBP_MUSCLE_STRUCTURE_DEVELOPMENT	413	0.481384	1.88802	1e-10	1.57404e-08	1.16707e-08	2780	tags=34%, list=21%, signal=28%	CNTFR/COMP/SGCA/MAPK12/PI16/BOC/PLPP7/CDH2/SOX8/JPH2/ADAM12/HLX/EVC/MAPK11/TWIST1/PDLIM4/NFATC1/COL11A1/ITGA11/OBSL1/CTF1/HEY2/EGR2/SCX/CCL17/RBPMS2/FOXC1/OBSCN/MRAS/POPDC2/CACNA1H/MSC/TNNT1/EFEMP2/PDLIM2/OLFM2/CYP26B1/FLNC/SMARCD3/LMOD1/FZD2/ITGA7/TNNI3/MESP1/DYSF/SOX15/CRYAB/TBX2/NFATC4/MYH11/ASB2/PDGFB/GREM1/TMEM204/EHD2/HEYL/HOXD10/GPC1/LBX2/LAMA5/PDGFRB/ELN/PLEKHO1/FHL3/TGFB1/ADARB1/EGR3/PDL…
GOBP_OSSIFICATION	GOBP_OSSIFICATION	311	0.518983	2.00331	1e-10	1.57404e-08	1.16707e-08	2245	tags=34%, list=17%, signal=29%	COMP/TWIST2/IBSP/HAND2/CHRD/SFRP2/CHRDL2/SOX8/GLI3/GLI2/BMP8A/SFRP1/TWIST1/COL11A1/ITGA11/COL13A1/EGR2/FGR/CHRDL1/SCX/FOXC1/FSTL3/TGFB3/IL6/GLI1/CLEC5A/VEGFC/P2RX7/KREMEN2/SEMA7A/ALOX15/CLEC11A/MRC2/TNC/MMP9/DCHS1/ALPL/LTBP3/MN1/CCN4/SNAI1/DDR2/WNT11/GREM1/SMOC1/SPP1/ACHE/PRKD1/RUNX3/ROR2/CCL3/TGFB1/CTHRC1/BMP1/STC1/CSF1/PDLIM7/TMEM119/LRP3/NAB2/LOX/SLC24A3/THBS3/COL6A1/VCAN/COL1A1/SMO/CDH11/ACP5…
GOBP_POSITIVE_REGULATION_OF_CELL_ADHESION	GOBP_POSITIVE_REGULATION_OF_CELL_ADHESION	361	0.502089	1.95617	1e-10	1.57404e-08	1.16707e-08	2500	tags=37%, list=19%, signal=31%	IBSP/CHRD/SFRP2/GLI3/GLI2/HLX/SFRP1/PIK3R6/LILRB4/FBLN2/SELE/TNFRSF18/LIMS2/LILRB1/FSTL3/IL6/CCDC80/RASAL3/ZAP70/LILRB2/PDCD1/ADAM8/KIF26B/NLRP3/COL8A1/EFEMP2/PTPRU/EGFLAM/CCL21/FOXP3/ALOX15/CD70/GATA3/IL12RB1/JAK3/ITGB2/CTLA4/CARD11/SELP/PDGFB/CCL19/ITGA5/EMILIN1/RELL2/EBI3/CX3CL1/FN1/RUNX3/PREX1/APBB1IP/EGR3/CCR2/COL16A1/CCR7/CSF1/HAVCR2/NCKAP1L/PDCD1LG2/AGER/NR4A3/THY1/SPOCK2/PTAFR/BCL6/TNFSF4…
GOBP_POSITIVE_REGULATION_OF_LOCOMOTION	GOBP_POSITIVE_REGULATION_OF_LOCOMOTION	463	0.495383	1.94894	1e-10	1.57404e-08	1.16707e-08	2964	tags=40%, list=22%, signal=32%	THBS4/TWIST2/FLT4/SPHK1/ITGAX/TWIST1/SEMA6B/SLIT2/TNFRSF18/FGR/TREM2/SEMA6C/IL6/TERT/ADGRA2/SYDE1/VEGFC/NOS3/ADAM8/SEMA7A/CCL21/F10/C5AR1/MMP9/LRRC15/NRP2/SEMA3G/CCN4/GATA3/SERPINE1/SNAI1/TNFAIP6/PIK3CD/FGFR1/ITGB3/IL34/AKAP12/DDR2/SELP/WNT11/PDGFB/CCL19/JCAD/ITGA5/PGF/ADAMTS1/PRKD1/SPN/GPNMB/CSF1R/RHOJ/CX3CL1/CARMIL2/CMKLR1/FGF7/FN1/PLCG2/ROR2/PDGFRB/CCL3/BDKRB1/PREX1/TGFB1/CCR2/CCR7/CSF1/NCKAP1…
GOBP_POSITIVE_REGULATION_OF_MAPK_CASCADE	GOBP_POSITIVE_REGULATION_OF_MAPK_CASCADE	400	0.474211	1.85812	1e-10	1.57404e-08	1.16707e-08	2536	tags=34%, list=19%, signal=29%	MARCO/BIRC7/DRD4/HAND2/FLT4/SPHK1/P2RY6/CDH2/FCGR2B/NCF1/CARD9/MAPK11/PIK3R6/MAPK8IP2/GPBAR1/DUSP15/NDRG4/PIK3R5/CCL17/TGFB3/TREM2/IL6/OSM/ADAM8/FPR1/DOK5/SEMA7A/CCL21/MAP3K12/CCL3L1/DRD2/ALOX15/APOE/CSPG4/C5AR1/CCL23/IGFBP6/CCL18/FGD2/FGFR1/IL11/IL34/AKAP12/CHI3L1/PDGFB/CCL19/JCAD/SPI1/S100A12/MAP4K1/RELL2/GPNMB/CSF1R/TRAF1/TP73/MAPK8IP1/CX3CL1/ROR2/CCL13/PDGFRB/ADRA2C/CCL3/TGFB1/ABCA7/LILRA5/CC…
GOBP_RECEPTOR_MEDIATED_ENDOCYTOSIS	GOBP_RECEPTOR_MEDIATED_ENDOCYTOSIS	202	0.554439	2.09048	1e-10	1.57404e-08	1.16707e-08	2178	tags=33%, list=16%, signal=28%	MARCO/DRD4/HBA1/SIGLEC1/ITGAM/FCGR2B/DNM1/FCGR1A/SFRP4/LILRB4/COLEC12/SELE/DLG4/LILRB1/SCARF1/CD163/CCL21/STAB1/DRD2/APOE/CACNG4/RAMP1/CXCR1/SERPINE1/ITGB3/ITGB2/CCL19/C3/GREM1/ACHE/PLCG2/APOC1/PDLIM7/CLU/CLTCL1/MSR1/LRP3/TNK2/MRC1/HSPG2/FCHO1/ANKRD13D/RAMP2/CD36/SYT11/HBA2/CD14/RAMP3/TFR2/RAB31/MX2/ANKRD13B/MX1/ABCA2/VEGFA/RIN3/ACKR3/CTSL/HPCA/PIP5K1C/WDR54/AMN/LRP1/ARRB2/FCER1G/DLL1
GOBP_REGULATION_OF_CELL_ACTIVATION	GOBP_REGULATION_OF_CELL_ACTIVATION	447	0.484591	1.90646	1e-10	1.57404e-08	1.16707e-08	2930	tags=41%, list=22%, signal=33%	ITGAM/SPHK1/PLA2G2D/GLI3/GLI2/FCGR2B/TNFRSF4/HLX/SFRP1/PIK3R6/LILRB4/TNFRSF18/FGR/LILRB1/TREM2/IL6/RASAL3/SPACA3/ZAP70/LILRB2/PDCD1/NOS3/ADAM8/NLRP3/CCL21/FOXP3/ADGRE2/APOE/CD70/CYP26B1/LAG3/TBC1D10C/GATA3/VSIG4/NFAM1/SLAMF8/IL12RB1/SOX15/JAK3/ITGB2/CTLA4/LOXL3/FES/CARD11/SELP/PDGFB/CCL19/CD19/EMILIN1/HLA-DOA/SPN/IDO1/EBI3/CD300LF/GPNMB/MAPK8IP1/CX3CL1/CD300A/IL20RB/RUNX3/PDGFRB/CD84/CCL3/TGFB1/L…
GOBP_REGULATION_OF_LEUKOCYTE_DIFFERENTIATION	GOBP_REGULATION_OF_LEUKOCYTE_DIFFERENTIATION	230	0.523517	1.98702	1e-10	1.57404e-08	1.16707e-08	2270	tags=36%, list=17%, signal=30%	GLI3/GLI2/FCGR2B/LILRB3/HLX/SFRP1/PIK3R6/LILRB4/GPR68/TNFRSF18/LILRB1/FSTL3/TREM2/ZBTB46/ZAP70/LILRB2/ADAM8/NLRP3/FOXP3/CYP26B1/LAG3/GATA3/NFAM1/SLAMF8/MAFB/IL12RB1/JAK3/CTLA4/LOXL3/IL34/FES/CARD11/CCL19/HLA-DOA/FBN1/RUNX3/ROR2/CCL3/TGFB1/EGR3/CCR2/CSF1/NCKAP1L/AXL/ZFPM1/AGER/IRF7/INHBA/MITF/BCL6/TNFSF4/NFKBID/DTX1/CD86/IL2RA/HCLS1/BTK/TNF/CD27/TYROBP/GATA2/RARA/RASSF2/SOCS1/RHOH/CCR1/MMP14/HLA-G…
GOBP_REGULATION_OF_SYSTEM_PROCESS	GOBP_REGULATION_OF_SYSTEM_PROCESS	333	0.479997	1.86143	1e-10	1.57404e-08	1.16707e-08	1877	tags=28%, list=14%, signal=24%	HAND2/SGCA/PI16/HSPB7/SLC4A3/NTSR1/SPHK1/KCNK15/TBXA2R/NPR1/CHRNA3/ITGAX/NPTXR/KCNE4/CASQ2/DLG4/HEY2/SHANK3/INHBB/GNAO1/EGR2/NLGN2/HSPB6/FXYD6/POPDC2/ATP1A3/NOS3/ADORA1/SCN1B/CACNA1H/TNNT1/UCN/NPTX2/CACNA2D4/CNN1/DRD2/APOE/KCNH2/CACNG4/DES/SCT/TNNI3/VIP/TBX2/TSHZ3/PDGFB/TYMP/STX1A/ADRA2C/CCL3/GUCY1A1/EHD3/STC1/GJA5/S1PR2/GSTM2/WASF3/P2RX1/AGER/TACR2/NR4A3/PTAFR/INHBA/KCNJ14/FLNA/JAM2/ICAM1/CACNB1…
GOBP_REGULATION_OF_VASCULATURE_DEVELOPMENT	GOBP_REGULATION_OF_VASCULATURE_DEVELOPMENT	228	0.530164	2.01183	1e-10	1.57404e-08	1.16707e-08	2913	tags=45%, list=22%, signal=36%	THBS4/SPHK1/SFRP2/TBXA2R/ISM1/NPR1/ADGRB2/ADAM12/PTGIS/ITGAX/CLDN5/SFRP1/PIK3R6/TWIST1/CYP1B1/TIE1/FOXC1/HSPB6/IL6/TERT/ADGRA2/THBS2/VEGFC/NOS3/ANGPTL4/YJEFN3/STAB1/GPR4/C5AR1/VASH1/SERPINE1/PIK3CD/ITGB2/CHI3L1/JCAD/ITGA5/C3/GREM1/PGF/EMILIN1/KLF2/ADAMTS1/PRKD1/GPNMB/RHOJ/ECSCR/CCR2/SULF1/CDH5/PLXND1/CD40/CD34/AKT3/C3AR1/HSPG2/PTPRM/APLNR/RAMP2/TNF/SERPINF1/PRKCB/FLT1/GATA2/PPP1R16B/RAPGEF3/ENG/S…
GOBP_SKELETAL_SYSTEM_DEVELOPMENT	GOBP_SKELETAL_SYSTEM_DEVELOPMENT	365	0.495321	1.93183	1e-10	1.57404e-08	1.16707e-08	2686	tags=35%, list=20%, signal=29%	COMP/HAND2/CHRD/NKX3-2/SFRP2/ADAMTS4/CHRDL2/GLI3/GLI2/COL10A1/PRELP/JAG2/EPYC/BMP8A/EVC/SFRP1/SFRP4/TWIST1/ADAMTS7/COL11A1/COL13A1/GPR68/FGR/SCX/LILRB1/FOXC1/TGFB3/HAPLN3/TRPV4/MMP13/MEIS1/WNT9A/PRRX1/ADAMTS12/MATN3/CYP26B1/MMP9/DCHS1/ALPL/ACAN/LTBP3/HOXA4/CCN4/CYTL1/SNAI1/CHST11/FGFR1/CHI3L1/PKD1/WNT11/GREM1/FBN1/HOXD10/CMKLR1/RUNX3/ROR2/ZNF385A/TGFB1/SIGLEC15/BMP1/STC1/SULF1/HOXD9/CHAD/TMEM119/…
GOBP_TAXIS	GOBP_TAXIS	471	0.51915	2.04457	1e-10	1.57404e-08	1.16707e-08	3026	tags=45%, list=23%, signal=36%	L1CAM/THBS4/NGFR/SPTBN5/BOC/EPHB6/GLI3/GLI2/SEMA6B/CSF3R/SLIT3/SLIT2/SHANK3/ROBO3/EGR2/CCL17/TREM2/SEMA6C/IL6/ADGRA2/VEGFC/ADAM8/NRTN/SCN1B/FPR1/DOK5/SEMA7A/CRMP1/CCL21/CCL3L1/ADGRE2/C5AR1/CCL23/NOTCH3/NRP2/SEMA3G/CXCR1/GATA3/DOK2/SERPINE1/CCL18/SLAMF8/PIK3CD/FGFR1/ITGB3/EVL/ITGB2/IL34/FES/FEZ1/PDGFB/CCL19/S100A12/GREM1/ROBO4/PGF/TYMP/DOCK2/PLXNA3/PRKD1/SPN/GPNMB/CSF1R/CX3CL1/GPC1/CMKLR1/FGF7/TUB…
GOBP_T_CELL_ACTIVATION	GOBP_T_CELL_ACTIVATION	383	0.468856	1.83316	1e-10	1.57404e-08	1.16707e-08	2950	tags=38%, list=22%, signal=30%	SLC11A1/PLA2G2D/GLI3/GLI2/FCGR2B/JAG2/TNFRSF4/HLX/PIK3R6/LILRB4/TNFRSF18/LILRB1/IL6/RASAL3/CD7/ZAP70/LILRB2/PDCD1/ADAM8/NLRP3/CCL21/FOXP3/CD70/CYP26B1/LAG3/GATA3/VSIG4/PIK3CD/MAFB/IL12RB1/JAK3/CTLA4/LOXL3/CARD11/WAS/CCL19/BATF/DOCK2/HLA-DOA/SPN/ITGAL/IDO1/EBI3/GPNMB/MAPK8IP1/CD300A/IL20RB/RUNX3/WDFY4/PREX1/LRRC32/APBB1IP/EGR3/CCR2/CCR7/HAVCR2/NCKAP1L/PDCD1LG2/ZFPM1/AGER/THY1/TNFAIP8L2/BCL6/TNFSF4…
GOCC_COLLAGEN_CONTAINING_EXTRACELLULAR_MATRIX	GOCC_COLLAGEN_CONTAINING_EXTRACELLULAR_MATRIX	295	0.677782	2.60553	1e-10	1.57404e-08	1.16707e-08	2181	tags=55%, list=16%, signal=47%	L1CAM/ADAMTS10/CILP/TIMP3/THBS4/COMP/FCN1/SSC5D/SFRP2/ADAMTS4/CDH2/TNXB/COL10A1/PRELP/SFRP1/COL7A1/FBLN2/COL11A1/ADAMTSL4/COL13A1/COL8A2/COL5A3/CTSG/SCARA3/TGFB3/ADAMTS2/FCN3/CCDC80/APLP1/THBS2/ANGPTL4/HMCN1/COL8A1/EFEMP2/MFAP5/SEMA7A/EGFLAM/LOXL1/PODN/MATN3/APOE/CSPG4/TNC/MMP9/LRRC15/ACAN/LTBP3/CFP/NID2/LTBP2/SERPINE1/MFAP2/FBLN1/COL18A1/HMCN2/DPT/CTSF/MMRN2/PDGFB/ANGPTL2/MXRA5/TPSB2/EGFL7/GREM1…
GOCC_COLLAGEN_TRIMER	GOCC_COLLAGEN_TRIMER	53	0.75161	2.41023	1e-10	1.57404e-08	1.16707e-08	2254	tags=77%, list=17%, signal=64%	MARCO/FCN1/C1QL1/COL10A1/COL7A1/COL11A1/COLEC12/COL13A1/COL8A2/COL5A3/SCARA3/FCN3/COL8A1/COL18A1/EMILIN1/CTHRC1/COL16A1/COL5A1/COL6A2/MSR1/COL27A1/LOX/COL6A3/COL6A1/COL1A1/COL9A3/COL15A1/C1QTNF6/COL14A1/COL5A2/COL1A2/C1QTNF1/COL12A1/COL4A2/EMILIN2/C1QC/C1QA/C1QB/COL3A1/DCN/COL9A1
GOCC_ENDOPLASMIC_RETICULUM_LUMEN	GOCC_ENDOPLASMIC_RETICULUM_LUMEN	233	0.536631	2.03936	1e-10	1.57404e-08	1.16707e-08	2104	tags=36%, list=16%, signal=31%	ARSI/P4HA3/CDH2/COL10A1/COL7A1/ADAMTS7/COL11A1/CASQ2/VGF/ADAMTSL4/COL13A1/C4A/PDIA2/COL8A2/COL5A3/CHRDL1/FSTL3/IL6/CERCAM/COL8A1/F10/MATN3/APOE/FAM20C/TNC/RCN3/CFP/MXRA8/MTTP/COL18A1/PDGFB/C3/SPP1/FBN1/EBI3/FN1/ADAMTS13/COL16A1/CSF1/COL5A1/COL6A2/CLU/MFGE8/COL27A1/COL6A3/STC2/LAMB2/SCG2/TMEM132A/MELTF/COL6A1/VCAN/COL1A1/COL9A3/ANO8/COL15A1/P3H1/CYP2W1/PROC/CES1/IGFBP5/COL14A1/WNT3/CCN1/COL5A2/GPX…
GOCC_EXTERNAL_ENCAPSULATING_STRUCTURE	GOCC_EXTERNAL_ENCAPSULATING_STRUCTURE	376	0.660803	2.58107	1e-10	1.57404e-08	1.16707e-08	2092	tags=53%, list=16%, signal=46%	L1CAM/ADAMTS10/C6orf15/CILP/TIMP3/THBS4/COMP/FCN1/MMP17/SSC5D/ELFN1/SFRP2/ADAMTS4/CDH2/TNXB/COL10A1/PRELP/EPYC/SFRP1/COL7A1/ADAMTS7/LRRN2/FBLN2/COL11A1/ADAMTS14/COLEC12/ADAMTSL4/COL13A1/COL8A2/COL5A3/CTSG/SCARA3/TGFB3/MMP19/ADAMTS2/FCN3/VASN/HAPLN3/CCDC80/MMP13/RTN4RL2/APLP1/THBS2/ANGPTL4/HMCN1/LINGO1/COL8A1/EFEMP2/MMP25/MFAP5/SEMA7A/EGFLAM/LOXL1/ADAMTS12/PODN/MATN3/APOE/CSPG4/TNC/MMP9/LRRC15/ALP…
GOCC_RECEPTOR_COMPLEX	GOCC_RECEPTOR_COMPLEX	252	0.516709	1.97347	1e-10	1.57404e-08	1.16707e-08	2105	tags=35%, list=16%, signal=30%	CNTFR/ITGBL1/ITGAM/FLT4/EPHB6/GPR84/NPR1/CHRNA3/ITGAX/GPBAR1/CSF3R/GABRD/TIE1/ITGA11/DLG4/OLR1/SHANK3/LIME1/IL6/PLXDC1/CRLF1/ZAP70/TAS1R3/OLFM2/LOXL4/NOTCH3/NRP2/CACNG4/RAMP1/ITGA7/FGFR1/CSF2RA/IL12RB1/ITGB3/MTTP/ITGB2/DDR2/ITGA5/GPRC5B/EMILIN1/PLXNA3/ITGAL/EBI3/CSF1R/TRAF1/ROR2/CNIH3/PDGFRB/GABBR1/CD79B/GABRE/APBB1IP/AXL/OSMR/PLXND1/CD40/MCOLN1/RAMP2/CD36/NRP1/CSF2RB/SCIMP/IL2RA/CD14/RAMP3/IL11R…
GOCC_SIDE_OF_MEMBRANE	GOCC_SIDE_OF_MEMBRANE	400	0.470322	1.84288	1e-10	1.57404e-08	1.16707e-08	2950	tags=40%, list=22%, signal=32%	CNTFR/FCN1/ITGAM/SLC4A3/NTSR1/PALM/FCGR2B/TNFRSF4/LILRB4/CSF3R/DLG4/SHANK3/GNAO1/TNFRSF18/FGR/LILRB1/HLA-DQB2/RTN4RL2/CRLF1/RASAL3/ZAP70/PDCD1/CD163/SEMA7A/LY6G6C/F10/ALOX15/SRMS/LAG3/EEF1A2/CXCR1/FRMD1/CSF2RA/IL12RB1/ITGB2/CTLA4/FES/ENOX1/CD248/SELP/ITGA5/CD19/HLA-DQA2/SPN/EBI3/LY6G5B/CDIP1/TRAF1/FOLR2/CARMIL2/KCNAB2/CD79B/CXCR3/BCAM/RASA3/CCR2/CCR7/CDH5/FCGR3A/CCR5/PDCD1LG2/OSMR/HCK/WNT2/MSR1/C…
GOMF_EXTRACELLULAR_MATRIX_STRUCTURAL_CONSTITUENT	GOMF_EXTRACELLULAR_MATRIX_STRUCTURAL_CONSTITUENT	123	0.695295	2.50508	1e-10	1.57404e-08	1.16707e-08	2262	tags=68%, list=17%, signal=57%	CILP/COMP/TNXB/COL10A1/PRELP/COL7A1/FBLN2/COL11A1/COL13A1/COL8A2/COL5A3/THBS2/HMCN1/COL8A1/EFEMP2/MFAP5/PODN/MATN3/TNC/ACAN/NID2/LTBP2/MFAP2/FBLN1/COL18A1/HMCN2/DPT/CHI3L1/MMRN2/MXRA5/AEBP1/EMILIN1/PCOLCE/SRPX/FBN1/FBLN5/PXDN/FN1/VWF/LAMA5/ELN/CTHRC1/COL16A1/COL5A1/COL6A2/BGN/EFEMP1/MFGE8/COL27A1/COL6A3/LAMB2/LAMA2/HSPG2/THBS3/ANOS1/COL6A1/VCAN/COL1A1/SRPX2/COL9A3/COL15A1/MGP/ASPN/POSTN/COL14A1/M…
GOMF_GLYCOSAMINOGLYCAN_BINDING	GOMF_GLYCOSAMINOGLYCAN_BINDING	158	0.616863	2.28144	1e-10	1.57404e-08	1.16707e-08	2246	tags=51%, list=17%, signal=43%	THBS4/COMP/PLA2G2D/TNXB/PRELP/EPYC/SFRP1/SLIT3/COL11A1/PTPRS/SLIT2/COL13A1/LYVE1/COL5A3/CTSG/TREM2/HAPLN3/CCDC80/APLP1/THBS2/NLRP3/EFEMP2/EGFLAM/STAB1/ADGRE2/APOE/CCL23/ACAN/NRP2/CCN4/LTBP2/TNFAIP6/FGFR1/SELP/SMOC1/PGF/LAYN/PCOLCE/ADAMTS1/FBN1/GPNMB/FGF7/FN1/RSPO3/COL5A1/SULF1/CRISPLD2/ADAMTSL5/BGN/CCL8/ADAMTS15/SPOCK2/GREM2/THBS3/ANOS1/RTN4R/VCAN/NRP1/CEL/CFH/POSTN/CCN1/LTBP4/ECM2/TLR2/ADAMTS5/N…
GOMF_G_PROTEIN_COUPLED_RECEPTOR_ACTIVITY	GOMF_G_PROTEIN_COUPLED_RECEPTOR_ACTIVITY	171	0.597866	2.2249	1e-10	1.57404e-08	1.16707e-08	2230	tags=48%, list=17%, signal=40%	PTGIR/SSTR5/DRD4/NTSR1/SPHK1/TBXA2R/GPR84/P2RY6/HCAR2/NPR1/ADGRG3/ADGRB2/SORCS2/GPBAR1/GPR162/GPR68/F2RL3/GPR132/MC1R/NLRP6/ADGRA2/NMUR1/ACKR1/MRGPRF/GPR176/ADORA1/FPR1/TAS1R3/NPSR1/GPR161/ADGRE2/DRD2/GPR4/C5AR1/GIPR/FZD2/RAMP1/CXCR1/S1PR3/LTB4R/GPRC5B/P2RY8/PDGFRL/OR2I1P/FZD8/CMKLR1/PDGFRB/GABBR1/ADRA2C/BDKRB1/CXCR3/CCR2/CCR7/OXER1/S1PR4/CCR5/S1PR2/TACR2/PTAFR/C3AR1/SMO/APLNR/RAMP2/RAMP3/FPR3/GA…
GOMF_HEPARIN_BINDING	GOMF_HEPARIN_BINDING	112	0.623036	2.22129	1e-10	1.57404e-08	1.16707e-08	2246	tags=51%, list=17%, signal=43%	THBS4/COMP/PLA2G2D/TNXB/PRELP/SFRP1/SLIT3/COL11A1/PTPRS/SLIT2/COL13A1/COL5A3/CTSG/CCDC80/APLP1/THBS2/EFEMP2/APOE/CCL23/NRP2/CCN4/LTBP2/FGFR1/SELP/SMOC1/PGF/PCOLCE/ADAMTS1/FBN1/GPNMB/FGF7/FN1/RSPO3/COL5A1/CRISPLD2/ADAMTSL5/CCL8/ADAMTS15/GREM2/THBS3/ANOS1/RTN4R/NRP1/CEL/CFH/POSTN/CCN1/ECM2/ADAMTS5/VEGFA/LPL/ADA2/EVA1C/LTF/TMEM184A/SELL/SAA1
GOMF_INTEGRIN_BINDING	GOMF_INTEGRIN_BINDING	118	0.608504	2.18052	1e-10	1.57404e-08	1.16707e-08	2500	tags=47%, list=19%, signal=39%	THBS4/COMP/IBSP/ITGBL1/ITGAM/SFRP2/TNXB/ITGAX/FAP/TSPAN4/SEMA7A/CCN4/ITGB3/ITGB2/S1PR3/ITGA5/SPP1/EMILIN1/FBN1/GPNMB/FBLN5/CX3CL1/FN1/VWF/LAMA5/ADAMTS13/COL16A1/COL5A1/S1PR2/MFGE8/THY1/LAMB2/ICAM3/JAM2/ICAM1/JAM3/ICAM2/CCN1/ITGB7/LTBP4/ECM2/ISG15/ADAMTS5/EGFL6/FERMT3/TIMP2/MMP14/VCAM1/FERMT2/COL3A1/CXCL12/NISCH/ITGA3/JAML/CCN2/KDR
GOMF_STRUCTURAL_MOLECULE_ACTIVITY	GOMF_STRUCTURAL_MOLECULE_ACTIVITY	486	0.47007	1.85297	1e-10	1.57404e-08	1.16707e-08	2332	tags=27%, list=18%, signal=23%	CILP/KRT16/COMP/KRT6A/TNXB/COL10A1/PRELP/CLDN9/CLDN5/SPRR1B/MAPK8IP2/COL7A1/FBLN2/COL11A1/COL13A1/CRYBB3/MAP1A/COL8A2/COL5A3/SEPTIN4/SEPTIN5/HSPB6/KRT17/OBSCN/THBS2/HMCN1/COL8A1/EFEMP2/MFAP5/PODN/MATN3/APOE/TNC/ACAN/DES/NID2/LTBP2/MFAP2/FBLN1/MPZ/CRYAB/COL18A1/HMCN2/DPT/CHI3L1/MYH11/MMRN2/MXRA5/KRT15/AEBP1/LAMC3/TUBB6/EMILIN1/PCOLCE/SRPX/FBN1/FBLN5/SYNM/TUBG2/PXDN/CROCC/KRT6B/FN1/TUBB3/VWF/LAMA5/…
GOBP_POSITIVE_REGULATION_OF_CELL_CELL_ADHESION	GOBP_POSITIVE_REGULATION_OF_CELL_CELL_ADHESION	231	0.519773	1.97078	1.02586e-10	1.57404e-08	1.16707e-08	2930	tags=42%, list=22%, signal=33%	GLI3/GLI2/HLX/PIK3R6/LILRB4/SELE/LILRB1/FSTL3/IL6/RASAL3/ZAP70/LILRB2/PDCD1/ADAM8/KIF26B/NLRP3/PTPRU/CCL21/FOXP3/ALOX15/CD70/GATA3/IL12RB1/JAK3/ITGB2/CTLA4/CARD11/SELP/CCL19/EBI3/CX3CL1/RUNX3/EGR3/CCR2/CCR7/HAVCR2/NCKAP1L/PDCD1LG2/AGER/NR4A3/THY1/PTAFR/BCL6/TNFSF4/ICAM1/NFKBID/CD86/IL2RA/SIRPG/SIRPA/TNF/PDPN/CD27/CD6/CCDC88B/ADAM19/VAV1/CORO1A/CD274/RARA/SOCS1/TNFRSF13C/RHOH/HLA-G/CD4/CCL2/LGALS1…
GOBP_LEUKOCYTE_CHEMOTAXIS	GOBP_LEUKOCYTE_CHEMOTAXIS	184	0.540081	2.02446	1.28458e-10	1.92174e-08	1.42487e-08	3008	tags=48%, list=23%, signal=37%	THBS4/CSF3R/SLIT2/CCL17/IL6/VEGFC/ADAM8/CCL21/CCL3L1/ADGRE2/C5AR1/CCL23/CXCR1/SERPINE1/CCL18/SLAMF8/PIK3CD/ITGB2/IL34/PDGFB/CCL19/S100A12/GREM1/PGF/CSF1R/CX3CL1/CMKLR1/CCL13/CCL3/PREX1/CXCR3/CCR2/CCR7/CSF1/NCKAP1L/CCR5/PPBP/S100A8/CCL8/SCG2/C3AR1/MST1/CYP7B1/RARRES2/IL16/JAM3/CCL22/FLT1/VAV1/CORO1A/CH25H/CCL25/CCR1/S1PR1/VEGFA/RIN3/CCL2/MPP1/CCL4/PIP5K1C/CXCL12/ZNF580/CXCL9/FCER1G/GPSM3/TGFB2/SAA…
GOCC_DNA_PACKAGING_COMPLEX	GOCC_DNA_PACKAGING_COMPLEX	63	-0.633275	-2.63184	1.35161e-10	1.97269e-08	1.46265e-08	1292	tags=32%, list=10%, signal=29%	SMC2/H4-16/SMC4/H2AC20/H2AC11/NCAPG/SLF1/H3-3A/SHPRH/H1-4/H3C7/H2AC13/H2BC13/H2BC17/H3C8/H2AC17/H1-3/H4C4/H1-5/H4C3
GOBP_AXON_DEVELOPMENT	GOBP_AXON_DEVELOPMENT	355	0.473861	1.84449	1.48646e-10	2.11785e-08	1.57029e-08	2187	tags=31%, list=16%, signal=26%	L1CAM/NGFR/RGMA/SPTBN5/BOC/EPHB6/CDH2/GLI3/GLI2/BRSK2/SEMA6B/SLIT3/PTPRS/SLIT2/APBB1/SHANK3/MAP1A/ROBO3/EGR2/SEMA6C/SCARF1/RTN4RL2/NRTN/SCN1B/LINGO1/DOK5/SEMA7A/CRMP1/DRD2/APOE/TNC/NOTCH3/NRP2/SEMA3G/METRN/ARHGAP4/GATA3/DOK2/CRABP2/PIK3CD/EVL/OLFM1/FEZ1/TRPV2/ROBO4/SPP1/PLXNA3/BRSK1/CSF1R/GPC1/FN1/TUBB3/LAMA5/NUMBL/SYNGAP1/ADARB1/PDLIM7/MAPK8IP3/PLXND1/FOXD1/NDN/MAP1B/THY1/SEMA4C/LAMB2/BAIAP2/ART…
GOBP_REGULATION_OF_CELL_CELL_ADHESION	GOBP_REGULATION_OF_CELL_CELL_ADHESION	350	0.469535	1.82753	1.72414e-10	2.3688e-08	1.75635e-08	2854	tags=38%, list=22%, signal=30%	PLA2G2D/GLI3/GLI2/FCGR2B/HLX/PIK3R6/LILRB4/SELE/LILRB1/FSTL3/IL6/NOTCH4/TRPV4/RASAL3/ZAP70/LILRB2/PDCD1/ADAM8/KIF26B/NLRP3/PTPRU/CCL21/FOXP3/ALOX15/CD70/LAG3/GATA3/VSIG4/IL12RB1/JAK3/ITGB2/CTLA4/LOXL3/CARD11/SELP/CCL19/SPN/IDO1/EBI3/GPNMB/CX3CL1/CD300A/IL20RB/RUNX3/TGFB1/LRRC32/EGR3/CCR2/CCR7/HAVCR2/NCKAP1L/ALOX12/PDCD1LG2/AGER/NR4A3/THY1/TNFAIP8L2/PTAFR/BCL6/TNFSF4/ICAM1/NFKBID/DTX1/CD86/IL2RA/S…
GOBP_REGULATION_OF_CHEMOTAXIS	GOBP_REGULATION_OF_CHEMOTAXIS	174	0.555137	2.07016	1.74176e-10	2.3688e-08	1.75635e-08	3200	tags=51%, list=24%, signal=39%	THBS4/SEMA6B/SLIT2/TREM2/SEMA6C/IL6/ADGRA2/VEGFC/SEMA7A/CCL21/C5AR1/SEMA3G/SERPINE1/SLAMF8/FGFR1/IL34/PDGFB/CCL19/GREM1/PGF/PLXNA3/PRKD1/CSF1R/CMKLR1/PDGFRB/CCL3/TGFB1/CCR2/CCR7/CSF1/NCKAP1L/AGER/SEMA4C/SCG2/ARTN/C3AR1/MST1/TUBB2B/RARRES2/NRP1/IL16/JAM3/ZSWIM4/WNT3/ZSWIM8/CDH13/TIAM1/CCR1/S1PR1/VEGFA/RIN3/CCL2/MPP1/CCL4/ROBO1/PPM1F/CXCL12/ZNF580/NOTCH1/GPSM3/NOD2/TPBG/FGF18/PRKD2/SEMA3F/STX4/KDR/…
GOBP_NEGATIVE_REGULATION_OF_CELL_DIFFERENTIATION	GOBP_NEGATIVE_REGULATION_OF_CELL_DIFFERENTIATION	460	0.446958	1.75883	2.35258e-10	3.12841e-08	2.31956e-08	2293	tags=28%, list=17%, signal=24%	TWIST2/NGFR/HAND2/PI16/CHRD/NKX3-2/SFRP2/PLPP7/SOX8/GLI3/GLI2/FCGR2B/LILRB3/HLX/DACT3/SFRP1/TWIST1/LILRB4/SEMA6B/ADAMTS7/NFATC1/PTPRS/GPR68/HEY2/LILRB1/CCL17/RBPMS2/FSTL3/SEMA6C/IL6/NOTCH4/VASN/ZBTB46/VEGFC/MEIS1/LINGO1/WNT9A/SEMA7A/ADAMTS12/FOXP3/MMP9/LAG3/LTBP3/SEMA3G/ARHGAP4/CCN4/GATA3/SNAI1/MESP1/MAFB/FBLN1/ITGB3/JAK3/NFATC4/CTLA4/LOXL3/TBX6/S1PR3/PDGFB/MMP11/GREM1/SPP1/HOPX/PLXNA3/TGFB1I1/FB…
GOBP_PHAGOCYTOSIS	GOBP_PHAGOCYTOSIS	228	0.516499	1.95998	2.73639e-10	3.55968e-08	2.63933e-08	2971	tags=41%, list=22%, signal=33%	MARCO/SLC11A1/FCN1/ITGAM/PLPP4/SPHK1/P2RY6/FCGR2B/FCGR1A/C4B/MYO1G/COLEC12/C4A/FGR/TREM2/MYO7A/FCN3/SPACA3/ADORA1/ALOX15/PEAR1/RAB7B/DYSF/ITGB3/ITGB2/WAS/RAB34/C3/DOCK2/SRPX/ITGAL/CD300LF/CD300A/PLCG2/ABCA7/NCKAP1L/FCGR3A/NCF2/AXL/HCK/MSR1/MFGE8/BAIAP2/ICAM3/CD36/SYT11/ARHGAP25/SIRPG/SIRPA/CD14/RAB31/TNF/FCGR2A/TYROBP/VAV1/GATA2/IL2RB/TLR2/CD247/CORO1A/CD93/CLEC7A/RARA/RHOH/TMEM175/UNC13D/CCL2/TG…
GOBP_AMEBOIDAL_TYPE_CELL_MIGRATION	GOBP_AMEBOIDAL_TYPE_CELL_MIGRATION	354	0.469236	1.82628	2.9074e-10	3.70168e-08	2.74461e-08	2904	tags=35%, list=22%, signal=28%	KRT16/HAND2/FLT4/SOX17/TBXA2R/CDH2/SOX8/TWIST1/SEMA6B/CYP1B1/SLIT2/FAP/SEMA6C/ADGRA2/SYDE1/VEGFC/NOS3/NRTN/SEMA7A/SOX18/APOE/MMP9/NRP2/SEMA3G/ARHGAP4/VASH1/GATA3/MESP1/PIK3CD/FGFR1/ITGB3/EVL/ITGB2/AKAP12/MMRN2/DDR2/WNT11/PDGFB/JCAD/GREM1/PRKD1/AMOTL1/RHOJ/FGF7/FN1/PLCG2/LAMA5/TGFB1/EGR3/STC1/CDH5/ALOX12/PLXND1/CD40/CLEC14A/AKT3/SEMA4C/SCG2/LOXL2/MCC/PTPRM/SMO/SRPX2/PLEKHG5/NRP1/INSL3/S100A2/ZEB2/…
GOCC_CHROMOSOMAL_REGION	GOCC_CHROMOSOMAL_REGION	308	-0.361254	-1.89136	3.29325e-10	4.10559e-08	3.04409e-08	3542	tags=40%, list=27%, signal=30%	ZW10/CCNB1/CENPF/OIP5/SEPTIN7/H4C5/PELI1/PPP2CA/PPP2R5C/HMBOX1/KNTC1/CBX3/TNKS2/NUP160/ORC2/DPY30/NUP133/DYNC1LI1/DSCC1/TOP2A/PPP1CB/PPP1CC/XPO1/CENPA/PPP2R5A/THOC1/RAD50/PINX1/KNSTRN/MSH2/BUB1/SEH1L/TNKS/ATR/DYNLT3/ORC3/SSB/DCTN4/MRE11/ATRX/THOC7/SMCHD1/DHX36/ATM/AHCTF1/ORC5/PDS5B/NSMCE2/LIG4/NUP37/NEK2/DCTN6/CENPI/RAD17/CENPN/PPP1R12A/HAT1/APC/NBN/GPATCH11/SPC25/FBXO28/CHEK2/CBX5/CENPH/RIF1/BUB…
GOBP_POSITIVE_REGULATION_OF_CYTOKINE_PRODUCTION	GOBP_POSITIVE_REGULATION_OF_CYTOKINE_PRODUCTION	343	0.472522	1.83682	4.07035e-10	4.97081e-08	3.68561e-08	2531	tags=34%, list=19%, signal=28%	SLC11A1/FCN1/FLT4/SPHK1/CARD9/MAPK11/TWIST1/CYP1B1/FGR/NLRP1/LILRB1/TREM2/IL6/OSM/LILRB2/P2RX7/ADAM8/NLRP3/POU2F2/SEMA7A/UCN/FOXP3/DRD2/C5AR1/GATA3/RAB7B/SERPINE1/NFAM1/IL12RB1/NFATC4/CSF2/CARD11/GBP5/WNT11/CCL19/C3/GPRC5B/ALOX15B/SPN/IDO1/EBI3/CSF1R/IL20RB/PLCG2/CCL3/TGFB1/AIM2/IRF5/LILRA5/CCR2/CCR7/HAVCR2/SULF1/CLU/ZBP1/ZFPM1/CD40/AGER/IL17D/CD34/TLR8/NR4A3/IRF7/PTAFR/C3AR1/TNFSF4/CD36/LTB/SCIM…
GOBP_REGULATION_OF_LYMPHOCYTE_ACTIVATION	GOBP_REGULATION_OF_LYMPHOCYTE_ACTIVATION	357	0.469162	1.82603	4.23154e-10	5.06431e-08	3.75494e-08	2930	tags=39%, list=22%, signal=31%	PLA2G2D/GLI3/GLI2/FCGR2B/TNFRSF4/HLX/SFRP1/PIK3R6/LILRB4/TNFRSF18/FGR/LILRB1/IL6/RASAL3/ZAP70/LILRB2/PDCD1/ADAM8/NLRP3/CCL21/FOXP3/CD70/CYP26B1/LAG3/TBC1D10C/GATA3/VSIG4/NFAM1/SLAMF8/IL12RB1/JAK3/CTLA4/LOXL3/CARD11/CCL19/CD19/HLA-DOA/SPN/IDO1/EBI3/GPNMB/MAPK8IP1/CD300A/IL20RB/RUNX3/TGFB1/LRRC32/EGR3/CCR2/CCR7/HAVCR2/NCKAP1L/AXL/PDCD1LG2/CLCF1/CD40/AGER/LST1/CD22/THY1/TNFAIP8L2/INHBA/BCL6/TNFSF4/N…
GOCC_EXTERNAL_SIDE_OF_PLASMA_MEMBRANE	GOCC_EXTERNAL_SIDE_OF_PLASMA_MEMBRANE	223	0.516315	1.95611	6.09143e-10	7.14728e-08	5.29936e-08	2224	tags=41%, list=17%, signal=35%	CNTFR/FCN1/ITGAM/SLC4A3/FCGR2B/TNFRSF4/CSF3R/TNFRSF18/LILRB1/RTN4RL2/CRLF1/PDCD1/CD163/SEMA7A/LY6G6C/F10/LAG3/CXCR1/CSF2RA/IL12RB1/ITGB2/CTLA4/ENOX1/CD248/SELP/ITGA5/CD19/SPN/EBI3/LY6G5B/FOLR2/CD79B/CXCR3/BCAM/CCR2/CCR7/CDH5/FCGR3A/CCR5/PDCD1LG2/OSMR/WNT2/MSR1/CD40/P2RX1/CLEC14A/CD22/MFGE8/CD34/TLR8/THY1/RTN4R/CLEC2B/CD36/ICAM1/CD86/IL2RA/CD14/IL11RA/TFR2/ANTXR1/TNF/CD27/THBD/CD6/RAET1L/IL2RB/ENP…
GOBP_TISSUE_MORPHOGENESIS	GOBP_TISSUE_MORPHOGENESIS	491	0.434881	1.71509	6.78773e-10	7.78471e-08	5.77198e-08	2788	tags=32%, list=21%, signal=26%	KRT16/NGFR/HAND2/KRT6A/SFRP2/SOX17/SOX8/GLI3/GLI2/JAG2/BRSK2/ITGAX/SFRP1/TWIST1/TIE1/COL11A1/SLIT2/HEY2/SALL4/WNT10A/NDRG4/SCX/HOXD11/FOXC1/NOTCH4/KRT17/VEGFC/NOS3/KIF26B/EFEMP2/SOX18/ADAMTS12/TNC/DCHS1/NRP2/FZD2/GATA3/TNNI3/SNAI1/MESP1/PIK3CD/ITGB3/TBX2/RASIP1/NFATC4/TBX6/PKD1/WNT11/ITGA5/GREM1/BRSK1/TGFB1I1/HEYL/CSF1R/CARMIL2/LBX2/FGF7/RSPO3/ROR2/LAMA5/TGFB1/CTHRC1/ADARB1/STC1/CSF1/COL5A1/SULF1…
GOMF_RECEPTOR_REGULATOR_ACTIVITY	GOMF_RECEPTOR_REGULATOR_ACTIVITY	270	0.492405	1.88825	6.89488e-10	7.78471e-08	5.77198e-08	2116	tags=40%, list=16%, signal=34%	THBS4/AMH/SFRP2/LYNX1/JAG2/TAFA5/BMP8A/ERFE/LILRB4/SEMA6B/CTF1/VGF/WNT10A/INHBB/CSF3/GRP/CCL17/MIA/TGFB3/SEMA6C/IL6/OSM/CRLF1/VEGFC/NRTN/WNT9A/SEMA7A/UCN/CCL21/CCL3L1/CD70/CLEC11A/CCL23/SEMA3G/METRN/SCT/CCL18/VIP/IL11/CSF2/IL34/DKK2/WNT11/PDGFB/CCL19/GREM1/SPP1/PGF/TYMP/FBN1/EBI3/GPNMB/PXDN/CX3CL1/FGF7/CCL13/CCL3/IL18BP/TGFB1/BMP1/STC1/CSF1/PPBP/CLCF1/WNT2/CCL8/EFEMP1/IL17D/STC2/SEMA4C/SCG2/ARTN/…
GOBP_CONNECTIVE_TISSUE_DEVELOPMENT	GOBP_CONNECTIVE_TISSUE_DEVELOPMENT	190	0.527765	1.98128	1.02383e-09	1.13455e-07	8.41214e-08	2834	tags=44%, list=21%, signal=35%	COMP/HAND2/NKX3-2/SFRP2/CHRDL2/SOX8/GLI3/GLI2/EPYC/BMP8A/EVC/ADAMTS7/COL11A1/SCX/TRPV4/WNT9A/PRRX1/ADAMTS12/MATN3/GPR4/LTBP3/CCN4/CYTL1/SNAI1/CHST11/CHI3L1/PKD1/WNT11/PDGFB/GREM1/RUNX3/ROR2/PDGFRB/TGFB1/BMP1/STC1/CSF1/COL5A1/SULF1/FOXD1/BGN/EFEMP1/CD34/COL27A1/LOX/LOXL2/THBS3/COL1A1/CRIP1/MGP/MAF/PLAAT3/SNAI2/CCN1/SLC39A13/RFLNB/SPART/TRPS1/BMP6/RARB/ACTA2/PKDCC/RFLNA/CSGALNACT1/ECM1/ANXA6/SELENO…
GOMF_PEPTIDE_RECEPTOR_ACTIVITY	GOMF_PEPTIDE_RECEPTOR_ACTIVITY	59	0.698134	2.27837	1.4432e-09	1.5702e-07	1.16423e-07	1976	tags=54%, list=15%, signal=46%	SSTR5/NTSR1/GPR84/NPR1/SORCS2/F2RL3/MC1R/NLRP6/NMUR1/FPR1/NPSR1/GIPR/RAMP1/CXCR1/LTB4R/CMKLR1/BDKRB1/CXCR3/CCR2/CCR7/CCR5/TACR2/APLNR/RAMP2/RAMP3/FPR3/GAL/NPR2/CCR1/OGFR/ACKR3/EDNRA
GOBP_NEGATIVE_REGULATION_OF_IMMUNE_SYSTEM_PROCESS	GOBP_NEGATIVE_REGULATION_OF_IMMUNE_SYSTEM_PROCESS	316	0.471122	1.82099	2.07809e-09	2.22059e-07	1.64646e-07	2455	tags=37%, list=19%, signal=31%	PLA2G2D/GLI3/FCGR2B/LILRB3/HLX/SFRP1/LILRB4/SLIT2/GPR68/FGR/LILRB1/FSTL3/TGFB3/ZBTB46/NLRP6/LILRB2/PDCD1/ADORA1/CCL21/FOXP3/DRD2/ALOX15/LAG3/TBC1D10C/VSIG4/SLAMF8/MAFB/JAK3/CTLA4/LOXL3/GREM1/EMILIN1/HLA-DOA/SPN/FBN1/IDO1/CD300LF/GPNMB/CX3CL1/CD300A/IL20RB/RUNX3/UBASH3A/CD84/CCL3/TGFB1/LRRC32/CCR2/HAVCR2/AXL/PDCD1LG2/GPS2/ZFPM1/LST1/CD22/IL17D/THY1/TNFAIP8L2/SERPING1/INHBA/BCL6/TNFSF4/SYT11/DTX1/C…
GOBP_POSITIVE_REGULATION_OF_LEUKOCYTE_CELL_CELL_ADHESION	GOBP_POSITIVE_REGULATION_OF_LEUKOCYTE_CELL_CELL_ADHESION	198	0.524344	1.97656	2.17761e-09	2.28611e-07	1.69504e-07	2930	tags=43%, list=22%, signal=34%	GLI3/GLI2/HLX/PIK3R6/LILRB4/SELE/LILRB1/IL6/RASAL3/ZAP70/LILRB2/PDCD1/ADAM8/NLRP3/CCL21/FOXP3/CD70/GATA3/IL12RB1/JAK3/ITGB2/CTLA4/CARD11/SELP/CCL19/EBI3/RUNX3/EGR3/CCR2/CCR7/HAVCR2/NCKAP1L/PDCD1LG2/AGER/NR4A3/THY1/PTAFR/BCL6/TNFSF4/ICAM1/NFKBID/CD86/IL2RA/SIRPG/SIRPA/TNF/CD27/CD6/CCDC88B/VAV1/CORO1A/CD274/RARA/SOCS1/TNFRSF13C/RHOH/HLA-G/CD4/CCL2/LGALS1/SASH3/HLA-DPB1/VCAM1/VSIR/CD1D/SOX13/PCK1/HL…
GOMF_CALCIUM_ION_BINDING	GOMF_CALCIUM_ION_BINDING	416	0.439624	1.72311	2.33913e-09	2.41334e-07	1.78937e-07	2524	tags=33%, list=19%, signal=28%	THBS4/COMP/CALB2/SGCA/PLA2G2D/CDH2/SPOCK1/JAG2/MEGF6/DNASE1L2/RASGRP2/CLEC4E/SLIT3/FBLN2/CASQ2/SLIT2/BAIAP3/EFHD1/NOTCH4/MMP13/THBS2/ADAM8/HMCN1/PLCH2/EFEMP2/EGFLAM/F10/STAB1/ADGRE2/MATN3/AOC3/DCHS1/PCDH12/NOTCH3/LTBP3/S100A3/RCN3/NID2/LTBP2/SNED1/MEX3B/DYSF/FBLN1/NAALADL1/HMCN2/CD248/SELP/PLCB2/S100A12/EGFL7/SMOC1/ALOX15B/NKD2/FBN1/EHD2/EGFL8/FBLN5/DLK2/ADAMTS13/PLA2G4C/PPP2R3B/EHD3/BMP1/SULF1/N…
GOMF_CYTOKINE_BINDING	GOMF_CYTOKINE_BINDING	101	0.601714	2.13153	2.48853e-09	2.52396e-07	1.8714e-07	1885	tags=44%, list=14%, signal=38%	CNTFR/COMP/CHRD/CSF3R/TGFB3/VASN/CRLF1/NRROS/ACKR1/LTBP3/NRP2/CXCR1/CSF2RA/IL12RB1/ITGB3/GREM1/EBI3/CSF1R/PXDN/IL10RA/IL20RB/IL18BP/CXCR3/LRRC32/CCR2/CCR7/CCR5/OSMR/GREM2/TMC8/CD36/NRP1/IL2RA/IL11RA/PDPN/LTBP4/IL2RB/CD109/IL1RN/ENG/IL3RA/CCR1/CD4/ACKR3
GOBP_MUSCLE_ORGAN_DEVELOPMENT	GOBP_MUSCLE_ORGAN_DEVELOPMENT	202	0.517664	1.95182	2.64747e-09	2.60047e-07	1.92812e-07	2245	tags=32%, list=17%, signal=27%	CNTFR/SGCA/MAPK12/SOX8/JPH2/HLX/EVC/TWIST1/COL11A1/ITGA11/CTF1/HEY2/EGR2/SCX/FOXC1/MRAS/POPDC2/CACNA1H/MSC/EFEMP2/CYP26B1/FZD2/ITGA7/TNNI3/SOX15/CRYAB/ASB2/HEYL/HOXD10/GPC1/LAMA5/ELN/FHL3/TGFB1/ADARB1/EGR3/HIVEP3/STRA6/HOXD9/WNT2/ZFPM1/SRPK3/LOX/COL6A3/SGCD/LAMA2/SMO/VAMP5/BCL9L/TAGLN/HEG1/BASP1/TCF21/ENG/S1PR1/EPHB1/POU6F1/LIF/TAZ/NOTCH1/DCN/DLL1/MYLK/TGFB2
GOCC_PLASMA_MEMBRANE_PROTEIN_COMPLEX	GOCC_PLASMA_MEMBRANE_PROTEIN_COMPLEX	340	0.462298	1.79716	2.65088e-09	2.60047e-07	1.92812e-07	3123	tags=40%, list=24%, signal=31%	CNTFR/ITGBL1/SGCA/ITGAM/CDH2/NCF1/CHRNA3/ITGAX/EVC/KCNE4/KCNMB1/ITGA11/COL13A1/DLG4/SHANK3/GNAO1/LIME1/IL6/HLA-DQB2/ZAP70/ATP1A3/ADAM8/SCN1B/CACNA1H/CACNA2D4/OLFM2/DCHS1/KCNH2/CACNG4/RAMP1/ITGA7/KCNJ8/IL12RB1/ITGB3/ITGB2/ITGA5/GJA4/EMILIN1/HLA-DQA2/C7/HLA-DOA/ITGAL/TRAF1/KCNAB2/CNIH3/GABBR1/STX1A/CD79B/APBB1IP/CDH5/NCF2/C8G/OSMR/GJA5/CD40/GJB4/TNK2/GJC2/SGCD/HSPG2/KCNJ14/CDH11/RAMP2/CSF2RB/CACNB1…
GOBP_DIVALENT_INORGANIC_CATION_HOMEOSTASIS	GOBP_DIVALENT_INORGANIC_CATION_HOMEOSTASIS	321	0.464631	1.79648	2.86057e-09	2.76091e-07	2.04708e-07	2258	tags=31%, list=17%, signal=27%	PTGIR/SLC11A1/CALB2/DRD4/FAM20A/NTSR1/TBXA2R/P2RY6/JPH2/ADCY5/CASQ2/DLG4/F2RL3/P2RX5/LIME1/SV2A/KISS1/TRPV4/P2RX7/ADORA1/FPR1/NPSR1/CCL21/DRD2/APOE/GPR4/C5AR1/GIPR/CCL23/TSPOAP1/CXCR1/TNNI3/S1PR3/PKD1/TRPV2/CCL19/CD19/P2RY8/SLC30A2/CX3CL1/CMKLR1/PLCG2/CCL13/CCL3/BDKRB1/CXCR3/RASA3/CCR2/STC1/CCR7/CDH5/S1PR4/CCR5/S100A8/GSTM2/CD40/P2RX1/CCL8/THY1/STC2/SLC24A3/C3AR1/MCOLN1/APLNR/TMC8/CD36/RAMP3/FPR3…
GOBP_REGULATION_OF_T_CELL_ACTIVATION	GOBP_REGULATION_OF_T_CELL_ACTIVATION	267	0.485157	1.85904	3.31947e-09	3.15297e-07	2.33777e-07	2930	tags=40%, list=22%, signal=32%	PLA2G2D/GLI3/GLI2/FCGR2B/HLX/PIK3R6/LILRB4/TNFRSF18/LILRB1/IL6/RASAL3/ZAP70/LILRB2/PDCD1/ADAM8/NLRP3/CCL21/FOXP3/CD70/CYP26B1/LAG3/GATA3/VSIG4/IL12RB1/JAK3/CTLA4/LOXL3/CARD11/CCL19/HLA-DOA/SPN/IDO1/EBI3/GPNMB/MAPK8IP1/CD300A/IL20RB/RUNX3/LRRC32/EGR3/CCR2/CCR7/HAVCR2/NCKAP1L/PDCD1LG2/AGER/THY1/TNFAIP8L2/BCL6/TNFSF4/NFKBID/DTX1/CD86/IL2RA/SIRPG/SIRPA/CD27/CD6/LAX1/CCDC88B/TIGIT/VAV1/CORO1A/SIT1/CD2…
GOBP_SKELETAL_SYSTEM_MORPHOGENESIS	GOBP_SKELETAL_SYSTEM_MORPHOGENESIS	157	0.545832	2.01508	3.73271e-09	3.4431e-07	2.55289e-07	2686	tags=39%, list=20%, signal=31%	COMP/NKX3-2/SFRP2/GLI3/SFRP1/SFRP4/TWIST1/COL11A1/COL13A1/FGR/SCX/FOXC1/TGFB3/TRPV4/MMP13/PRRX1/CYP26B1/ALPL/LTBP3/HOXA4/CHST11/FGFR1/PKD1/GREM1/HOXD10/ROR2/BMP1/STC1/HOXD9/CHAD/TMEM119/NAB2/COL27A1/THBS3/COL1A1/MMP2/MGP/MDFI/RFLNB/HOXB4/HOXB2/HOXA2/BMP6/MMP14/TEK/RARB/RFLNA/CSGALNACT1/HOXA6/ANXA6/LTF/FUZ/SERPINH1/CCN2/FGF18/MED12/HOXB3/MEGF8/FREM1/PCGF2/CSRNP1
GOBP_HEART_DEVELOPMENT	GOBP_HEART_DEVELOPMENT	395	0.444448	1.73844	3.74e-09	3.4431e-07	2.55289e-07	2666	tags=32%, list=20%, signal=26%	HAND2/PI16/HSPB7/SFRP2/SOX17/GLI3/JPH2/GLI2/CLDN5/MAPK11/TWIST1/PDLIM4/SLIT3/TIE1/NFATC1/COL11A1/OBSL1/SLIT2/HEY2/SALL4/NDRG4/SCX/FOXC1/GLI1/POPDC2/NOS3/MEIS1/SOX18/PDE2A/PDLIM2/DCHS1/SMARCD3/NRP2/FZD2/GATA3/TNNI3/KCNJ8/SNAI1/MESP1/TBX2/NFATC4/OLFM1/TBX6/MYH11/PKD1/WNT11/PDGFB/GREM1/EMILIN1/ADAMTS1/FBN1/HEYL/TP73/FN1/PDGFRB/ELN/TGFB1/PDLIM3/COL5A1/PDLIM7/STRA6/GJA5/PLXND1/WNT2/ZFPM1/TBX19/LOX/SGC…
GOCC_DENDRITIC_TREE	GOCC_DENDRITIC_TREE	405	0.438657	1.72011	4.62719e-09	4.19532e-07	3.11063e-07	2505	tags=28%, list=19%, signal=24%	L1CAM/CALB2/NGFR/DRD4/ELFN1/NTSR1/PALM/LYNX1/SYNDIG1/LZTS1/APBA2/FCGR2B/LAMP5/NCF1/DNM1/CHRNA3/SORCS2/PSD/C4B/PDLIM4/C4A/ARHGEF15/DLG4/SHANK3/MAP1A/SYN1/GNAO1/FBXO2/SV2A/ADCY4/PLXDC1/HOMER3/RTN4RL2/ADORA1/N4BP3/CPLX1/KLHL17/UCN/PRRT2/DRD2/APOE/PALMD/CRYAB/FEZ1/LMTK3/SRCIN1/MAPK8IP1/TUBB3/ROR2/CNIH3/ZNF385A/GABBR1/SAMD4A/TPGS1/PREX1/GABRE/SYNGAP1/CCR2/MPDZ/MAPK8IP3/CLU/MAP1B/THY1/LAMA2/CRTC1/AZIN2…
GOBP_NERVOUS_SYSTEM_PROCESS	GOBP_NERVOUS_SYSTEM_PROCESS	495	0.424339	1.67429	5.38751e-09	4.81177e-07	3.56769e-07	2222	tags=28%, list=17%, signal=24%	TIMP3/COMP/DRD4/C1QL1/NTSR1/NRXN2/CST2/FOXS1/EPYC/CHRNA3/ITGAX/NPTXR/CLDN5/MAPK8IP2/GABRD/REEP2/KIFC3/CYP1B1/COL11A1/ADCY5/CNTNAP1/CRYBB3/DLG4/SHANK3/MAP1A/EGR2/NDRG4/P2RX5/NLGN2/MYO7A/LILRB2/NOS3/P2RX7/HMCN1/ADORA1/SCN1B/CACNA1H/TAS1R3/UCN/NPTX2/CACNA2D4/PRRT2/DRD2/APOE/ZIC2/C5AR1/CACNG4/FZD2/TNNI3/VIP/COL18A1/NFATC4/TSHZ3/TRPV2/PLCB2/ITGA5/LAMC3/TYMP/BRSK1/OR2I1P/HSF4/HOXD10/CST1/ZNF385A/STX1A/…
GOBP_NEGATIVE_REGULATION_OF_CELL_ACTIVATION	GOBP_NEGATIVE_REGULATION_OF_CELL_ACTIVATION	156	0.550168	2.03075	5.53468e-09	4.87052e-07	3.61125e-07	2854	tags=49%, list=22%, signal=39%	PLA2G2D/GLI3/FCGR2B/HLX/SFRP1/LILRB4/FGR/LILRB1/LILRB2/NOS3/FOXP3/APOE/LAG3/TBC1D10C/VSIG4/JAK3/CTLA4/LOXL3/PDGFB/EMILIN1/SPN/IDO1/CD300LF/GPNMB/CX3CL1/CD300A/IL20RB/RUNX3/CD84/LRRC32/CCR2/HAVCR2/ALOX12/AXL/PDCD1LG2/LST1/TNFAIP8L2/INHBA/BCL6/TNFSF4/SYT11/DTX1/CD86/IL2RA/BTK/GAL/THBD/LAX1/TIGIT/C1QTNF1/TYROBP/CD274/NR1D1/SOCS1/CST7/ADGRF5/HLA-G/MILR1/MAD1L1/VSIR/PKN1/PDGFA/CEBPB/GPER1/MNDA/FOXF1/L…
GOBP_POSITIVE_REGULATION_OF_CHEMOTAXIS	GOBP_POSITIVE_REGULATION_OF_CHEMOTAXIS	113	0.576218	2.05714	6.44732e-09	5.59142e-07	4.14576e-07	2964	tags=51%, list=22%, signal=40%	THBS4/SLIT2/TREM2/IL6/VEGFC/CCL21/C5AR1/SERPINE1/FGFR1/IL34/PDGFB/CCL19/PGF/PRKD1/CSF1R/CMKLR1/PDGFRB/CCL3/TGFB1/CCR2/CCR7/CSF1/NCKAP1L/AGER/SCG2/ARTN/C3AR1/RARRES2/NRP1/IL16/CDH13/TIAM1/CCR1/S1PR1/VEGFA/CCL4/PPM1F/CXCL12/ZNF580/GPSM3/TPBG/FGF18/PRKD2/STX4/KDR/MEGF8/EDN2/RIPOR2/CCL5/PLA2G7/CAMK1D/CXCL13/GAS6/HSPB1/THBS1/RAC2/AIF1/VEGFB
GOBP_METAL_ION_HOMEOSTASIS	GOBP_METAL_ION_HOMEOSTASIS	428	0.435859	1.71225	8.26785e-09	7.06783e-07	5.24045e-07	2258	tags=28%, list=17%, signal=24%	PTGIR/SLC11A1/CALB2/DRD4/FAM20A/NTSR1/TBXA2R/P2RY6/JPH2/NPR1/ERFE/SLC22A17/ADCY5/CASQ2/DLG4/F2RL3/P2RX5/LIME1/SV2A/KISS1/TRPV4/ATP1A3/P2RX7/ADORA1/FPR1/NPSR1/CCL21/DRD2/APOE/GPR4/C5AR1/KCNH2/GIPR/CCL23/TSPOAP1/CXCR1/TNNI3/S1PR3/PKD1/TRPV2/CCL19/CD19/SLC12A4/C7/STEAP4/P2RY8/SLC31A2/SLC30A2/CX3CL1/CMKLR1/PLCG2/CCL13/CCL3/BDKRB1/CXCR3/RASA3/CCR2/STC1/CCR7/CDH5/S1PR4/CCR5/S100A8/GSTM2/CD40/P2RX1/CCL8…
GOBP_NEGATIVE_REGULATION_OF_CYTOKINE_PRODUCTION	GOBP_NEGATIVE_REGULATION_OF_CYTOKINE_PRODUCTION	214	0.496043	1.8752	8.48812e-09	7.15393e-07	5.30429e-07	3241	tags=44%, list=24%, signal=34%	SLC11A1/SSC5D/FCGR2B/TWIST1/LILRB4/PTPRS/INHBB/LILRB1/TGFB3/TREM2/IL6/MC1R/HOMER3/NLRP3/FOXP3/LAG3/GATA3/VSIG4/ADCY7/JAK3/WNT11/KLF2/IDO1/GPNMB/CX3CL1/CMKLR1/IL20RB/FN1/CD84/TGFB1/LRRC32/LILRA5/CCR7/HAVCR2/NCKAP1L/AXL/PDCD1LG2/ABCD1/ZFPM1/AGER/CD34/TLR8/INHBA/BCL6/TNFSF4/SYT11/SIRPA/APOD/BTK/TNF/TIGIT/NLRC3/TYROBP/ISG15/MAPKBP1/CD274/RARA/HERC5/BST2/VSIR/CACTIN/ARRB2/HDAC7/DHX58/RELB/PML/NLRC5/DL…
GOBP_MYELOID_LEUKOCYTE_MIGRATION	GOBP_MYELOID_LEUKOCYTE_MIGRATION	176	0.530616	1.98383	8.78073e-09	7.29776e-07	5.41093e-07	2992	tags=49%, list=23%, signal=38%	THBS4/CSF3R/SLIT2/CCL17/TREM2/IL6/VEGFC/ADAM8/CCL21/CCL3L1/ADGRE2/C5AR1/CCL23/CXCR1/SERPINE1/CCL18/SLAMF8/PIK3CD/ITGB2/IL34/PDGFB/CCL19/S100A12/GREM1/PGF/EMILIN1/CSF1R/CX3CL1/CD300A/CMKLR1/ROR2/CCL13/CCL3/PREX1/CCR2/CCR7/CSF1/NCKAP1L/PPBP/S100A8/CCL8/AGER/SCG2/C3AR1/MST1/RARRES2/SIRPA/JAM3/CCL22/FLT1/VAV1/CCL25/RHOH/CCR1/VEGFA/MMP14/RIN3/CCL2/MPP1/CCL4/PIP5K1C/CXCL12/CXCL9/CD99L2/FCER1G/TGFB2/SAA…
GOBP_ODONTOGENESIS	GOBP_ODONTOGENESIS	89	0.616085	2.14252	9.82431e-09	8.05324e-07	5.97108e-07	2047	tags=38%, list=15%, signal=33%	NGFR/HAND2/FAM20A/GLI3/GLI2/JAG2/TWIST1/CSF3R/WNT10A/GNAO1/FOXC1/TGFB3/FAM20C/AQP5/TNC/ALPL/SERPINE1/LAMA5/RELT/CSF1/CD34/INHBA/SSUH2/COL1A1/SMO/FST/ASPN/COL1A2/ADAMTS5/NKX2-3/HTRA1/AQP1/TCIRG1/SP6
GOBP_CELL_MATRIX_ADHESION	GOBP_CELL_MATRIX_ADHESION	195	0.512493	1.92838	1.06257e-08	8.59244e-07	6.37088e-07	2608	tags=37%, list=20%, signal=30%	L1CAM/ITGBL1/SIGLEC1/SFRP1/ITGA11/COL13A1/LYVE1/COL5A3/PARVG/EFEMP2/ADAMTS12/CCL21/CDKN2A/NID2/SNED1/ITGA7/SERPINE1/ITGB3/ITGB2/PKD1/THSD1/GREM1/EMILIN1/ITGAL/FBLN5/CX3CL1/FN1/ADAMTS13/BCAM/COL16A1/CCR7/CSF1/CD34/THY1/THBS3/BCL6/CD36/NRP1/APOD/JAM3/LYPD3/POSTN/ITGB7/ECM2/CDH13/MSLN/TIAM1/CCL25/FERMT3/DAPK3/RHOD/FAM107A/VEGFA/MMP14/TEK/PLAU/VCAM1/FUT1/PPM1F/FERMT2/LRP1/COL3A1/DLC1/CD3E/PHLDB2/ITGA…
GOBP_REGULATION_OF_CYTOSOLIC_CALCIUM_ION_CONCENTRATION	GOBP_REGULATION_OF_CYTOSOLIC_CALCIUM_ION_CONCENTRATION	205	0.505012	1.9063	1.10685e-08	8.83116e-07	6.54787e-07	2246	tags=36%, list=17%, signal=30%	PTGIR/CALB2/NTSR1/TBXA2R/P2RY6/JPH2/ADCY5/CASQ2/DLG4/F2RL3/P2RX5/LIME1/KISS1/TRPV4/P2RX7/ADORA1/FPR1/NPSR1/CCL21/DRD2/GPR4/C5AR1/GIPR/TSPOAP1/CXCR1/S1PR3/PKD1/TRPV2/CCL19/CD19/P2RY8/CX3CL1/CMKLR1/PLCG2/CCL3/BDKRB1/CXCR3/RASA3/CCR2/CCR7/S1PR4/CCR5/GSTM2/P2RX1/THY1/C3AR1/MCOLN1/APLNR/CD36/RAMP3/FPR3/C1QTNF1/GATA2/CORO1A/NCS1/CCR1/S1PR1/PLN/GRIN2D/CD4/ACKR3/EDNRA/TGM2/LRP1/CXCL9/CACNA2D1/TMEM178A/PM…
GOBP_POSITIVE_REGULATION_OF_ERK1_AND_ERK2_CASCADE	GOBP_POSITIVE_REGULATION_OF_ERK1_AND_ERK2_CASCADE	150	0.541993	1.99734	1.33773e-08	1.04278e-06	7.73172e-07	2500	tags=45%, list=19%, signal=37%	MARCO/HAND2/FLT4/P2RY6/GPBAR1/NDRG4/CCL17/TREM2/SEMA7A/CCL21/MAP3K12/CCL3L1/DRD2/ALOX15/APOE/C5AR1/CCL23/CCL18/AKAP12/CHI3L1/PDGFB/CCL19/GPNMB/CSF1R/CX3CL1/CCL13/PDGFRB/CCL3/TGFB1/ABCA7/CCR7/HAVCR2/CCL8/AGER/CD36/ICAM1/NRP1/SCIMP/RAMP3/CCL22/TNF/CCL25/NOD1/CCR1/ALKAL1/TEK/CD4/CCL2/ACKR3/CCL4/FERMT2/SERPINF2/LRP1/ARRB2/FGF19/PDGFA/NOTCH1/GPER1/SLAMF1/HRAS/NOD2/TPBG/CCN2/FGF18/PRKD2/GNAI2/KDR
GOBP_REGULATION_OF_IMMUNE_EFFECTOR_PROCESS	GOBP_REGULATION_OF_IMMUNE_EFFECTOR_PROCESS	306	0.456657	1.76172	1.34182e-08	1.04278e-06	7.73172e-07	2531	tags=35%, list=19%, signal=29%	ITGAM/FCGR2B/TNFRSF4/HLX/PIK3R6/LILRB4/C4B/C4A/FGR/LILRB1/TGFB3/IL6/NLRP3/SEMA7A/FOXP3/ADGRE2/C5AR1/LAG3/CFP/GATA3/VSIG4/SLAMF8/IL12RB1/JAK3/ITGB2/LOXL3/FES/WAS/CCL19/C3/CD19/GPRC5B/C7/CD300A/IL20RB/PGC/CD84/DNASE1/TGFB1/AIM2/CCR2/HAVCR2/C8G/CLCF1/CLU/CD40/AGER/CD22/NR4A3/SERPING1/PTAFR/C3AR1/BCL6/TNFSF4/CD36/RBP4/ICAM1/NFKBID/SCIMP/C1R/CFH/CD86/IL2RA/BTK/KMT5C/TNF/TYROBP/VAV1/KLK7/MZB1/GATA2/RSA…
GOBP_NUCLEOSOME_ASSEMBLY	GOBP_NUCLEOSOME_ASSEMBLY	94	-0.514659	-2.24405	1.57586e-08	1.20897e-06	8.96391e-07	1141	tags=23%, list=9%, signal=22%	H4-16/ASF1A/CENPL/CENPU/MIS18BP1/CENPC/CENPQ/CENPS/H3-3A/ITGB3BP/KNL1/SHPRH/H1-4/H3C7/CENPK/H2BC13/H2BC17/H3C8/H1-3/H4C4/H1-5/H4C3
GOBP_NEGATIVE_REGULATION_OF_RESPONSE_TO_EXTERNAL_STIMULUS	GOBP_NEGATIVE_REGULATION_OF_RESPONSE_TO_EXTERNAL_STIMULUS	261	0.479332	1.83702	1.69939e-08	1.28723e-06	9.54419e-07	3415	tags=46%, list=26%, signal=35%	RGMA/FCGR2B/PTGIS/SEMA6B/PTPRS/SLIT2/FAP/LILRB1/SEMA6C/NLRP6/NOS3/NLRP3/ADORA1/SEMA7A/UCN/FOXP3/DRD2/APOE/FNDC4/SEMA3G/GATA3/SERPINE1/VSIG4/TNFAIP6/SLAMF8/PDGFB/GREM1/SPP1/SIGLEC10/PLXNA3/CX3CL1/IL20RB/HAVCR2/CDH5/ALOX12/GPS2/CD34/SEMA4C/TNFAIP8L2/SERPING1/METRNL/RTN4R/SYT11/NRP1/IL2RA/SIRPA/KLK8/PROC/TNF/THBD/SERPINF1/WNT3/NLRC3/C1QTNF1/MAPKBP1/SOCS3/CD109/NR1D1/HTRA1/CST7/HLA-G/TEK/RIN3/CCL2/RO…
GOBP_RESPONSE_TO_BACTERIUM	GOBP_RESPONSE_TO_BACTERIUM	419	0.42573	1.67065	1.79439e-08	1.33641e-06	9.90881e-07	2200	tags=29%, list=17%, signal=25%	PTGIR/SLC11A1/KRT6A/SSC5D/FABP4/FAM20A/TBXA2R/FCGR2B/CARD9/C4B/GGT5/COLEC12/VGF/SELE/CSF3/FGR/CTSG/NLRP1/LILRB1/TREM2/IL6/LDOC1/CCDC80/NLRP6/LILRB2/NOS3/HMCN1/NLRP3/LOXL1/FOXP3/STAB1/C5AR1/ALPL/CFP/SERPINE1/KCNJ8/SLAMF8/CSF2/AKAP12/SELP/C3/S100A12/SPN/IDO1/CX3CL1/IL10RA/PLCG2/PGC/ADAMTS13/CCL3/BDKRB1/TGFB1/GNLY/IRF5/CCR7/HAVCR2/AXL/CCR5/PPBP/PDCD1LG2/HCK/S100A8/CD40/BAIAP2/MRC1/PTAFR/IL24/TNFSF4/…
GOBP_REGULATION_OF_HEMOPOIESIS	GOBP_REGULATION_OF_HEMOPOIESIS	340	0.450515	1.75136	1.80897e-08	1.33641e-06	9.90881e-07	2315	tags=30%, list=17%, signal=26%	GLI3/GLI2/FCGR2B/LILRB3/HLX/SFRP1/PIK3R6/LILRB4/CSF3R/GPR68/CSF3/TNFRSF18/LILRB1/FSTL3/TREM2/ZBTB46/ZAP70/LILRB2/ADAM8/NLRP3/MEIS1/FOXP3/CYP26B1/LAG3/GATA3/RAB7B/NFAM1/SLAMF8/MAFB/IL12RB1/JAK3/CSF2/CTLA4/LOXL3/IL34/FES/CARD11/CCL19/SPI1/HLA-DOA/FBN1/RUNX3/L3MBTL1/ROR2/CCL3/TGFB1/EGR3/CCR2/CSF1/NCKAP1L/AXL/ZFPM1/AGER/IL17D/LOX/NR4A3/IRF7/INHBA/MITF/BCL6/TNFSF4/NFKBID/DTX1/CD86/IL2RA/HCLS1/BTK/TNF/…
GOBP_SYNAPTIC_SIGNALING	GOBP_SYNAPTIC_SIGNALING	374	0.441684	1.72366	1.96343e-08	1.43283e-06	1.06237e-06	2848	tags=37%, list=21%, signal=30%	CALB2/DRD4/NTSR1/LYNX1/CDH2/SLC1A3/LZTS1/APBA2/NRXN2/CHRNA3/NPTXR/SORCS2/SNCG/MAPK8IP2/PDLIM4/GABRD/KCNMB1/PTPRS/VGF/BAIAP3/DLG4/SHANK3/MAP1A/SYN1/EGR2/P2RX5/SV2A/NLGN2/SEPTIN5/LILRB2/P2RX7/GPR176/ADORA1/CPLX1/UCN/NPTX2/PRRT2/DRD2/APOE/SYNGR1/CACNG4/TSPOAP1/SCT/MPZ/NFATC4/AKAP12/TSHZ3/SLC12A4/ACHE/STX11/BRSK1/CX3CL1/ROR2/CNIH3/STX1A/GUCY1A1/TPGS1/GABRE/SYNGAP1/ADARB1/EGR3/CCR2/S1PR2/SYP/P2RX1/AGE…
GOBP_GRANULOCYTE_CHEMOTAXIS	GOBP_GRANULOCYTE_CHEMOTAXIS	106	0.590788	2.09196	2.03665e-08	1.46835e-06	1.08871e-06	3201	tags=56%, list=24%, signal=43%	THBS4/CSF3R/SLIT2/CCL17/CCL21/CCL3L1/ADGRE2/C5AR1/CCL23/CXCR1/CCL18/PIK3CD/ITGB2/IL34/CCL19/S100A12/CSF1R/CX3CL1/CMKLR1/CCL13/CCL3/PREX1/CCR7/CSF1/NCKAP1L/PPBP/S100A8/CCL8/SCG2/C3AR1/RARRES2/JAM3/CCL22/VAV1/CCL25/CCL2/MPP1/CCL4/PIP5K1C/CXCL9/FCER1G/TGFB2/SAA1/CXCL5/JAML/NOD2/BST1/EDN2/RIPOR2/CCL5/S100A9/CAMK1D/CXCL13/THBS1/RAC2/CXCL11/EDN3/CXCL10/CXCL6
GOBP_DNA_CONFORMATION_CHANGE	GOBP_DNA_CONFORMATION_CHANGE	277	-0.354299	-1.83028	2.21596e-08	1.57861e-06	1.17046e-06	2787	tags=29%, list=21%, signal=23%	GTF2H1/MCM8/HMGB1/RFC5/RBBP4/SPTY2D1/HELQ/MRE11/TOP2B/G3BP1/ATRX/SMCHD1/MNAT1/DHX36/SIRT1/GTF2H3/SRPK1/ASCC3/POLQ/CENPI/CENPN/PPHLN1/SMARCA5/HAT1/NBN/GTF2H5/NUSAP1/CENPH/MCM9/TASOR/HELB/BLM/ERCC6L/PURA/CHD1/LIN54/SMC2/ERCC6/H4-16/MCPH1/POT1/SMARCAD1/SMC4/ASF1A/HELLS/CENPL/SMC5/WRN/NCAPG/CENPU/MIS18BP1/FANCM/CENPC/MTERF1/HMGA2/CHD9/FAM172A/CENPQ/ZRANB3/ERCC8/APOBEC1/CENPS/H3-3A/ITGB3BP/BRIP1/DNA2/…
GOBP_CIRCULATORY_SYSTEM_PROCESS	GOBP_CIRCULATORY_SYSTEM_PROCESS	394	0.436197	1.70621	2.24877e-08	1.58313e-06	1.17382e-06	2245	tags=31%, list=17%, signal=26%	COMP/HSPB7/SLC4A3/NTSR1/KCNK15/TBXA2R/SLC1A3/NPR1/CLDN5/KCNE4/CASQ2/SLIT2/HEY2/OLR1/GNAO1/CTSG/SLC2A5/FOXC1/TRPV4/FXYD6/VEGFC/POPDC2/ATP1A3/NOS3/RENBP/ADORA1/SCN1B/CACNA1H/UCN/CACNA2D4/PDE2A/DRD2/APOE/GPR4/KCNH2/CACNG4/DES/RASL10B/TNNI3/KCNJ8/TBX2/AKAP12/PDGFB/SLC2A3/KLF2/ELN/ADRA2C/BDKRB1/GUCY1A1/TGFB1/EHD3/STC1/CDH5/GJA5/GSTM2/P2RX1/AGER/LRP3/CD34/SLCO3A1/TACR2/SGCD/SLC24A3/SERPING1/PTAFR/C3AR1…
GOBP_CARTILAGE_DEVELOPMENT	GOBP_CARTILAGE_DEVELOPMENT	143	0.545254	1.99605	2.31144e-08	1.60833e-06	1.1925e-06	2436	tags=41%, list=18%, signal=33%	COMP/HAND2/NKX3-2/SFRP2/CHRDL2/GLI3/GLI2/EPYC/BMP8A/EVC/ADAMTS7/COL11A1/SCX/TRPV4/WNT9A/PRRX1/ADAMTS12/MATN3/LTBP3/CCN4/CYTL1/SNAI1/CHST11/CHI3L1/PKD1/WNT11/GREM1/RUNX3/ROR2/TGFB1/BMP1/STC1/SULF1/BGN/EFEMP1/COL27A1/LOXL2/THBS3/COL1A1/MGP/MAF/SNAI2/CCN1/RFLNB/TRPS1/BMP6/RARB/PKDCC/RFLNA/CSGALNACT1/ECM1/ANXA6/BMP8B/SERPINH1/RUNX2/TIMP1/CCN2/FGF18
GOMF_CARGO_RECEPTOR_ACTIVITY	GOMF_CARGO_RECEPTOR_ACTIVITY	59	0.676334	2.20723	2.35507e-08	1.61985e-06	1.20104e-06	2222	tags=46%, list=17%, signal=38%	MARCO/SSC5D/ITGAM/SCARF2/COLEC12/OLR1/SCARA3/SCARF1/CD163/STAB1/LOXL4/ITGB2/LOXL3/FOLR2/ABCA7/MSR1/AGER/MRC1/LOXL2/CD36/TFR2/CD6/TMPRSS5/ACKR3/PGBD1/LRP1/TMPRSS3
GOBP_POSITIVE_REGULATION_OF_LEUKOCYTE_MIGRATION	GOBP_POSITIVE_REGULATION_OF_LEUKOCYTE_MIGRATION	112	0.571916	2.03904	2.51903e-08	1.71294e-06	1.27006e-06	2964	tags=50%, list=22%, signal=39%	THBS4/TNFRSF18/TREM2/IL6/VEGFC/ADAM8/CCL21/C5AR1/SERPINE1/IL34/SELP/CCL19/PGF/SPN/CSF1R/CX3CL1/CMKLR1/CCL3/BDKRB1/CCR2/CCR7/CSF1/NCKAP1L/CCL8/AGER/THY1/PTAFR/C3AR1/JAM2/RARRES2/ICAM1/JAM3/TNF/CCR1/VEGFA/MMP14/PLVAP/CCL4/CXCL12/ZNF580/CD99L2/GPSM3/IL1R1/EDN2/RIPOR2/TNFRSF14/CCL5/PLA2G7/CAMK1D/PYCARD/CXCL13/GAS6/THBS1/RAC2/AIF1/VEGFB
GOMF_METALLOENDOPEPTIDASE_ACTIVITY	GOMF_METALLOENDOPEPTIDASE_ACTIVITY	70	0.639594	2.16115	2.75234e-08	1.84182e-06	1.36562e-06	1585	tags=39%, list=12%, signal=34%	ADAMTS10/ADAM33/MMP17/ADAMTS4/ADAM12/ADAMTS7/ADAMTS14/ADAMTSL4/MMP19/ADAMTS2/MMP13/ADAM8/MMP25/ADAMTS12/MMP9/MMP11/ADAMTS1/MMEL1/ADAMTSL2/ADAMTS13/BMP1/ADAMTSL5/ADAMTS15/PAPLN/MMP2/ADAM19/ADAMTS5
GOBP_POSITIVE_REGULATION_OF_CELL_ACTIVATION	GOBP_POSITIVE_REGULATION_OF_CELL_ACTIVATION	275	0.473576	1.81728	2.77011e-08	1.84182e-06	1.36562e-06	2930	tags=41%, list=22%, signal=32%	ITGAM/GLI3/GLI2/TNFRSF4/HLX/PIK3R6/LILRB4/FGR/LILRB1/TREM2/IL6/RASAL3/SPACA3/ZAP70/LILRB2/PDCD1/ADAM8/NLRP3/CCL21/FOXP3/CD70/GATA3/IL12RB1/SOX15/JAK3/ITGB2/CTLA4/CARD11/SELP/CCL19/EBI3/RUNX3/PDGFRB/CCL3/TGFB1/EGR3/LILRA5/CCR2/CCR7/HAVCR2/NCKAP1L/AXL/PDCD1LG2/CLCF1/CD40/AGER/NR4A3/THY1/PTAFR/BCL6/TNFSF4/NFKBID/CD86/IL2RA/SIRPG/SIRPA/BTK/KMT5C/CD27/CD6/CCDC88B/TYROBP/VAV1/GATA2/CORO1A/ZNF335/CLEC7A…
GOCC_CHROMOSOME_CENTROMERIC_REGION	GOCC_CHROMOSOME_CENTROMERIC_REGION	184	-0.396824	-1.94674	3.02278e-08	1.98773e-06	1.4738e-06	3791	tags=52%, list=29%, signal=37%	BOD1L1/KMT5B/FBXW11/SKA3/DYNC1LI2/ZWINT/CSNK1A1/NUP107/CENPP/MIS18A/RAD21/WAPL/MEAF6/NUP43/ANAPC16/STAG1/ZW10/CCNB1/CENPF/OIP5/SEPTIN7/PELI1/PPP2CA/PPP2R5C/KNTC1/CBX3/NUP160/ORC2/NUP133/DYNC1LI1/DSCC1/TOP2A/PPP1CC/XPO1/CENPA/PPP2R5A/PINX1/KNSTRN/BUB1/SEH1L/DYNLT3/DCTN4/ATRX/AHCTF1/PDS5B/NUP37/NEK2/DCTN6/CENPI/CENPN/PPP1R12A/APC/GPATCH11/SPC25/FBXO28/CBX5/CENPH/BUB1B/SKA1/SMC6/MIS12/PDS5A/ERCC6L/S…
GOMF_SCAVENGER_RECEPTOR_ACTIVITY	GOMF_SCAVENGER_RECEPTOR_ACTIVITY	35	0.751104	2.28591	3.48422e-08	2.26626e-06	1.68032e-06	2222	tags=57%, list=17%, signal=48%	MARCO/SSC5D/SCARF2/COLEC12/SCARA3/SCARF1/CD163/STAB1/LOXL4/LOXL3/MSR1/AGER/LOXL2/CD36/CD6/TMPRSS5/ACKR3/PGBD1/LRP1/TMPRSS3
GOBP_BONE_DEVELOPMENT	GOBP_BONE_DEVELOPMENT	158	0.528242	1.95368	3.58929e-08	2.27256e-06	1.68499e-06	3188	tags=43%, list=24%, signal=33%	COMP/SFRP2/GLI3/EPYC/SFRP4/TWIST1/COL13A1/GPR68/SCX/LILRB1/FOXC1/TGFB3/TRPV4/MMP13/MEIS1/CYP26B1/DCHS1/ALPL/LTBP3/CCN4/GREM1/FBN1/ZNF385A/SIGLEC15/STC1/SULF1/CHAD/TMEM119/BGN/ZFPM1/NAB2/COL27A1/LOX/THBS3/FLI1/COL1A1/P3H1/NPR2/TYROBP/RFLNB/HOXB4/ENG/BMP6/MMP14/TEK/RARB/RFLNA/CSGALNACT1/ANXA6/LTF/SERPINH1/FGF18/SLC38A10/MEGF8/SH2B3/FREM1/SULF2/SH3PXD2B/MIGA2/MEF2D/PTPN6/RARG/CTC1/PDGFC/SEMA4D/INPPL…
GOBP_NEGATIVE_REGULATION_OF_GROWTH	GOBP_NEGATIVE_REGULATION_OF_GROWTH	199	0.4987	1.88192	3.60101e-08	2.27256e-06	1.68499e-06	3364	tags=42%, list=25%, signal=32%	PI16/SFRP2/SOX17/NPR1/DACT3/SFRP1/MAPK11/SEMA6B/SLIT3/PTPRS/SLIT2/APBB1/SEMA6C/MEIS1/SEMA7A/CDKN2A/SEMA3G/ARHGAP4/CRYAB/WNT11/GREM1/SPP1/ALOX15B/PLXNA3/TP73/BDKRB1/TGFB1/TSPYL2/SEMA4C/RERG/INHBA/RTN4R/BCL6/SLC6A4/RBP4/NRP1/NTN1/SIPA1/IGFBP5/WNT3/HSPA1A/WWC3/CCDC85B/SPART/GNG4/MT1H/BST2/CYP27B1/MT2A/NOTCH1/CDKN2D/MT1M/PML/TGFB2/PPP1R9B/PRDM11/RAI1/CDA/RGS2/FHL1/SEMA3F/G6PD/DCBLD2/NAIF1/STK11/WFDC1…
GOCC_BASEMENT_MEMBRANE	GOCC_BASEMENT_MEMBRANE	71	0.640466	2.16316	3.63734e-08	2.27256e-06	1.68499e-06	2653	tags=59%, list=20%, signal=48%	THBS4/COL7A1/COL8A2/CCDC80/APLP1/HMCN1/COL8A1/EFEMP2/EGFLAM/LOXL1/TNC/NID2/COL18A1/HMCN2/MMRN2/SMOC1/LAMC3/ACHE/RELL2/ADAMTS1/FBN1/FN1/LAMA5/COL5A1/LAMB2/LOXL2/LAMA2/HSPG2/COL9A3/COL15A1/NTN1/SERPINF1/EGFL6/COL4A2/LAMA4/AGRN/VWA1/COL9A1/TIMP1/COL4A1/FREM1/SPARC
GOBP_REGULATION_OF_METAL_ION_TRANSPORT	GOBP_REGULATION_OF_METAL_ION_TRANSPORT	160	0.528361	1.95638	3.64581e-08	2.27256e-06	1.68499e-06	2533	tags=40%, list=19%, signal=33%	DRD4/NTSR1/PLPP4/REM1/P2RY6/JPH2/CASQ2/GNAO1/F2RL3/P2RX5/LIME1/LILRB1/HOMER3/LILRB2/P2RX7/RRAD/NPSR1/UCN/DRD2/KCNH2/TRPV2/PDGFB/CD19/CX3CL1/PLCG2/PDGFRB/CD84/CCL3/BDKRB1/PACSIN3/EHD3/LILRA5/STC1/GSTM2/P2RX1/THY1/GJC2/APLNR/ICAM1/CACNB1/IL16/RAMP3/CORO1A/GEM/CCR1/PLN/CD4/CCL2/CCL4/HPCA/ARRB2/CXCL12/CXCL9/CACNA2D1/PML/PKD2/GPER1/MYLK/JSRP1/GNB5/GNAI2/STAC3/PLCG1/G6PD
GOBP_CELL_JUNCTION_ORGANIZATION	GOBP_CELL_JUNCTION_ORGANIZATION	498	0.418062	1.64873	3.69318e-08	2.27835e-06	1.68928e-06	2815	tags=33%, list=21%, signal=27%	L1CAM/C1QL1/ELFN1/ITGAM/PALM/SDK1/CDH2/SYNDIG1/NRXN2/FCGR2B/CLDN9/CLDN5/SFRP1/SNCG/GPBAR1/KIFC3/PTPRS/OBSL1/CNTNAP1/ARHGEF15/DLG4/SHANK3/SYN1/LIMS2/NLGN2/TGFB3/TREM2/TRPV4/LILRB2/DRD2/APOE/ARHGAP22/C5AR1/TNC/DCHS1/FLNC/NRP2/SNAI1/NFATC4/THSD1/WNT11/ITGA5/C3/GJA4/GREM1/ACHE/SRCIN1/CSF1R/CX3CL1/IL10RA/FN1/NUMBL/FSCN1/TGFB1/SYNGAP1/COL16A1/CDH5/GJA5/PLXND1/WASF3/AJM1/MAP1B/THY1/LAMB2/DOK7/SPOCK2/FBF…
GOMF_CATALYTIC_ACTIVITY_ACTING_ON_RNA	GOMF_CATALYTIC_ACTIVITY_ACTING_ON_RNA	355	-0.320224	-1.72122	3.73214e-08	2.27889e-06	1.68969e-06	3430	tags=33%, list=26%, signal=25%	DIS3/DDX18/PUS3/DBR1/DDX60L/TRIT1/QTRT2/GATC/DHX57/DHX15/GATB/THUMPD2/METTL2B/NT5C3A/TUT7/DHX40/TRMT61B/DDX46/DDX21/DDX10/AGO3/ALKBH8/POLR3B/PNPT1/CNOT8/NARS2/CNOT2/CDKAL1/TRMT6/RARS2/TRMT5/METTL2A/G3BP1/SLU7/POLR2K/XRN1/DHX36/PSTK/QRSL1/DHX29/THUMPD3/POLR1F/CNOT6/EXOSC9/TDP2/TFB1M/DARS2/RPP30/TYW3/TGS1/ANG/MTFMT/AQR/RIDA/METTL6/ANGEL2/DICER1/DDX52/ELAC1/TRMT1L/PDE12/EXO1/CNOT6L/MTREX/DCP2/POLR3F…
GOMF_SULFUR_COMPOUND_BINDING	GOMF_SULFUR_COMPOUND_BINDING	186	0.515562	1.93744	4.0665e-08	2.45798e-06	1.82247e-06	2246	tags=38%, list=17%, signal=32%	THBS4/COMP/PLA2G2D/TNXB/PRELP/SFRP1/SLIT3/GSTM1/COL11A1/PTPRS/SLIT2/COL13A1/COL5A3/CTSG/CCDC80/APLP1/THBS2/EFEMP2/ADGRE2/APOE/CCL23/NRP2/CCN4/LTBP2/FGFR1/SELP/SMOC1/CHST12/PGF/PCOLCE/ADAMTS1/FBN1/GPNMB/FGF7/FN1/RSPO3/CHST15/COL5A1/CRISPLD2/ADAMTSL5/GSTM2/CCL8/CD34/ADAMTS15/GREM2/THBS3/ANOS1/RTN4R/NRP1/CEL/FST/CFH/POSTN/KMT5C/CCN1/ECM2/ADAMTS5/VEGFA/LPL/GAL3ST4/ADA2/ANXA6/LRP1/EVA1C/DPYSL3/AGRN/LT…
GOBP_RESPONSE_TO_MOLECULE_OF_BACTERIAL_ORIGIN	GOBP_RESPONSE_TO_MOLECULE_OF_BACTERIAL_ORIGIN	261	0.472949	1.81256	4.4913e-08	2.6876e-06	1.99272e-06	2412	tags=34%, list=18%, signal=28%	PTGIR/SLC11A1/SSC5D/TBXA2R/FCGR2B/CARD9/C4B/GGT5/SELE/CSF3/CTSG/LILRB1/TREM2/IL6/LDOC1/LILRB2/NOS3/NLRP3/LOXL1/FOXP3/C5AR1/ALPL/SERPINE1/KCNJ8/CSF2/AKAP12/SELP/IDO1/CX3CL1/IL10RA/PLCG2/ADAMTS13/CCL3/BDKRB1/TGFB1/IRF5/CCR7/HAVCR2/AXL/CCR5/PPBP/PDCD1LG2/HCK/S100A8/CD40/MRC1/PTAFR/IL24/TNFSF4/CD36/ICAM1/CSF2RB/SCIMP/CD86/SIRPA/CD14/MAOB/TNF/REN/THBD/CD6/TLR2/CD68/HDAC5/CD274/NR1D1/BMP6/PALM3/CD180/C…
GOBP_POSITIVE_REGULATION_OF_RESPONSE_TO_EXTERNAL_STIMULUS	GOBP_POSITIVE_REGULATION_OF_RESPONSE_TO_EXTERNAL_STIMULUS	388	0.434791	1.69855	5.11677e-08	3.03156e-06	2.24775e-06	2930	tags=34%, list=22%, signal=27%	THBS4/FCN1/FABP4/CARD9/CLEC4E/SLIT2/CREB3L3/TREM2/IL6/SCARF1/OSM/VEGFC/ADAM8/PDE2A/CCL21/GPR4/C5AR1/LAG3/CCN4/SERPINE1/FGFR1/IL34/CARD11/GBP5/PDGFB/CCL19/C3/S100A12/GPRC5B/PGF/PRKD1/IDO1/CSF1R/CX3CL1/CMKLR1/PLCG2/PGC/PDGFRB/CCL3/TGFB1/AIM2/LILRA5/CCR2/CCR7/CSF1/HAVCR2/NCKAP1L/OSMR/HCK/S100A8/ZBP1/AGER/TLR8/IRF7/SCG2/ARTN/C3AR1/ICAM3/TNFSF4/FLNA/RARRES2/NRP1/SCIMP/IL16/BTK/ICAM2/TNF/THBD/TYROBP/VA…
GOBP_MESENCHYME_DEVELOPMENT	GOBP_MESENCHYME_DEVELOPMENT	213	0.495065	1.87196	6.32698e-08	3.71183e-06	2.75214e-06	2288	tags=34%, list=17%, signal=29%	HAND2/AMH/SFRP2/CDH2/SOX8/DACT3/SFRP1/TWIST1/SEMA6B/HEY2/WNT10A/SCX/FOXC1/TGFB3/SEMA6C/IL6/NOTCH4/VASN/NOS3/NRTN/SEMA7A/DCHS1/MEOX1/NRP2/SEMA3G/GATA3/SNAI1/MESP1/FGFR1/TBX2/OLFM1/LOXL3/WNT11/GREM1/TGFB1I1/HEYL/FN1/LAMA5/PDGFRB/TGFB1/WNT2/FOXD1/ACTG2/SEMA4C/PHLDB1/LOXL2/COL1A1/SMO/FLNA/NRP1/BCL9L/PDPN/SNAI2/BASP1/TCF21/RFLNB/TIAM1/RET/ENG/PTK7/ACTA2/ROBO1/EDNRA/FERMT2/ANXA6/NOTCH1/POFUT2/PKD2/WWTR…
GOBP_HEART_MORPHOGENESIS	GOBP_HEART_MORPHOGENESIS	169	0.51733	1.92458	6.73048e-08	3.91021e-06	2.89923e-06	2288	tags=34%, list=17%, signal=29%	HAND2/SFRP2/SOX17/CLDN5/TWIST1/SLIT3/COL11A1/SLIT2/HEY2/NDRG4/FOXC1/NOS3/SOX18/DCHS1/SMARCD3/NRP2/FZD2/GATA3/TNNI3/SNAI1/MESP1/TBX2/OLFM1/TBX6/WNT11/ADAMTS1/HEYL/ELN/TGFB1/COL5A1/GJA5/PLXND1/WNT2/ZFPM1/TBX19/SMO/FLNA/RBP4/NRP1/SNAI2/CCN1/HEG1/RNF207/ENG/PPP1R13L/S1PR1/VEGFA/TEK/RARB/ROBO1/GAA/NOTCH1/DLL1/PKD2/DLC1/TGFB2/PIM1/FOXF1
GOBP_NEURON_PROJECTION_GUIDANCE	GOBP_NEURON_PROJECTION_GUIDANCE	193	0.502534	1.88718	6.97957e-08	4.01594e-06	2.97762e-06	2187	tags=34%, list=16%, signal=29%	L1CAM/NGFR/SPTBN5/BOC/EPHB6/GLI3/GLI2/SEMA6B/SLIT3/SLIT2/SHANK3/ROBO3/EGR2/SEMA6C/NRTN/SCN1B/DOK5/SEMA7A/CRMP1/NOTCH3/NRP2/SEMA3G/GATA3/DOK2/PIK3CD/EVL/FEZ1/ROBO4/PLXNA3/CSF1R/GPC1/TUBB3/LAMA5/PDLIM7/PLXND1/FOXD1/SEMA4C/LAMB2/ARTN/LAMA2/ANOS1/PTPRM/SMO/TUBB2B/NRP1/NTN1/UNC5B/NEXN/ZSWIM4/WNT3/ZSWIM8/HOXA2/RET/RHOH/IGSF9/VEGFA/ROBO1/PLXNA1/EPHB1/MAPK7/LRP1/CXCL12/NOTCH1/CHN1/GRB7
GOBP_CELL_MORPHOGENESIS_INVOLVED_IN_NEURON_DIFFERENTIATION	GOBP_CELL_MORPHOGENESIS_INVOLVED_IN_NEURON_DIFFERENTIATION	410	0.426796	1.67543	8.80923e-08	5.02042e-06	3.7224e-06	2666	tags=31%, list=20%, signal=26%	L1CAM/NGFR/SPTBN5/BOC/EPHB6/CDH2/GLI3/LZTS1/GLI2/CHRNA3/BRSK2/SEMA6B/MAPK8IP2/SLIT3/PTPRS/OBSL1/SLIT2/DLG4/APBB1/SHANK3/MAP1A/ROBO3/EGR2/SEMA6C/MYO7A/NRTN/SCN1B/LINGO1/DOK5/SEMA7A/CRMP1/DRD2/APOE/NOTCH3/NRP2/SEMA3G/METRN/ARHGAP4/GATA3/DOK2/CRABP2/PIK3CD/EVL/NFATC4/OLFM1/FEZ1/TRPV2/ROBO4/SPP1/PLXNA3/BRSK1/SRCIN1/CSF1R/GPC1/FN1/TUBB3/LAMA5/NUMBL/SYNGAP1/ADARB1/PDLIM7/PLXND1/FOXD1/NDN/MAP1B/THY1/SEM…
GOBP_NEGATIVE_REGULATION_OF_CELL_ADHESION	GOBP_NEGATIVE_REGULATION_OF_CELL_ADHESION	231	0.480103	1.82037	8.94899e-08	5.05196e-06	3.74578e-06	2424	tags=35%, list=18%, signal=29%	PLA2G2D/GLI3/SPOCK1/FCGR2B/HLX/LILRB4/CYP1B1/LILRB1/NOTCH4/TRPV4/LILRB2/CCL21/FOXP3/CDKN2A/TNC/LAG3/SERPINE1/VSIG4/FBLN1/JAK3/CTLA4/LOXL3/PLXNA3/SPN/IDO1/GPNMB/CX3CL1/CD300A/IL20RB/RUNX3/TGFB1/LRRC32/HAVCR2/ALOX12/PDCD1LG2/PLXND1/MELTF/TNFAIP8L2/BCL6/COL1A1/TNFSF4/DTX1/CD86/IL2RA/APOD/JAM3/POSTN/SIPA1/SNAI2/ARHGDIG/LAX1/TIGIT/C1QTNF1/CDH13/CCL25/CD274/SOCS1/IL1RN/BMP6/FAM107A/VEGFA/MMP14/HLA-G/LG…
GOBP_OSTEOBLAST_DIFFERENTIATION	GOBP_OSTEOBLAST_DIFFERENTIATION	175	0.508554	1.90151	9.14999e-08	5.08312e-06	3.76889e-06	2215	tags=31%, list=17%, signal=27%	TWIST2/IBSP/HAND2/CHRD/SFRP2/SOX8/GLI3/GLI2/SFRP1/TWIST1/ITGA11/IL6/GLI1/CLEC5A/VEGFC/SEMA7A/MRC2/TNC/ALPL/CCN4/SNAI1/DDR2/WNT11/GREM1/SMOC1/SPP1/ACHE/PRKD1/CCL3/CTHRC1/PDLIM7/TMEM119/LRP3/LOX/COL6A1/VCAN/COL1A1/SMO/TNF/SNAI2/IGFBP5/WNT3/CCN1/HOXA2/RASSF2/BMP6/SIRT7/FERMT2/TCIRG1/HDAC7/FZD1/NOTCH1/CEBPB/LTF/WWTR1
GOCC_KINETOCHORE	GOCC_KINETOCHORE	132	-0.437828	-2.04855	9.19268e-08	5.08312e-06	3.76889e-06	3751	tags=48%, list=28%, signal=35%	MEAF6/NUP43/ANAPC16/ZW10/CCNB1/CENPF/SEPTIN7/PELI1/KNTC1/NUP160/ORC2/NUP133/DYNC1LI1/PPP1CC/XPO1/CENPA/PINX1/KNSTRN/BUB1/SEH1L/DYNLT3/DCTN4/AHCTF1/NUP37/NEK2/DCTN6/CENPI/CENPN/PPP1R12A/APC/GPATCH11/SPC25/FBXO28/CBX5/CENPH/BUB1B/SKA1/MIS12/ERCC6L/SKA2/NDC80/PHF6/SPDL1/KAT2B/MTBP/ZWILCH/CLASP2/NUF2/TTK/MAD2L1/NUDCD2/NSL1/CENPU/KIF18A/CENPE/MIS18BP1/CENPC/CENPQ/SGO2/CENPS/ITGB3BP/KNL1/SGO1/CENPK
GOBP_SENSORY_SYSTEM_DEVELOPMENT	GOBP_SENSORY_SYSTEM_DEVELOPMENT	241	0.473299	1.79912	9.25903e-08	5.08312e-06	3.76889e-06	2031	tags=29%, list=15%, signal=25%	BIRC7/ITGAM/SDK1/SOX8/GLI3/TWIST1/MEIS3/CYP1B1/OBSL1/CRYBB3/ARHGEF15/COL8A2/CHRDL1/FOXC1/MYO7A/MEIS1/COL8A1/WNT9A/MFAP5/FJX1/DRD2/MAB21L2/AQP5/SMARCD3/GATA3/MFAP2/NES/PBX4/CRYAB/TBX2/C3/SMOC1/LAMC3/ACHE/FBN1/HSF4/RHOJ/PDGFRB/COL5A1/STRA6/WNT2/EFEMP1/TMOD1/DIO3/THY1/SIX5/LAMB2/INHBA/MITF/PTPRM/ALDH1A3/RBP4/NRP1/MAF/SERPINF1/FLT1/NPHP4/COL5A2/MEIS2/RET/PPP1R13L/BMP6/VEGFA/RARB/C1QA/ROM1/HPCA/TCIRG1…
GOBP_POSITIVE_REGULATION_OF_VASCULATURE_DEVELOPMENT	GOBP_POSITIVE_REGULATION_OF_VASCULATURE_DEVELOPMENT	124	0.549602	1.98161	9.34524e-08	5.08381e-06	3.76939e-06	2964	tags=48%, list=22%, signal=37%	SPHK1/SFRP2/TBXA2R/ADAM12/PTGIS/ITGAX/PIK3R6/TWIST1/CYP1B1/TIE1/HSPB6/TERT/VEGFC/NOS3/ANGPTL4/C5AR1/SERPINE1/PIK3CD/ITGB2/CHI3L1/JCAD/ITGA5/C3/GREM1/PGF/PRKD1/CDH5/CD40/CD34/AKT3/C3AR1/APLNR/RAMP2/PRKCB/FLT1/GATA2/RAPGEF3/ENG/S100A1/VEGFA/TEK/AQP1/TNFSF12/FUT1/ECM1/DLL1/ADM/FGF18/PRKD2/KDR/PLCG1/ADM2/ZNF304/SIRT6/CYBB/HMOX1/HSPB1/THBS1/VEGFB
GOBP_ERK1_AND_ERK2_CASCADE	GOBP_ERK1_AND_ERK2_CASCADE	231	0.479744	1.81901	9.82741e-08	5.29795e-06	3.92817e-06	2500	tags=35%, list=19%, signal=29%	MARCO/TIMP3/HAND2/FLT4/P2RY6/GPBAR1/NDRG4/CCL17/TREM2/NLRP6/PSCA/SEMA7A/CCL21/MAP3K12/CCL3L1/DRD2/ALOX15/APOE/C5AR1/CCL23/TBC1D10C/CCL18/FBLN1/AKAP12/CHI3L1/PDGFB/CCL19/EMILIN1/GPNMB/CSF1R/CX3CL1/FN1/CCL13/PDGFRB/CCL3/TGFB1/ABCA7/CCR7/HAVCR2/CCL8/AGER/CD36/ICAM1/NRP1/SCIMP/SIRPA/RAMP3/CCL22/TNF/CCN1/TIAM1/CCL25/NOD1/CCR1/ALKAL1/TEK/CD4/CCL2/ACKR3/PTPRR/CCL4/EPHB1/FERMT2/SERPINF2/LIF/LRP1/ARRB2/FG…
GOBP_PROTEIN_DNA_COMPLEX_SUBUNIT_ORGANIZATION	GOBP_PROTEIN_DNA_COMPLEX_SUBUNIT_ORGANIZATION	214	-0.366562	-1.84968	1.00994e-07	5.39598e-06	4.00086e-06	4056	tags=41%, list=31%, signal=29%	RBX1/HP1BP3/CENPP/TSPYL1/H2BC4/SETD2/H4C9/MIS18A/RAD51/TAF12/SMYD3/RSF1/PIAS1/H2BC9/NAP1L1/POLE3/RRN3/ANP32E/RPA3/CENPF/OIP5/H4C5/GTF2E1/HNF1B/PSME4/NPM1/CUL4B/H3C10/CENPA/ATF7IP/GTF2H1/HMGB1/CDK7/RBBP4/SPTY2D1/ORC3/GTF2B/ATRX/MNAT1/PSMC6/CAND1/SENP6/GTF2H3/CENPI/CENPN/SMARCA5/HAT1/GTF2A2/RB1/GMNN/CCNH/GTF2H5/CENPH/CREB1/MIS12/LIN54/DLGAP5/ACTR6/ARID2/DR1/TERF1/SMARCE1/H4-16/ASF1A/HELLS/CENPL/BDP…
GOMF_COLLAGEN_BINDING	GOMF_COLLAGEN_BINDING	60	0.655101	2.14743	1.02775e-07	5.44251e-06	4.03535e-06	3117	tags=65%, list=24%, signal=50%	COMP/ITGA11/COL5A3/MMP13/PODN/MRC2/MMP9/LRRC15/NID2/DDR2/PDGFB/AEBP1/ACHE/PCOLCE/RELL2/FN1/VWF/COL6A2/LOX/COL6A1/P3H1/ASPN/ANTXR1/COL14A1/C1QTNF1/ECM2/CTSL/SPARCL1/PDGFA/DCN/ITGA3/SERPINH1/CTSK/P3H4/SPARC/THBS1/NID1/ITGA9/LUM
GOBP_CALCIUM_ION_TRANSPORT	GOBP_CALCIUM_ION_TRANSPORT	258	0.467825	1.79059	1.06486e-07	5.58956e-06	4.14438e-06	2571	tags=35%, list=19%, signal=29%	DRD4/NTSR1/PLPP4/REM1/P2RY6/JPH2/CASQ2/GNAO1/F2RL3/P2RX5/LIME1/LILRB1/TRPV4/HOMER3/NMUR1/LILRB2/P2RX7/CACNA1H/RRAD/NPSR1/UCN/CACNA2D4/CCL21/DRD2/CACNG4/RAMP1/PKD1/TRPV2/PDGFB/CCL19/GJA4/CD19/CX3CL1/PLCG2/PDGFRB/CD84/CCL3/BDKRB1/PACSIN3/EHD3/RASA3/LILRA5/STC1/CCR7/CCR5/GSTM2/P2RX1/CCL8/THY1/GJC2/SLC24A3/MCOLN1/APLNR/RAMP2/ICAM1/CACNB1/IL16/RAMP3/PRKCB/CORO1A/NCS1/GEM/CCR1/PLN/TRPM5/GRIN2D/CD4/CCL2…
GOBP_PEPTIDYL_TYROSINE_MODIFICATION	GOBP_PEPTIDYL_TYROSINE_MODIFICATION	284	0.455569	1.74798	1.18542e-07	6.1683e-06	4.57349e-06	1834	tags=26%, list=14%, signal=23%	THBS4/FLT4/SFRP2/EPHB6/MATK/NCF1/FCGR1A/SFRP1/LILRB4/TIE1/CTF1/AATK/DLG4/CSF3/TNFRSF18/FGR/TREM2/IL6/OSM/CRLF1/ZAP70/ADORA1/CSPG4/SRMS/FGFR1/ITGB3/IL11/JAK3/CSF2/ITGB2/IL34/FES/DDR2/PDGFB/ITGA5/GREM1/GPRC5B/SRCIN1/CSF1R/ZGPAT/CD300A/FGF7/ROR2/PDGFRB/TGFB1/LILRA5/AXL/CLCF1/HCK/CD40/EFEMP1/THY1/TNK2/SH3BP5/DOK7/IL24/CD36/ICAM1/NRP1/HCLS1/LTK/BTK/TNF/FLT1/CLEC7A/TPST1/SOCS3/SOCS1/RET/ZFYVE28/BMP6/AL…
GOBP_GRANULOCYTE_MIGRATION	GOBP_GRANULOCYTE_MIGRATION	123	0.554988	1.99956	1.1985e-07	6.1826e-06	4.5841e-06	3214	tags=54%, list=24%, signal=42%	THBS4/CSF3R/SLIT2/CCL17/ADAM8/CCL21/CCL3L1/ADGRE2/C5AR1/CCL23/CXCR1/CCL18/SLAMF8/PIK3CD/ITGB2/IL34/CCL19/S100A12/CSF1R/CX3CL1/CD300A/CMKLR1/CCL13/CCL3/PREX1/CCR7/CSF1/NCKAP1L/PPBP/S100A8/CCL8/SCG2/C3AR1/RARRES2/JAM3/CCL22/VAV1/CCL25/RHOH/CCL2/MPP1/CCL4/PIP5K1C/CXCL9/CD99L2/FCER1G/TGFB2/SAA1/CXCL5/PECAM1/JAML/NOD2/IL1R1/BST1/EDN2/RIPOR2/CCL5/S100A9/CAMK1D/CXCL13/THBS1/RAC2/CXCL11/EDN3/CXCL10/CXCL6…
GOMF_AMYLOID_BETA_BINDING	GOMF_AMYLOID_BETA_BINDING	63	0.643757	2.12287	1.22703e-07	6.27568e-06	4.65311e-06	2072	tags=43%, list=16%, signal=36%	MARCO/NGFR/ITGAM/APBA2/FCGR2B/MAPK8IP2/APBB1/FBXO2/TREM2/LILRB2/ATP1A3/APOE/CRYAB/ITGB2/ACHE/CLU/MSR1/AGER/HSPG2/CD36/RAMP3/APBB3/TLR2/APBA3/C1QA/FZD4/LRP1
GOMF_IMMUNE_RECEPTOR_ACTIVITY	GOMF_IMMUNE_RECEPTOR_ACTIVITY	86	0.592937	2.05173	1.50877e-07	7.65125e-06	5.67302e-06	2531	tags=50%, list=19%, signal=41%	CNTFR/FCGR2B/CSF3R/LILRB1/IL21R/HLA-DQB2/CRLF1/LILRB2/FPR1/C5AR1/CXCR1/CSF2RA/IL12RB1/HLA-DQA2/HLA-DOA/EBI3/CMKLR1/IL10RA/IL20RB/CXCR3/CCR2/CCR7/CCR5/OSMR/C3AR1/CSF2RB/IL2RA/IL11RA/FPR3/IL2RB/IL3RA/CCR1/EPOR/CD4/HLA-DOB/ACKR3/HLA-DQA1/FZD4/FCER1G/IL17RA/HLA-DPA1/IL15RA/IL1R1
GOBP_RECEPTOR_INTERNALIZATION	GOBP_RECEPTOR_INTERNALIZATION	82	0.602929	2.07701	1.53867e-07	7.7373e-06	5.73683e-06	2158	tags=39%, list=16%, signal=33%	DRD4/DNM1/SFRP4/LILRB4/SELE/DLG4/LILRB1/DRD2/CACNG4/RAMP1/CXCR1/ITGB3/ITGB2/GREM1/ACHE/PLCG2/ANKRD13D/RAMP2/CD36/RAMP3/RAB31/MX2/ANKRD13B/MX1/VEGFA/RIN3/ACKR3/HPCA/WDR54/LRP1/ARRB2/FCER1G
GOBP_NEUTROPHIL_CHEMOTAXIS	GOBP_NEUTROPHIL_CHEMOTAXIS	89	0.58969	2.05072	1.82345e-07	9.09152e-06	6.74092e-06	3201	tags=57%, list=24%, signal=44%	THBS4/CSF3R/SLIT2/CCL17/CCL21/CCL3L1/C5AR1/CCL23/CXCR1/CCL18/PIK3CD/ITGB2/CCL19/S100A12/CX3CL1/CCL13/CCL3/PREX1/CCR7/NCKAP1L/PPBP/S100A8/CCL8/C3AR1/JAM3/CCL22/VAV1/CCL25/CCL2/MPP1/CCL4/PIP5K1C/CXCL9/FCER1G/TGFB2/SAA1/CXCL5/JAML/NOD2/BST1/EDN2/RIPOR2/CCL5/S100A9/CAMK1D/CXCL13/RAC2/CXCL11/EDN3/CXCL10/CXCL6
GOBP_TISSUE_MIGRATION	GOBP_TISSUE_MIGRATION	265	0.461839	1.77158	1.85204e-07	9.09152e-06	6.74092e-06	2904	tags=36%, list=22%, signal=29%	KRT16/FLT4/TBXA2R/CYP1B1/SLIT2/FAP/ADGRA2/VEGFC/NOS3/SOX18/APOE/MMP9/NRP2/VASH1/GATA3/PIK3CD/FGFR1/ITGB3/EVL/ITGB2/MMRN2/PDGFB/JCAD/GREM1/PRKD1/RHOJ/FGF7/PLCG2/TGFB1/EGR3/STC1/CDH5/ALOX12/PLXND1/CD40/CLEC14A/ACTG2/AKT3/SCG2/LOXL2/MCC/PTPRM/SRPX2/PLEKHG5/NRP1/INSL3/S100A2/ZEB2/TNF/SERPINF1/GATA2/MAP3K3/HDAC5/CDH13/VEGFA/TEK/KANK2/ACTA2/PTPRR/NR4A1/ROBO1/TNFSF12/FUT1/PPM1F/PKN1/HDAC7/ZNF580/NOTCH1/…
GOBP_BONE_MORPHOGENESIS	GOBP_BONE_MORPHOGENESIS	72	0.619085	2.09914	1.85355e-07	9.09152e-06	6.74092e-06	2608	tags=43%, list=20%, signal=35%	COMP/SFRP2/GLI3/SFRP4/TWIST1/COL13A1/SCX/FOXC1/TGFB3/TRPV4/MMP13/CYP26B1/ALPL/LTBP3/STC1/TMEM119/NAB2/COL27A1/THBS3/COL1A1/BMP6/MMP14/TEK/RARB/CSGALNACT1/ANXA6/LTF/SERPINH1/FGF18/MEGF8/FREM1
GOMF_CYTOKINE_ACTIVITY	GOMF_CYTOKINE_ACTIVITY	129	0.543885	1.96839	1.89526e-07	9.2205e-06	6.83655e-06	2285	tags=48%, list=17%, signal=40%	TAFA5/BMP8A/CTF1/WNT10A/INHBB/CSF3/CCL17/TGFB3/IL6/OSM/CRLF1/WNT9A/CCL21/CCL3L1/CD70/CCL23/CCL18/IL11/CSF2/IL34/WNT11/CCL19/GREM1/SPP1/EBI3/CX3CL1/CCL13/CCL3/TGFB1/BMP1/CSF1/PPBP/CLCF1/WNT2/CCL8/IL17D/SCG2/GREM2/INHBA/IL24/TNFSF4/LTB/IL16/CCL22/TNF/CMTM3/WNT3/CCL25/SECTM1/IL1RN/BMP6/VEGFA/CCL2/CCL4/TNFSF12/LIF/CXCL12/BMP8B/CXCL9/TGFB2/TNFSF9/CXCL5
GOBP_REGULATION_OF_LEUKOCYTE_PROLIFERATION	GOBP_REGULATION_OF_LEUKOCYTE_PROLIFERATION	192	0.490674	1.84452	2.09413e-07	1.01059e-05	7.49301e-06	2930	tags=44%, list=22%, signal=35%	PLA2G2D/FCGR2B/TNFRSF4/LILRB4/LILRB1/IL6/RASAL3/ZAP70/LILRB2/FOXP3/CD70/VSIG4/IL12RB1/JAK3/CTLA4/IL34/CARD11/CCL19/GREM1/SPN/IDO1/EBI3/GPNMB/CSF1R/MAPK8IP1/CD300A/IL20RB/LRRC32/CCR2/CSF1/HAVCR2/NCKAP1L/PDCD1LG2/CLCF1/CD40/CCL8/AGER/LST1/CD22/BCL6/TNFSF4/CD86/IL2RA/BTK/GAL/CD6/CCDC88B/TYROBP/MZB1/CORO1A/ZNF335/CD274/TNFRSF13C/HLA-G/CD4/SASH3/HLA-DPB1/MAD1L1/CLC/BST2/VCAM1/VSIR/CD1D/PKN1/HLA-DMB/CE…
GOBP_REGULATION_OF_LYMPHOCYTE_DIFFERENTIATION	GOBP_REGULATION_OF_LYMPHOCYTE_DIFFERENTIATION	143	0.526406	1.92705	2.4131e-07	1.1552e-05	8.56525e-06	2257	tags=35%, list=17%, signal=29%	GLI3/GLI2/HLX/SFRP1/PIK3R6/LILRB4/TNFRSF18/ZAP70/LILRB2/ADAM8/NLRP3/FOXP3/CYP26B1/LAG3/GATA3/NFAM1/SLAMF8/IL12RB1/JAK3/CTLA4/LOXL3/CARD11/CCL19/HLA-DOA/RUNX3/EGR3/CCR2/NCKAP1L/AXL/INHBA/BCL6/TNFSF4/NFKBID/DTX1/CD86/IL2RA/BTK/CD27/RARA/SOCS1/RHOH/MMP14/HLA-G/SASH3/VSIR/SOX13/PCK1/IRF4/SOX12/TNFSF9
GOMF_EXTRACELLULAR_MATRIX_BINDING	GOMF_EXTRACELLULAR_MATRIX_BINDING	52	0.666643	2.13464	2.56812e-07	1.21965e-05	9.04313e-06	2292	tags=56%, list=17%, signal=46%	SSC5D/FBLN2/COL11A1/SLIT2/LRRC15/ITGB3/CD248/THSD1/SMOC1/SPP1/ACHE/GPC1/ELN/BCAM/BGN/CLEC14A/ADAMTS15/SPOCK2/LYPD3/CCN1/OLFML2A/ADAMTS5/VEGFA/LGALS1/ECM1/SPARCL1/AGRN/DCN/ITGA3
GOBP_ENDOTHELIAL_CELL_MIGRATION	GOBP_ENDOTHELIAL_CELL_MIGRATION	191	0.490784	1.8415	2.60222e-07	1.22612e-05	9.09106e-06	2904	tags=38%, list=22%, signal=30%	FLT4/TBXA2R/CYP1B1/SLIT2/FAP/ADGRA2/VEGFC/NOS3/SOX18/APOE/NRP2/VASH1/GATA3/PIK3CD/FGFR1/ITGB3/ITGB2/MMRN2/PDGFB/JCAD/GREM1/PRKD1/RHOJ/TGFB1/EGR3/STC1/CDH5/ALOX12/PLXND1/CD40/CLEC14A/AKT3/SCG2/LOXL2/PTPRM/SRPX2/PLEKHG5/NRP1/S100A2/TNF/SERPINF1/GATA2/MAP3K3/HDAC5/CDH13/VEGFA/TEK/NR4A1/ROBO1/TNFSF12/FUT1/HDAC7/ZNF580/NOTCH1/DCN/STAT5A/RGCC/FGF18/PRKD2/DLL4/KDR/PLCG1/BCAR1/SPARC/MECP2/CXCL13/PTP4A3/F…
GOBP_NUCLEOSOME_ORGANIZATION	GOBP_NUCLEOSOME_ORGANIZATION	125	-0.434767	-2.00064	2.75518e-07	1.28804e-05	9.55022e-06	1396	tags=21%, list=11%, signal=19%	LIN54/ACTR6/ARID2/SMARCE1/H4-16/ASF1A/CENPL/CENPU/MIS18BP1/CENPC/CENPQ/CENPS/H3-3A/ITGB3BP/KNL1/SHPRH/H1-4/H3C7/CENPK/H2BC13/H2BC17/H3C8/H1-3/H4C4/H1-5/H4C3
GOBP_HEART_VALVE_DEVELOPMENT	GOBP_HEART_VALVE_DEVELOPMENT	52	0.665226	2.1301	2.88523e-07	1.33839e-05	9.9235e-06	1504	tags=42%, list=11%, signal=38%	TWIST1/SLIT3/TIE1/NFATC1/SLIT2/HEY2/SCX/NOS3/PDE2A/DCHS1/GATA3/SNAI1/OLFM1/EMILIN1/HEYL/ELN/TGFB1/STRA6/GJA5/ZFPM1/SNAI2/CCN1
GOBP_REGULATION_OF_CELL_DEVELOPMENT	GOBP_REGULATION_OF_CELL_DEVELOPMENT	352	0.4276	1.66327	3.00115e-07	1.38145e-05	1.02428e-05	2225	tags=27%, list=17%, signal=23%	L1CAM/NGFR/SOX8/GLI3/CLDN5/SEMA6B/PTPRS/OBSL1/SLIT2/GPR68/HEY2/SHANK3/EGR2/LIMS2/LILRB1/SEMA6C/IL6/ADGRA2/VEGFC/LINGO1/SEMA7A/DRD2/SMARCD3/SEMA3G/METRN/ARHGAP4/CRABP2/SLAMF8/FBLN1/NFATC4/IL34/TBX6/S1PR3/TRPV2/SPP1/PLXNA3/FBN1/HEYL/TP73/CX3CL1/FN1/NUMBL/PREX1/TGFB1/DAAM2/SYNGAP1/SIGLEC15/CDH5/CLCF1/S1PR2/PLXND1/WNT2/DIO3/MAP1B/THY1/SEMA4C/GJC2/MELTF/RTN4R/SMO/FLNA/NRP1/NTN1/PROC/POSTN/TNF/DBN1/NPR…
GOBP_LEUKOCYTE_PROLIFERATION	GOBP_LEUKOCYTE_PROLIFERATION	241	0.464114	1.76421	3.03207e-07	1.38503e-05	1.02693e-05	2930	tags=40%, list=22%, signal=32%	SLC11A1/PLA2G2D/FCGR2B/TNFRSF4/LILRB4/LILRB1/TREM2/IL6/RASAL3/ZAP70/LILRB2/FOXP3/CD70/VSIG4/IL12RB1/JAK3/CTLA4/IL34/CARD11/CCL19/GREM1/CD19/DOCK2/SPN/IDO1/EBI3/GPNMB/CSF1R/MAPK8IP1/CX3CL1/CD300A/IL20RB/LRRC32/CCR2/CSF1/HAVCR2/NCKAP1L/PDCD1LG2/CLCF1/CLU/CD40/CCL8/AGER/LST1/CD22/BCL6/TNFSF4/CD86/IL2RA/BTK/GAL/CD6/CCDC88B/TYROBP/MZB1/CORO1A/ZNF335/CD274/TNFRSF13C/CD180/HLA-G/CD4/SASH3/CD79A/HLA-DPB1…
GOBP_EMBRYONIC_MORPHOGENESIS	GOBP_EMBRYONIC_MORPHOGENESIS	419	0.409396	1.60656	3.18463e-07	1.4437e-05	1.07043e-05	2666	tags=32%, list=20%, signal=26%	HAND2/NKX3-2/SFRP2/SOX17/SOX8/GLI3/GLI2/JAG2/HLX/SFRP1/TWIST1/COL7A1/COL11A1/SALL4/NDRG4/SCX/RBPMS2/FOXC1/TGFB3/GLI1/MYO7A/VEGFC/COL8A1/PRRX1/MFAP5/SOX18/MAB21L2/CYP26B1/MMP9/FZD2/HOXA4/GATA3/ITGA7/MFAP2/SNAI1/CHST11/MESP1/CRABP2/MAFB/ITGB3/TBX2/ITGB2/TBX6/WNT11/ITGA5/GREM1/TGFB1I1/FBN1/SOX7/HOXD10/LBX2/FN1/RSPO3/ROR2/LAMA5/TGFB1/CTHRC1/COL5A1/SULF1/STRA6/HOXD9/WNT2/EFEMP1/TBX19/NR4A3/SEMA4C/PHLD…
GOBP_CELLULAR_ION_HOMEOSTASIS	GOBP_CELLULAR_ION_HOMEOSTASIS	445	0.416981	1.64113	3.21441e-07	1.44624e-05	1.07232e-05	2258	tags=27%, list=17%, signal=23%	PTGIR/SLC11A1/CALB2/DRD4/SLC4A3/NTSR1/TBXA2R/P2RY6/JPH2/ERFE/SLC22A17/RHCG/ADCY5/CASQ2/DLG4/F2RL3/P2RX5/LIME1/SV2A/KISS1/TRPV4/ATP1A3/P2RX7/ADORA1/FPR1/NPSR1/CCL21/DRD2/APOE/GPR4/C5AR1/SLC4A11/GIPR/CCL23/TSPOAP1/CXCR1/TNNI3/SLAMF8/S1PR3/PKD1/TRPV2/CCL19/CD19/C7/P2RY8/SLC31A2/SLC30A2/CX3CL1/CMKLR1/PLCG2/CCL13/CCL3/BDKRB1/CXCR3/RASA3/SLC9A3/CCR2/STC1/CCR7/CDH5/HVCN1/S1PR4/CCR5/S100A8/GSTM2/CD40/P2R…
GOBP_CENTROMERE_COMPLEX_ASSEMBLY	GOBP_CENTROMERE_COMPLEX_ASSEMBLY	48	-0.604687	-2.38045	3.37759e-07	1.49939e-05	1.11172e-05	2135	tags=69%, list=16%, signal=58%	CENPP/H4C9/MIS18A/RSF1/CENPF/OIP5/H4C5/NPM1/CENPA/RBBP4/SENP6/CENPI/CENPN/SMARCA5/RB1/CENPH/MIS12/DLGAP5/H4-16/HELLS/CENPL/CENPU/CENPE/MIS18BP1/CENPC/CENPQ/CENPS/H3-3A/ITGB3BP/KNL1/CENPK/H4C4/H4C3
GOBP_SECOND_MESSENGER_MEDIATED_SIGNALING	GOBP_SECOND_MESSENGER_MEDIATED_SIGNALING	210	0.47909	1.81427	3.38264e-07	1.49939e-05	1.11172e-05	2600	tags=37%, list=20%, signal=30%	SPHK1/NPR1/ADGRB2/NFATC1/CASQ2/SELE/P2RX5/TREM2/HOMER3/NMUR1/ZAP70/NOS3/P2RX7/FPR1/UCN/PDE2A/APOE/GIPR/TBC1D10C/CXCR1/SCT/TNNI3/NFATC4/SELP/CMKLR1/PLCG2/CCL3/GUCY1A1/CXCR3/CCR2/CCR7/CCR5/GSTM2/CD22/LAT2/MCOLN1/APLNR/GUCY1B1/CD36/IRAG1/BTK/DMPK/TNF/GAL/NPR2/KSR1/CDH13/PDZD3/PDE4A/RAPGEF3/CCR1/PLN/TRPM5/SLA2/VEGFA/GRIN2D/CD4/LMCD1/AQP1/ACKR3/CCL4/VCAM1/HPCA/MAPK7/PLEK/P2RY11/ADGRL1/MCTP1/CD3E/PPP1R…
GOCC_PLASMA_MEMBRANE_SIGNALING_RECEPTOR_COMPLEX	GOCC_PLASMA_MEMBRANE_SIGNALING_RECEPTOR_COMPLEX	117	0.544691	1.94787	3.82652e-07	1.68127e-05	1.24658e-05	1920	tags=36%, list=14%, signal=31%	CNTFR/ITGBL1/ITGAM/CHRNA3/ITGAX/ITGA11/DLG4/SHANK3/LIME1/IL6/ZAP70/OLFM2/CACNG4/RAMP1/ITGA7/IL12RB1/ITGB3/ITGB2/ITGA5/EMILIN1/ITGAL/TRAF1/CNIH3/GABBR1/CD79B/APBB1IP/OSMR/CD40/RAMP2/CSF2RB/IL2RA/RAMP3/TFR2/CD6/ITGB7/IL2RB/TLR2/CD247/IRS1/GRIN2D/CD4/CD79A
GOBP_CELL_SURFACE_RECEPTOR_SIGNALING_PATHWAY_INVOLVED_IN_CELL_CELL_SIGNALING	GOBP_CELL_SURFACE_RECEPTOR_SIGNALING_PATHWAY_INVOLVED_IN_CELL_CELL_SIGNALING	478	0.408182	1.6088	3.84916e-07	1.68127e-05	1.24658e-05	2346	tags=24%, list=18%, signal=20%	DRD4/ITGAM/NTSR1/SFRP2/SOX17/HIC1/CDH2/GLI3/GLI2/CHRNA3/DACT3/SFRP1/SFRP4/MAPK8IP2/NFATC1/DLG4/NXN/WNT10A/SHANK3/GNAO1/P2RX5/NLGN2/ZNF423/GLI1/TERT/ADGRA2/P2RX7/ADORA1/WNT9A/PTPRU/KREMEN2/FOXP3/DRD2/APOE/IGFBP6/FZD2/CCN4/GATA3/MESP1/NFATC4/DKK2/TCF7L1/PKD1/WNT11/PLCB2/C3/GREM1/GPRC5B/TMEM198/NKD2/TGFB1I1/SOX7/AMOTL1/FZD8/LBX2/PLCG2/RSPO3/ROR2/STX1A/TMEM88/TGFB1/CTHRC1/DAAM2/SOX30/SULF1/S1PR2/WNT2…
GOBP_SENSORY_ORGAN_DEVELOPMENT	GOBP_SENSORY_ORGAN_DEVELOPMENT	337	0.436663	1.69517	4.02929e-07	1.7472e-05	1.29546e-05	2031	tags=26%, list=15%, signal=23%	BIRC7/HAND2/NKX3-2/SDK1/SOX8/GLI3/GLI2/JAG2/TWIST1/MEIS3/CYP1B1/COL11A1/OBSL1/CRYBB3/ARHGEF15/HEY2/WNT10A/COL8A2/CHRDL1/FOXC1/TGFB3/MYO7A/MEIS1/COL8A1/WNT9A/PRRX1/MFAP5/FJX1/DRD2/MAB21L2/AQP5/CYP26B1/DCHS1/SMARCD3/FZD2/GATA3/MFAP2/CYTL1/NES/PBX4/MAFB/CRYAB/TBX2/SMOC1/LAMC3/ACHE/FBN1/HSF4/RHOJ/ROR2/PDGFRB/CTHRC1/COL5A1/STRA6/WNT2/EFEMP1/TMOD1/DIO3/THY1/SIX5/LAMB2/INHBA/MITF/PTPRM/ALDH1A3/RBP4/NRP1…
GOBP_POSITIVE_REGULATION_OF_HEMOPOIESIS	GOBP_POSITIVE_REGULATION_OF_HEMOPOIESIS	132	0.530265	1.92601	4.58235e-07	1.97272e-05	1.46267e-05	2257	tags=38%, list=17%, signal=32%	GLI3/GLI2/HLX/PIK3R6/LILRB4/GPR68/TREM2/ZBTB46/ZAP70/LILRB2/ADAM8/NLRP3/FOXP3/GATA3/IL12RB1/IL34/FES/CCL19/RUNX3/ROR2/TGFB1/EGR3/CSF1/NCKAP1L/AXL/AGER/BCL6/TNFSF4/NFKBID/CD86/IL2RA/HCLS1/BTK/TNF/CD27/TYROBP/RARA/SOCS1/RHOH/CCR1/MMP14/HLA-G/CD4/SASH3/VSIR/SOX13/LIF/PCK1/SOX12/TNFSF9
GOBP_T_CELL_DIFFERENTIATION	GOBP_T_CELL_DIFFERENTIATION	205	0.475794	1.79601	4.78964e-07	2.04723e-05	1.51792e-05	2257	tags=32%, list=17%, signal=27%	PLA2G2D/GLI3/GLI2/JAG2/HLX/PIK3R6/LILRB4/TNFRSF18/IL6/ZAP70/LILRB2/ADAM8/NLRP3/FOXP3/CYP26B1/LAG3/GATA3/PIK3CD/MAFB/IL12RB1/JAK3/CTLA4/LOXL3/CARD11/CCL19/BATF/DOCK2/HLA-DOA/SPN/RUNX3/PREX1/EGR3/CCR2/CCR7/NCKAP1L/ZFPM1/BCL6/TNFSF4/PRR7/NFKBID/DTX1/CD86/IL2RA/CD27/VAV1/RSAD2/RARA/NKX2-3/SOCS1/RHOH/HLA-G/CD4/SASH3/CTSL/VSIR/CD1D/TCIRG1/SOX13/PCK1/RELB/IRF4/FCER1G/CD3E/SOX12/TNFSF9
GOBP_REGULATION_OF_PHAGOCYTOSIS	GOBP_REGULATION_OF_PHAGOCYTOSIS	74	0.604342	2.06027	4.83561e-07	2.05222e-05	1.52162e-05	2840	tags=50%, list=21%, signal=40%	SLC11A1/SPHK1/FCGR2B/C4B/C4A/FGR/TREM2/SPACA3/ALOX15/DYSF/C3/DOCK2/CD300LF/CD300A/ABCA7/NCKAP1L/HCK/MFGE8/CD36/SYT11/SIRPG/SIRPA/RAB31/TNF/GATA2/IL2RB/TLR2/CLEC7A/CCL2/LRP1/FCER1G/NOD2/MYO18A/IL15RA/CAMK1D/PYCARD/GAS6
GOBP_NEGATIVE_REGULATION_OF_CELL_GROWTH	GOBP_NEGATIVE_REGULATION_OF_CELL_GROWTH	153	0.517161	1.90503	5.69734e-07	2.40091e-05	1.78015e-05	3364	tags=44%, list=25%, signal=33%	PI16/SFRP2/SOX17/NPR1/DACT3/SFRP1/SEMA6B/SLIT3/PTPRS/SLIT2/APBB1/SEMA6C/SEMA7A/CDKN2A/SEMA3G/ARHGAP4/CRYAB/WNT11/GREM1/SPP1/PLXNA3/BDKRB1/TGFB1/TSPYL2/SEMA4C/RERG/INHBA/RTN4R/BCL6/NRP1/NTN1/SIPA1/WNT3/HSPA1A/CCDC85B/SPART/GNG4/BST2/CYP27B1/CDKN2D/PML/TGFB2/PPP1R9B/PRDM11/CDA/RGS2/FHL1/SEMA3F/G6PD/DCBLD2/NAIF1/STK11/WFDC1/CAPRIN2/FLCN/SEMA4A/SEMA3B/CTDP1/RGS4/SERPINE2/SEMA4D/DNAJB2/PPARD/OSGIN1/DC…
GOBP_REGULATION_OF_NEURON_PROJECTION_DEVELOPMENT	GOBP_REGULATION_OF_NEURON_PROJECTION_DEVELOPMENT	316	0.438423	1.6946	6.14375e-07	2.57092e-05	1.90621e-05	2895	tags=34%, list=22%, signal=27%	L1CAM/NGFR/RGMA/SFRP2/CDH2/LZTS1/SPOCK1/CHRNA3/BRSK2/SFRP1/SEMA6B/PTPRS/OBSL1/SLIT2/SHANK3/NDRG4/SEMA6C/TRPV4/SCARF1/RTN4RL2/SCN1B/LINGO1/PRRX1/SEMA7A/CRMP1/APOE/SEMA3G/METRN/ARHGAP4/GATA3/CRABP2/NFATC4/FES/FEZ1/TBX6/TRPV2/SPP1/PLXNA3/BRSK1/PRKD1/SRCIN1/GPC2/CX3CL1/FN1/ROR2/PREX1/SYNGAP1/PLXND1/MAP1B/THY1/SEMA4C/CRTC1/RTN4R/FLNA/ARHGAP33/NRP1/P3H1/ACAP3/NTN1/KLK8/LTK/DBN1/SERPINF1/WNT3/NR2F1/TIAM…
GOBP_WOUND_HEALING	GOBP_WOUND_HEALING	410	0.415171	1.62979	6.21009e-07	2.58064e-05	1.91342e-05	2866	tags=33%, list=22%, signal=27%	SLC11A1/COMP/KRT6A/TBXA2R/GLI3/PIK3R6/FAP/F2RL3/P2RX5/PIK3R5/TGFB3/IL6/NOTCH4/NLRP6/NOS3/P2RX7/F10/ALOX15/APOE/GPR4/SH2B2/TNC/PEAR1/CCN4/GATA3/SERPINE1/DYSF/FBLN1/ITGB3/WAS/SELP/PDGFB/ITGA5/F13A1/EHD2/CARMIL2/FN1/PLCG2/VWF/ADAMTS13/PDGFRB/ADRA2C/TGFB1/EHD3/COL5A1/ALOX12/AXL/S100A8/ZFPM1/CD40/P2RX1/AGER/CD34/LOX/SERPING1/COL1A1/IL24/FLNA/CD36/SYT11/INSL3/PROC/POSTN/TNF/EVPL/PDPN/MAFK/THBD/PRKCB/CC…
GOCC_POSTSYNAPTIC_MEMBRANE	GOCC_POSTSYNAPTIC_MEMBRANE	112	0.539858	1.92474	6.42594e-07	2.64474e-05	1.96094e-05	2082	tags=41%, list=16%, signal=35%	CDH2/SYNDIG1/LZTS1/DNM1/CHRNA3/SORCS2/PDLIM4/GABRD/PTPRS/COL13A1/DLG4/SHANK3/NLGN2/TAMALIN/ADORA1/PRRT2/DRD2/NRP2/CACNG4/ITGB3/CNIH3/GABBR1/ADRA2C/GABRE/P2RX1/SEMA4C/PCDH17/SLC6A4/PRR7/PRRT1/CLSTN3/DBN1/MX2/ADGRL2/MX1/SNTA1/TIAM1/SLC16A3/SYNE1/ABHD17A/DDN/GRIN2D/NRGN/SLC6A9/ARRB2/LRFN3
GOBP_ACTIVATION_OF_IMMUNE_RESPONSE	GOBP_ACTIVATION_OF_IMMUNE_RESPONSE	369	0.421893	1.64343	6.45274e-07	2.64474e-05	1.96094e-05	2971	tags=32%, list=22%, signal=26%	FCN1/PLPP4/FCGR2B/FCGR1A/CARD9/LILRB4/C4B/MYO1G/CLEC4E/C4A/FGR/LIME1/FCN3/HLA-DQB2/ZAP70/FPR1/FOXP3/SH2B2/C5AR1/CFP/GATA3/VSIG4/NFAM1/PIK3CD/CTLA4/CARD11/WAS/C3/CD19/HLA-DQA2/C7/KLHL6/CD300A/CMKLR1/PLCG2/UBASH3A/CD79B/AIM2/THEMIS2/CCR7/NCKAP1L/FCGR3A/CFD/GPS2/C8G/CLU/HCK/ZBP1/CD22/NR4A3/THY1/BAIAP2/SERPING1/C3AR1/LAT2/ICAM3/RFTN1/NFKBID/C1R/CFH/FPR3/BTK/ICAM2/FCGR2A/LAX1/MFAP4/PRKCB/TYROBP/VAV1/C…
GOBP_MORPHOGENESIS_OF_AN_EPITHELIUM	GOBP_MORPHOGENESIS_OF_AN_EPITHELIUM	428	0.41053	1.61274	6.99505e-07	2.84751e-05	2.11129e-05	2788	tags=30%, list=21%, signal=25%	KRT16/NGFR/HAND2/KRT6A/SFRP2/SOX17/SOX8/GLI3/GLI2/JAG2/BRSK2/ITGAX/SFRP1/TWIST1/TIE1/SLIT2/SALL4/WNT10A/NDRG4/HOXD11/NOTCH4/KRT17/VEGFC/KIF26B/SOX18/ADAMTS12/TNC/DCHS1/FZD2/GATA3/SNAI1/MESP1/PIK3CD/TBX2/RASIP1/NFATC4/TBX6/PKD1/WNT11/ITGA5/GREM1/BRSK1/TGFB1I1/CSF1R/CARMIL2/LBX2/FGF7/RSPO3/ROR2/LAMA5/TGFB1/CTHRC1/CSF1/COL5A1/SULF1/ALOX12/PLXND1/WNT2/FOXD1/SEMA4C/PLEKHA4/SMO/FLNA/CYP7B1/ALDH1A3/NRP1…
GOBP_CELL_PART_MORPHOGENESIS	GOBP_CELL_PART_MORPHOGENESIS	484	0.405211	1.59705	7.13795e-07	2.88605e-05	2.13986e-05	2187	tags=25%, list=16%, signal=21%	L1CAM/NGFR/SPTBN5/BOC/EPHB6/CDH2/GLI3/LZTS1/GLI2/CHRNA3/BRSK2/SEMA6B/MAPK8IP2/SLIT3/PTPRS/OBSL1/SLIT2/CNTNAP1/DLG4/APBB1/SHANK3/MAP1A/ROBO3/EGR2/SEMA6C/GAS7/NRTN/SCN1B/LINGO1/DOK5/SEMA7A/CRMP1/DRD2/APOE/NOTCH3/NRP2/SEMA3G/METRN/ARHGAP4/GATA3/DOK2/NES/CRABP2/PIK3CD/EVL/NFATC4/OLFM1/FEZ1/TRPV2/ROBO4/SPP1/PLXNA3/BRSK1/SRCIN1/CSF1R/GPC1/FN1/TUBB3/LAMA5/PLEKHO1/NUMBL/SYNGAP1/ADARB1/PDLIM7/NCKAP1L/PLXN…
GOMF_EXTRACELLULAR_MATRIX_STRUCTURAL_CONSTITUENT_CONFERRING_TENSILE_STRENGTH	GOMF_EXTRACELLULAR_MATRIX_STRUCTURAL_CONSTITUENT_CONFERRING_TENSILE_STRENGTH	29	0.742841	2.16534	7.97907e-07	3.20448e-05	2.37596e-05	2254	tags=83%, list=17%, signal=69%	COL10A1/COL7A1/COL11A1/COL13A1/COL8A2/COL5A3/COL8A1/COL18A1/COL16A1/COL5A1/COL6A2/COL27A1/COL6A3/COL6A1/COL1A1/COL9A3/COL15A1/COL14A1/COL5A2/COL1A2/COL12A1/COL4A2/COL3A1/COL9A1
GOBP_REGULATION_OF_CELLULAR_RESPONSE_TO_GROWTH_FACTOR_STIMULUS	GOBP_REGULATION_OF_CELLULAR_RESPONSE_TO_GROWTH_FACTOR_STIMULUS	212	0.472464	1.78862	8.50498e-07	3.3667e-05	2.49624e-05	3185	tags=40%, list=24%, signal=31%	NGFR/CHRD/SFRP2/SFRP1/SFRP4/SLIT2/CHRDL1/RBPMS2/ZNF423/FSTL3/TGFB3/VASN/ADGRA2/NRROS/VEGFC/DOK5/HTRA3/ADAMTS12/GATA3/CHST11/FGFR1/ITGB3/MMRN2/JCAD/ITGA5/GREM1/EMILIN1/TMEM204/TGFB1I1/FBN1/GPC1/ADAMTSL2/TGFB1/CDKN1C/SULF1/CDH5/FOXD1/LOX/GREM2/FST/ASPN/BCL9L/HSPA1A/SHISA2/PRKCB/LATS2/CCN1/LTBP4/CD109/SPART/ENG/HTRA1/FBXL15/ROBO1/DKK3/FZD4/NOTCH1/DCN/DLL1/HGS/FUZ/ITGA3/LTBP1/CDKN2B/FGF18/PRKD2/UBE2O…
GOBP_CELL_CELL_ADHESION_VIA_PLASMA_MEMBRANE_ADHESION_MOLECULES	GOBP_CELL_CELL_ADHESION_VIA_PLASMA_MEMBRANE_ADHESION_MOLECULES	138	0.512629	1.87473	8.51339e-07	3.3667e-05	2.49624e-05	2353	tags=42%, list=18%, signal=35%	L1CAM/ITGAM/SCARF2/SDK1/CDH2/CLDN9/CLDN5/PTPRS/OBSL1/SELE/ROBO3/HMCN1/DCHS1/PCDH12/MPZ/ITGB2/PKD1/SELP/ITGA5/ROBO4/ITGAL/CX3CL1/CD84/CDH5/DSG3/PTPRM/PCDH17/CDH11/ICAM1/PCDH7/PCDHGC3/CLSTN3/NEXN/GPC6/CD6/CELSR1/ESAM/PCDHB15/CDH13/ARVCF/RET/IL1RN/IGSF9/MILR1/ROBO1/PCDHGA10/VCAM1/MAPK7/LRFN3/SPARCL1/AMIGO2/LRFN4/ADGRL1/SELL/TGFB2/CLDN15/PECAM1/JAML
GOBP_BIOMINERALIZATION	GOBP_BIOMINERALIZATION	112	0.537488	1.91629	8.55178e-07	3.3667e-05	2.49624e-05	2200	tags=38%, list=17%, signal=32%	COMP/IBSP/FAM20A/TWIST1/HEY2/FGR/TGFB3/NOS3/P2RX7/ALOX15/FAM20C/ALPL/LTBP3/DDR2/WNT11/GREM1/SPP1/ROR2/CCL3/TGFB1/TMEM119/LOX/SLC24A3/COL1A1/MGP/ASPN/CCN1/COL1A2/ISG15/RFLNB/BMP6/CCR1/S1PR1/FBXL15/PKDCC/RFLNA/ECM1/TCIRG1/CYP27B1/SBNO2/NOTCH1/CEBPB/LTF
GOMF_GROWTH_FACTOR_BINDING	GOMF_GROWTH_FACTOR_BINDING	113	0.534646	1.90872	8.63862e-07	3.37866e-05	2.50511e-05	2556	tags=44%, list=19%, signal=36%	NGFR/FLT4/TGFB3/VASN/NRROS/HTRA3/IGFBP6/LTBP3/NRP2/CCN4/LTBP2/FGFR1/ITGB3/PDGFB/NKD2/PXDN/GPC1/IL10RA/PDGFRB/LRRC32/COL5A1/OSMR/COL6A1/COL1A1/SRPX2/CD36/NRP1/IL2RA/IL11RA/IGFBP5/RHBDF2/FLT1/CCN1/COL1A2/LTBP4/IL2RB/CD109/IL1RN/ENG/HTRA1/TEK/RHBDF1/COL3A1/PDGFA/LTBP1/CCN2/IGFBP3/KDR/IL1R1/COL4A1
GOBP_EMBRYONIC_ORGAN_DEVELOPMENT	GOBP_EMBRYONIC_ORGAN_DEVELOPMENT	302	0.43762	1.68775	8.74913e-07	3.39966e-05	2.52068e-05	2666	tags=33%, list=20%, signal=27%	HAND2/NKX3-2/SOX17/GLI3/GLI2/HLX/TWIST1/COL11A1/COL13A1/HEY2/NDRG4/RBPMS2/FOXC1/TGFB3/GLI1/MYO7A/PRRX1/MFAP5/SOX18/PCDH12/FZD2/VASH1/SCT/HOXA4/GATA3/MFAP2/SNAI1/CHST11/MESP1/NES/PBX4/MAFB/SOX15/TBX2/CSF2/TBX6/PKD1/WNT11/PDGFB/FBN1/HOXD10/RSPO3/ROR2/TGFB1/CTHRC1/STRA6/HOXD9/WNT2/ZFPM1/EFEMP1/SMO/TUBB2B/ALDH1A3/TFEB/RARRES2/RBP4/NTN1/MDFI/TNF/CCN1/GATA2/TCF21/HOXB4/HOXB2/WHRN/SOCS3/HOXA2/RNF207/ENG…
GOCC_DISTAL_AXON	GOCC_DISTAL_AXON	199	0.475932	1.796	8.9265e-07	3.44229e-05	2.55229e-05	2465	tags=33%, list=19%, signal=27%	L1CAM/CALB2/NGFR/NTSR1/BOC/LAMP5/BRSK2/SNCG/PTPRS/APBB1/TRPV4/GDPD5/ADORA1/CPLX1/UCN/PRRT2/CRMP1/MAP3K12/DRD2/TSPOAP1/ARHGAP4/OLFM1/FEZ1/TSHZ3/TRPV2/BRSK1/MAPK8IP1/TUBB3/ADRA2C/PREX1/FSCN1/MAPK8IP3/SYP/MAP1B/THY1/RTN4R/FLNA/SYT11/NRP1/ACAP3/STMN3/DBN1/MYO5A/PRKCB/BASP1/KLC1/TIAM1/WHRN/HCN3/NCS1/TIMP2/RAB3A/NTS/IGHMBP2/LRP1/DPYSL3/ADGRL1/CCDC120/GPER1/ITGA3/PPP1R9B/MICAL1/TPBG/ORAI2/TAOK2
GOBP_ENDOTHELIAL_CELL_PROLIFERATION	GOBP_ENDOTHELIAL_CELL_PROLIFERATION	120	0.542089	1.94618	8.97388e-07	3.44229e-05	2.55229e-05	2964	tags=48%, list=22%, signal=37%	THBS4/NGFR/FLT4/TIE1/VEGFC/APOE/NRP2/VASH1/VIP/PIK3CD/FGFR1/ITGB3/PDGFB/JCAD/EGFL7/PGF/PRKD1/EGR3/SULF1/WNT2/CD34/AKT3/SCG2/LOXL2/PTPRM/APLNR/NRP1/TNF/FLT1/GATA2/PPP1R16B/CDH13/BMP6/VEGFA/MMP14/TEK/CCL2/NR4A1/TNFSF12/FUT1/ECM1/CXCL12/ZNF580/RPTOR/STAT5A/ALOX5/RGCC/PRKD2/DLL4/KDR/PLCG1/SIRT6/SPARC/HMOX1/EPHA2/THBS1/VEGFB
GOBP_NEGATIVE_REGULATION_OF_LYMPHOCYTE_ACTIVATION	GOBP_NEGATIVE_REGULATION_OF_LYMPHOCYTE_ACTIVATION	121	0.539142	1.93728	9.92342e-07	3.78228e-05	2.80437e-05	2713	tags=44%, list=20%, signal=35%	PLA2G2D/GLI3/FCGR2B/HLX/SFRP1/LILRB4/FGR/LILRB1/LILRB2/FOXP3/LAG3/TBC1D10C/VSIG4/JAK3/CTLA4/LOXL3/SPN/IDO1/GPNMB/CD300A/IL20RB/RUNX3/LRRC32/HAVCR2/AXL/PDCD1LG2/LST1/TNFAIP8L2/INHBA/BCL6/TNFSF4/DTX1/CD86/IL2RA/BTK/GAL/LAX1/TIGIT/TYROBP/CD274/SOCS1/HLA-G/MAD1L1/VSIR/PKN1/CEBPB/MNDA/LAPTM5/BTN2A2/HLA-F/RIPOR2/TNFRSF14/DLG5
GOBP_CELL_FATE_COMMITMENT	GOBP_CELL_FATE_COMMITMENT	143	0.512078	1.8746	1.05051e-06	3.97631e-05	2.94824e-05	2334	tags=36%, list=18%, signal=30%	GAS1/SFRP2/SOX17/SOX8/GLI3/GLI2/JAG2/SFRP1/HEY2/WNT10A/IL6/NOTCH4/WNT9A/PRRX1/SOX18/FOXP3/CYP26B1/GATA3/MESP1/SLAMF8/IL12RB1/TBX2/LOXL3/TBX6/WNT11/BATF/SPN/TGFB1I1/HOXD10/ROR2/ZNF521/WNT2/ZFPM1/TBX19/MITF/SMO/NRP1/PDPN/WNT3/GATA2/HOXA2/EPOP/CTSL/SOX13/NOTCH1/IRF4/PML/DLL1/SOX12/ETV2/POU5F1
GOBP_CHROMATIN_ASSEMBLY_OR_DISASSEMBLY	GOBP_CHROMATIN_ASSEMBLY_OR_DISASSEMBLY	162	-0.379102	-1.82578	1.05654e-06	3.97631e-05	2.94824e-05	2135	tags=24%, list=16%, signal=20%	CENPI/CENPN/PPHLN1/SMARCA5/HAT1/TLK1/CENPH/TASOR/SUV39H2/LIN54/ARID2/SMARCE1/H4-16/ASF1A/HELLS/CENPL/PADI2/CENPU/MIS18BP1/CENPC/HMGA2/FAM172A/CENPQ/APOBEC1/CENPS/H3-3A/ITGB3BP/KNL1/SHPRH/H1-4/H3C7/CENPK/H2BC13/H2BC17/H3C8/H1-3/H4C4/H1-5/H4C3
GOBP_NEGATIVE_REGULATION_OF_HEMOPOIESIS	GOBP_NEGATIVE_REGULATION_OF_HEMOPOIESIS	85	0.579761	1.99766	1.07565e-06	4.02292e-05	2.9828e-05	2200	tags=39%, list=17%, signal=33%	GLI3/FCGR2B/LILRB3/HLX/SFRP1/LILRB4/GPR68/LILRB1/FSTL3/ZBTB46/FOXP3/LAG3/MAFB/JAK3/CTLA4/LOXL3/FBN1/RUNX3/CCL3/ZFPM1/IL17D/INHBA/BCL6/TNFSF4/DTX1/GATA2/RARA/SOCS1/HLA-G/C1QC/GPR137/TMEM178A/LTF
GOBP_MONONUCLEAR_CELL_MIGRATION	GOBP_MONONUCLEAR_CELL_MIGRATION	157	0.499274	1.8432	1.10545e-06	4.10871e-05	3.04641e-05	3008	tags=48%, list=23%, signal=38%	MYO1G/SLIT2/CCL17/IL6/ZAP70/ADAM8/CCL21/CCL3L1/C5AR1/CCL23/CXCR1/GATA3/SERPINE1/CCL18/SLAMF8/PIK3CD/IL34/PDGFB/CCL19/S100A12/GREM1/SPN/ITGAL/CSF1R/CX3CL1/CMKLR1/CCL13/CCL3/CXCR3/CCR2/CCR7/CSF1/CCR5/CCL8/AGER/ARTN/C3AR1/JAM2/CYP7B1/RARRES2/ICAM1/SIRPA/APOD/CCL22/TNF/FLT1/ITGB7/CH25H/CCL25/RET/CCR1/S1PR1/CCL2/CCL4/ECM1/CXCL12/CD99L2/SAA1/PECAM1/JAML/ALOX5/MSN/RIPOR2/TNFRSF14/CCL5/PLA2G7/PYCARD/CXCL…
GOBP_CHROMATIN_REMODELING_AT_CENTROMERE	GOBP_CHROMATIN_REMODELING_AT_CENTROMERE	39	-0.625982	-2.32191	1.17009e-06	4.32211e-05	3.20463e-05	2135	tags=46%, list=16%, signal=39%	CENPI/CENPN/SMARCA5/CENPH/H4-16/HELLS/CENPL/CENPU/MIS18BP1/CENPC/CENPQ/CENPS/H3-3A/ITGB3BP/KNL1/CENPK/H4C4/H4C3
GOCC_AXON	GOCC_AXON	413	0.410773	1.61108	1.18166e-06	4.33809e-05	3.21648e-05	2307	tags=26%, list=17%, signal=22%	L1CAM/CALB2/NGFR/C1QL1/NTSR1/PALM/BOC/SPOCK1/LAMP5/DNM1/BRSK2/SNCG/C4B/PTPRS/CNTNAP1/C4A/DLG4/APBB1/MAP1A/ROBO3/SYN1/TRPV4/RTN4RL2/GDPD5/ATP1A3/NRTN/SH2D3C/ADORA1/SCN1B/N4BP3/CPLX1/UCN/PRRT2/CRMP1/MAP3K12/DRD2/NRP2/TSPOAP1/ARHGAP4/CRYAB/OLFM1/FEZ1/TSHZ3/TRPV2/LMTK3/ROBO4/BRSK1/SRCIN1/MAPK8IP1/TUBB3/KCNAB2/STX1A/ADRA2C/TPGS1/PREX1/FSCN1/MAPK8IP3/SYP/CD40/MAP1B/THY1/GJC2/AZIN2/RTN4R/FLNA/SYT11/PLEK…
GOBP_SYNAPSE_ORGANIZATION	GOBP_SYNAPSE_ORGANIZATION	256	0.448775	1.71499	1.23115e-06	4.4922e-05	3.33074e-05	2815	tags=38%, list=21%, signal=30%	L1CAM/C1QL1/ELFN1/ITGAM/PALM/SDK1/CDH2/SYNDIG1/NRXN2/FCGR2B/SNCG/PTPRS/OBSL1/ARHGEF15/DLG4/SHANK3/SYN1/NLGN2/TREM2/LILRB2/DRD2/APOE/ARHGAP22/C5AR1/TNC/NRP2/NFATC4/C3/ACHE/SRCIN1/CX3CL1/IL10RA/SYNGAP1/PLXND1/WASF3/MAP1B/LAMB2/DOK7/SPOCK2/PCDH17/SRPX2/FLNA/PRRT1/ARHGAP33/CEL/CACNB1/PCDHGC3/NTN1/CLSTN3/KLK8/MYH10/DMPK/TNF/DBN1/GPC6/ADGRL2/TLR2/SNTA1/TIAM1/IGSF9/RAB3A/ABHD17A/ARHGAP39/C1QC/SYNPO/C1QA…
GOCC_CELL_BODY	GOCC_CELL_BODY	358	0.425953	1.66004	1.34504e-06	4.87803e-05	3.61682e-05	2827	tags=31%, list=21%, signal=25%	L1CAM/NGFR/NTSR1/SYNDIG1/SLC1A3/LZTS1/FCGR2B/NCF1/CHRNA3/SORCS2/SNCG/MAPK8IP2/PTPRS/C4A/MAP1A/GNAO1/SV2A/TGFB3/PLXDC1/RTN4RL2/ATP1A3/ADORA1/SCN1B/CPLX1/KLHL17/UCN/CRMP1/DRD2/APOE/EEF1A2/CACNG4/VIP/CRYAB/OLFM1/AKAP12/FEZ1/TRPV2/SLC2A3/MAPK8IP1/CX3CL1/ENO2/ROR2/ZNF385A/ADRA2C/CCR2/MAPK8IP3/CD40/NDN/CD22/ACTG2/MAP1B/THY1/GJC2/CRTC1/AZIN2/KCNJ14/RTN4R/FLNA/SYT11/NRP1/CPNE5/APOD/GAL/SERPINF1/PLK3/TMPR…
GOBP_REGULATION_OF_INFLAMMATORY_RESPONSE	GOBP_REGULATION_OF_INFLAMMATORY_RESPONSE	250	0.460679	1.75565	1.42896e-06	5.15115e-05	3.81932e-05	2848	tags=38%, list=21%, signal=31%	FABP4/SPHK1/PLA2G2D/FCGR2B/PTGIS/SELE/CREB3L3/NLRP1/TREM2/IL6/NLRP6/OSM/ADAM8/NLRP3/ADORA1/SEMA7A/BCL6B/PDE2A/ADAMTS12/FOXP3/ALOX15/APOE/GPR4/MMP9/FNDC4/CCN4/GATA3/SERPINE1/TNFAIP6/SLAMF8/C3/S100A12/GPRC5B/SIGLEC10/IDO1/CX3CL1/IL20RB/CCL3/DNASE1/LILRA5/CCR2/CCR7/CDH5/GPS2/OSMR/HCK/S100A8/ZBP1/AGER/TNFAIP8L2/METRNL/BCL6/TNFSF4/SYT11/IL16/IL2RA/SIRPA/BTK/PROC/TNF/SERPINF1/NLRC3/TLR2/SOCS3/NR1D1/CST…
GOBP_ADAPTIVE_IMMUNE_RESPONSE_BASED_ON_SOMATIC_RECOMBINATION_OF_IMMUNE_RECEPTORS_BUILT_FROM_IMMUNOGLOBULIN_SUPERFAMILY_DOMAINS	GOBP_ADAPTIVE_IMMUNE_RESPONSE_BASED_ON_SOMATIC_RECOMBINATION_OF_IMMUNE_RECEPTORS_BUILT_FROM_IMMUNOGLOBULIN_SUPERFAMILY_DOMAINS	208	0.475245	1.79781	1.46033e-06	5.23271e-05	3.8798e-05	2158	tags=33%, list=16%, signal=28%	SLC11A1/FCGR2B/HLX/LILRB4/C4B/MYO1G/C4A/LILRB1/IL6/NLRP3/FOXP3/CD70/GATA3/IL12RB1/JAK3/LOXL3/WAS/GZMM/CCL19/C3/CD19/BATF/C7/SPN/EBI3/KLHL6/IL20RB/IL18BP/TGFB1/CCR2/HAVCR2/C8G/CLCF1/CLU/CD40/AGER/TLR8/IRF7/PRF1/SERPING1/BCL6/RFTN1/TNFSF4/ICAM1/NFKBID/C1R/BTK/KMT5C/TNF/CD27/RSAD2/CD274/UNC13D/SLA2/HLA-G/CD4/C1S/C1QC/SASH3/C1QA/C1QB/CLC/NFKB2/CD1D/TCIRG1/PKN1/RELB/IRF4/FCER1G
GOMF_CARBOHYDRATE_BINDING	GOMF_CARBOHYDRATE_BINDING	177	0.483155	1.80475	1.49794e-06	5.33551e-05	3.95602e-05	2252	tags=33%, list=17%, signal=28%	FCN1/HK3/P4HA3/SIGLEC1/SIGLEC14/SIGLEC9/SIGLEC7/C4B/CLEC4E/COLEC12/SELE/GALNT15/PPP1R3F/OLR1/FBXO2/SLC2A5/FCN3/CLEC5A/CD72/NPTX2/CLEC11A/MRC2/ACAN/CHI3L1/PKD1/CD248/SELP/P3H3/SIGLEC12/SLC2A3/LAYN/GALNT18/SIGLEC10/CLEC14A/CD22/CD34/MRC1/LOXL2/VCAN/CLEC2B/P3H1/PPP1R3C/ADGRL2/CD93/CLEC7A/CRYBG2/PPP1R3G/ENG/EGLN2/CLEC10A/LGALS1/CLC/GAA/EVA1C/FUOM/ADGRL1/SELL/MAN2C1
GOMF_METALLOPEPTIDASE_ACTIVITY	GOMF_METALLOPEPTIDASE_ACTIVITY	122	0.52979	1.90691	1.51429e-06	5.36184e-05	3.97554e-05	1585	tags=29%, list=12%, signal=25%	ADAMTS10/ADAM33/MMP17/ADAMTS4/DPEP2/CPXM2/ADAM12/ADAMTS7/ADAMTS14/ADAMTSL4/MMP19/ADAMTS2/MMP13/ADAM8/MMP25/ADAMTS12/MMP9/CPXM1/VASH1/NAALADL1/MMP11/ADAMTS1/MMEL1/ADAMTSL2/ADAMTS13/NPEPL1/BMP1/ADAMTSL5/ADAMTS15/PAPLN/MMP2/ADAM19/ENPEP/XPNPEP2/ADAMTS5
GOBP_ODONTOGENESIS_OF_DENTIN_CONTAINING_TOOTH	GOBP_ODONTOGENESIS_OF_DENTIN_CONTAINING_TOOTH	58	0.62713	2.0333	1.54275e-06	5.42429e-05	4.02185e-05	1731	tags=34%, list=13%, signal=30%	NGFR/HAND2/FAM20A/GLI3/GLI2/JAG2/CSF3R/WNT10A/GNAO1/FOXC1/FAM20C/TNC/SERPINE1/LAMA5/RELT/CSF1/SMO/FST/NKX2-3/HTRA1
GOBP_POSITIVE_REGULATION_OF_CALCIUM_ION_TRANSPORT_INTO_CYTOSOL	GOBP_POSITIVE_REGULATION_OF_CALCIUM_ION_TRANSPORT_INTO_CYTOSOL	35	0.705685	2.14769	1.55006e-06	5.42429e-05	4.02185e-05	2212	tags=51%, list=17%, signal=43%	NTSR1/P2RY6/JPH2/F2RL3/P2RX5/P2RX7/NPSR1/CD19/CX3CL1/BDKRB1/GSTM2/THY1/APLNR/RAMP3/CD4/CXCL9/PKD2/GPER1
GOBP_CILIUM_ORGANIZATION	GOBP_CILIUM_ORGANIZATION	308	-0.306569	-1.60505	1.57729e-06	5.48752e-05	4.06872e-05	2933	tags=34%, list=22%, signal=27%	ARMC2/ATG5/VANGL2/KIF24/UBE2B/IFT88/HSPB11/CEP63/CEP192/IQCB1/FAM149B1/UBXN10/ALMS1/MACIR/CEP76/FHDC1/CDC14B/RTTN/AKAP9/CDKL5/HAUS2/NEK2/SPAG1/PCM1/TOGARAM1/TRIP11/FAM161B/BBS4/HYLS1/CCDC113/CEP350/CEP162/CEP20/FNBP1L/NEDD1/CFAP44/CEP120/TTC21B/CILK1/SPAG16/KIAA0586/TAPT1/ARL13B/FAM161A/BBS7/CEP43/CEP135/CCP110/HAUS1/TNPO1/CEP57/CEP41/CDK1/PLK4/BBS10/MCIDAS/KIF27/RAB3IP/TMEM237/PIBF1/TTC26/BBS12/…
GOBP_DNA_REPLICATION_INDEPENDENT_NUCLEOSOME_ORGANIZATION	GOBP_DNA_REPLICATION_INDEPENDENT_NUCLEOSOME_ORGANIZATION	46	-0.590514	-2.29093	1.60743e-06	5.56004e-05	4.1225e-05	2135	tags=63%, list=16%, signal=53%	CENPP/H4C9/MIS18A/RSF1/OIP5/H4C5/NPM1/CENPA/RBBP4/ATRX/CENPI/CENPN/SMARCA5/HAT1/CENPH/H4-16/ASF1A/CENPL/CENPU/MIS18BP1/CENPC/CENPQ/CENPS/H3-3A/ITGB3BP/KNL1/CENPK/H4C4/H4C3
GOBP_REGULATION_OF_LEUKOCYTE_MIGRATION	GOBP_REGULATION_OF_LEUKOCYTE_MIGRATION	170	0.491926	1.83172	1.79973e-06	6.18942e-05	4.58915e-05	3008	tags=46%, list=23%, signal=36%	THBS4/SLIT2/SELE/TNFRSF18/TREM2/IL6/VEGFC/ADAM8/ADORA1/CCL21/C5AR1/SERPINE1/SLAMF8/IL34/SELP/CCL19/GREM1/PGF/EMILIN1/SPN/CSF1R/CX3CL1/CD300A/CMKLR1/CCL3/BDKRB1/CXCR3/CCR2/CCR7/CSF1/NCKAP1L/CCL8/AGER/THY1/PTAFR/C3AR1/MST1/JAM2/RARRES2/ICAM1/APOD/JAM3/TNF/CCL25/RHOH/CCR1/VEGFA/MMP14/RIN3/CCL2/PLVAP/MPP1/CCL4/ECM1/CXCL12/ZNF580/CD99L2/GPSM3/NOD2/MSN/IL1R1/BST1/EDN2/RIPOR2/TNFRSF14/CCL5/PLA2G7/CAMK1D…
GOBP_NEUTROPHIL_MIGRATION	GOBP_NEUTROPHIL_MIGRATION	104	0.549556	1.94582	1.8632e-06	6.37109e-05	4.72385e-05	3214	tags=56%, list=24%, signal=43%	THBS4/CSF3R/SLIT2/CCL17/ADAM8/CCL21/CCL3L1/C5AR1/CCL23/CXCR1/CCL18/SLAMF8/PIK3CD/ITGB2/CCL19/S100A12/CX3CL1/CCL13/CCL3/PREX1/CCR7/NCKAP1L/PPBP/S100A8/CCL8/C3AR1/JAM3/CCL22/VAV1/CCL25/RHOH/CCL2/MPP1/CCL4/PIP5K1C/CXCL9/CD99L2/FCER1G/TGFB2/SAA1/CXCL5/PECAM1/JAML/NOD2/IL1R1/BST1/EDN2/RIPOR2/CCL5/S100A9/CAMK1D/CXCL13/RAC2/CXCL11/EDN3/CXCL10/CXCL6/RHOG
GOBP_AORTIC_VALVE_MORPHOGENESIS	GOBP_AORTIC_VALVE_MORPHOGENESIS	25	0.750428	2.13987	1.88879e-06	6.42189e-05	4.76151e-05	968	tags=52%, list=7%, signal=48%	TWIST1/SLIT3/TIE1/NFATC1/SLIT2/HEY2/NOS3/GATA3/SNAI1/EMILIN1/HEYL/ELN/TGFB1
GOBP_CALCIUM_MEDIATED_SIGNALING	GOBP_CALCIUM_MEDIATED_SIGNALING	139	0.510702	1.86724	1.96356e-06	6.63839e-05	4.92204e-05	2600	tags=39%, list=20%, signal=32%	SPHK1/ADGRB2/NFATC1/CASQ2/SELE/P2RX5/TREM2/HOMER3/NMUR1/ZAP70/P2RX7/TBC1D10C/CXCR1/TNNI3/NFATC4/SELP/CMKLR1/PLCG2/CCL3/CXCR3/CCR2/CCR7/CCR5/GSTM2/CD22/LAT2/MCOLN1/BTK/DMPK/TNF/CDH13/CCR1/PLN/TRPM5/SLA2/GRIN2D/CD4/LMCD1/ACKR3/CCL4/VCAM1/HPCA/MAPK7/PLEK/P2RY11/ADGRL1/MCTP1/CD3E/PPP1R9B/KDR/PLCG1/BST1/TPCN2/EDN2
GOBP_REGULATION_OF_CATION_TRANSMEMBRANE_TRANSPORT	GOBP_REGULATION_OF_CATION_TRANSMEMBRANE_TRANSPORT	209	0.464737	1.75758	2.03264e-06	6.83333e-05	5.06658e-05	2533	tags=32%, list=19%, signal=26%	DRD4/NTSR1/REM1/P2RY6/JPH2/TWIST1/MAPK8IP2/KCNE4/KCNMB1/CASQ2/DLG4/SHANK3/F2RL3/LIME1/NLGN2/TREM2/FXYD6/SCN1B/RRAD/NPSR1/DRD2/MMP9/KCNH2/CACNG4/CD19/SLC31A2/CX3CL1/PLCG2/KCNAB2/CNIH3/BDKRB1/EHD3/CCR2/GSTM2/THY1/GJC2/FLNA/APLNR/PRRT1/CACNB1/RAMP3/GAL/ANTKMT/RASGRF2/CORO1A/SNTA1/RNF207/GEM/PLN/CCL2/HECW2/HPCA/SLC6A9/TCIRG1/CXCL9/CACNA2D1/PKD2/GPER1/JSRP1/SLC43A2/GNB5/RGS2/FHL1/STAC3/PLCG1/G6PD
GOBP_ALPHA_BETA_T_CELL_ACTIVATION	GOBP_ALPHA_BETA_T_CELL_ACTIVATION	120	0.533545	1.9155	2.11304e-06	7.06393e-05	5.23756e-05	2224	tags=37%, list=17%, signal=31%	PLA2G2D/GLI3/HLX/LILRB4/LILRB1/IL6/RASAL3/ZAP70/NLRP3/FOXP3/GATA3/IL12RB1/JAK3/LOXL3/CCL19/BATF/DOCK2/SPN/EBI3/MAPK8IP1/CD300A/RUNX3/WDFY4/CCR2/NCKAP1L/ZFPM1/AGER/BCL6/TNFSF4/PRR7/NFKBID/CD86/RSAD2/CD274/RARA/NKX2-3/SOCS1/SASH3/CTSL/VSIR/TCIRG1/RELB/IRF4/CD3E
GOBP_CHONDROCYTE_DIFFERENTIATION	GOBP_CHONDROCYTE_DIFFERENTIATION	83	0.58194	1.99715	2.129e-06	7.07776e-05	5.24781e-05	2436	tags=42%, list=18%, signal=35%	COMP/NKX3-2/SFRP2/GLI3/GLI2/ADAMTS7/COL11A1/SCX/WNT9A/ADAMTS12/LTBP3/CCN4/CYTL1/CHST11/GREM1/RUNX3/TGFB1/SULF1/EFEMP1/COL27A1/LOXL2/MAF/SNAI2/RFLNB/TRPS1/BMP6/RARB/PKDCC/RFLNA/ECM1/ANXA6/SERPINH1/RUNX2/CCN2/FGF18
GOBP_RESPONSE_TO_CHEMOKINE	GOBP_RESPONSE_TO_CHEMOKINE	74	0.587031	2.00125	2.1946e-06	7.25551e-05	5.3796e-05	3447	tags=61%, list=26%, signal=45%	SLIT3/SLIT2/CCL17/FOXC1/TREM2/ACKR1/CCL21/CCL3L1/CCL23/CXCR1/CCL18/CCL19/CX3CL1/CMKLR1/CCL13/CCL3/CXCR3/CCR2/CCR7/CCR5/PPBP/CCL8/LOX/CCL22/CCL25/CCR1/CCL2/ACKR3/CCL4/ROBO1/CXCL12/CXCL9/CXCL5/SH2B3/RIPOR2/CCL5/CXCL13/DUSP1/CXCL11/GPR35/CXCL10/CXCL6/CCR4/CCL11/PTK2B
GOBP_ADENYLATE_CYCLASE_MODULATING_G_PROTEIN_COUPLED_RECEPTOR_SIGNALING_PATHWAY	GOBP_ADENYLATE_CYCLASE_MODULATING_G_PROTEIN_COUPLED_RECEPTOR_SIGNALING_PATHWAY	113	0.525274	1.87526	2.24198e-06	7.37142e-05	5.46555e-05	2549	tags=46%, list=19%, signal=37%	MARCO/PTGIR/DRD4/PALM/TBXA2R/ADGRG3/ADGRB2/ADCY5/GNAO1/ADCY4/MC1R/APLP1/GPR176/ADORA1/FPR1/GPR161/PDE2A/ADGRE2/DRD2/GPR4/GIPR/RAMP1/VIP/ADCY7/AKAP12/S1PR3/GABBR1/ADRA2C/OXER1/S1PR4/S1PR2/FLNA/RAMP2/INSL3/RAMP3/ADGRG5/ADGRL2/ADCY9/S1PR1/PLN/EDNRA/CXCL9/GPR3/ADGRL1/GPER1/LPAR2/ADM/ADCY3/RGS2/GNAI2/GRK5/ADM2
GOBP_MUSCLE_CELL_PROLIFERATION	GOBP_MUSCLE_CELL_PROLIFERATION	148	0.498963	1.83016	2.294e-06	7.50125e-05	5.56181e-05	2276	tags=31%, list=17%, signal=26%	PTGIR/P2RY6/NPR1/MAPK11/HEY2/NDRG4/RBPMS2/FOXC1/TGFB3/IL6/GLI1/TERT/MEIS1/EFEMP2/CNN1/MMP9/CCN4/VIP/TBX2/PDGFB/ADAMTS1/TP73/CX3CL1/PDGFRB/ELN/ALOX12/WNT2/NR4A3/SIX5/PTAFR/RBP4/MMP2/APOD/TNF/IGFBP5/AKR1B1/CDH13/S1PR1/PDE1A/TGM2/EPHB1/SERPINF2/NOTCH1/GPER1/TGFB2/PIM1
GOBP_CARDIAC_CHAMBER_DEVELOPMENT	GOBP_CARDIAC_CHAMBER_DEVELOPMENT	114	0.528864	1.8923	2.50356e-06	8.14203e-05	6.03691e-05	2372	tags=36%, list=18%, signal=30%	HAND2/SFRP2/SLIT3/COL11A1/SLIT2/HEY2/SALL4/FOXC1/PDE2A/SMARCD3/NRP2/FZD2/GATA3/TNNI3/MESP1/TBX2/TBX6/WNT11/ADAMTS1/HEYL/TGFB1/STRA6/GJA5/PLXND1/WNT2/ZFPM1/SMO/RBP4/NRP1/CCN1/HEG1/ENG/PPP1R13L/TEK/PTK7/RARB/ROBO1/NOTCH1/TGFB2/FOXF1/NPRL3
GOCC_POSTSYNAPSE	GOCC_POSTSYNAPSE	370	0.410831	1.60226	2.53153e-06	8.1575e-05	6.04839e-05	2563	tags=29%, list=19%, signal=24%	NGFR/DRD4/NTSR1/PALM/CDH2/SYNDIG1/LZTS1/APBA2/SPOCK1/FCGR2B/DNM1/CHRNA3/SORCS2/PSD/MAPK8IP2/PDLIM4/GABRD/PTPRS/COL13A1/DLG4/SHANK3/SYN1/FBXO2/P2RX5/NLGN2/TAMALIN/HOMER3/P2RX7/ADORA1/CPLX1/KLHL17/PRRT2/DRD2/PALMD/NRP2/CACNG4/ITGB3/CRYAB/SRCIN1/CNIH3/GABBR1/STX1A/ADRA2C/GABRE/SYNGAP1/MPDZ/WASF3/P2RX1/AGER/MAP1B/SEMA4C/LAMA2/CRTC1/SLA/PCDH17/SLC6A4/PRR7/FLNA/FAM234B/SYT11/PRRT1/ARHGAP33/CLSTN3/TPPP/…
GOBP_REGULATION_OF_GROWTH	GOBP_REGULATION_OF_GROWTH	497	0.394784	1.55738	2.53559e-06	8.1575e-05	6.04839e-05	2749	tags=28%, list=21%, signal=23%	L1CAM/PI16/SPHK1/SFRP2/SOX17/SPOCK1/NPR1/FOXS1/HLX/DACT3/SFRP1/MAPK11/RASGRP2/SEMA6B/SLIT3/PTPRS/SLIT2/HEY2/APBB1/FOXC1/SEMA6C/GLI1/KRT17/OSM/MEIS1/SEMA7A/UCN/CDKN2A/DRD2/APOE/KIF26A/SEMA3G/ARHGAP4/CRABP2/SOX15/CRYAB/TBX2/OLFM1/TRPV2/WNT11/TSPYL5/GAMT/GREM1/SPP1/H3-5/ALOX15B/PLXNA3/TP73/FN1/BDKRB1/TGFB1/CSF1/TSPYL2/S100A8/WNT2/NDN/DIO3/MAP1B/SEMA4C/RERG/INHBA/RTN4R/BCL6/SMO/SLC6A4/RFTN1/TMC8/RBP4…
GOBP_MYELOID_LEUKOCYTE_DIFFERENTIATION	GOBP_MYELOID_LEUKOCYTE_DIFFERENTIATION	173	0.485013	1.80862	2.6498e-06	8.47934e-05	6.28702e-05	2322	tags=35%, list=18%, signal=29%	OSCAR/LILRB3/SFRP1/LILRB4/GPR68/CSF3/LILRB1/FSTL3/TREM2/ZBTB46/NRROS/MMP9/CCN4/GATA3/PIK3CD/MAFB/CSF2/IL34/FES/CCL19/SPI1/BATF/BATF3/FBN1/CSF1R/ROR2/CCL3/TGFB1/SIGLEC15/CCR7/CSF1/GAB3/ZFPM1/IRF7/INHBA/MITF/HCLS1/TNF/TYROBP/GATA2/TLR2/RARA/CD109/RASSF2/NKX2-3/CCR1/VEGFA/CD4/C1QC/GPR137/TCIRG1/LIF/SBNO2/RELB/IRF4/TMEM178A/CEBPB/LTF/TFE3/EFNA2
GOBP_POSITIVE_REGULATION_OF_PEPTIDYL_TYROSINE_PHOSPHORYLATION	GOBP_POSITIVE_REGULATION_OF_PEPTIDYL_TYROSINE_PHOSPHORYLATION	130	0.511421	1.85458	2.92722e-06	9.31728e-05	6.90831e-05	2364	tags=37%, list=18%, signal=31%	THBS4/NCF1/FCGR1A/CTF1/DLG4/CSF3/TNFRSF18/TREM2/IL6/OSM/CRLF1/ADORA1/CSPG4/ITGB3/IL11/CSF2/IL34/PDGFB/ITGA5/GREM1/GPRC5B/SRCIN1/CSF1R/FGF7/TGFB1/LILRA5/CLCF1/CD40/TNK2/DOK7/IL24/CD36/ICAM1/NRP1/HCLS1/TNF/CLEC7A/SOCS3/BMP6/ALKAL1/VEGFA/CD4/LIF/ARRB2/ACE/CD3E/PECAM1/NOD2
GOBP_REGULATION_OF_LEUKOCYTE_CHEMOTAXIS	GOBP_REGULATION_OF_LEUKOCYTE_CHEMOTAXIS	96	0.552842	1.94173	3.23505e-06	0.000102426	7.59439e-05	3008	tags=49%, list=23%, signal=38%	THBS4/SLIT2/IL6/VEGFC/CCL21/C5AR1/SERPINE1/SLAMF8/IL34/CCL19/GREM1/PGF/CSF1R/CMKLR1/CCL3/CCR2/CCR7/CSF1/NCKAP1L/C3AR1/MST1/RARRES2/JAM3/CCR1/VEGFA/RIN3/CCL2/MPP1/CCL4/CXCL12/ZNF580/GPSM3/NOD2/BST1/EDN2/RIPOR2/CCL5/PLA2G7/CAMK1D/CXCL13/GAS6/THBS1/RAC2/AIF1/DUSP1/VEGFB/SLC8B1
GOBP_MUSCLE_CELL_DIFFERENTIATION	GOBP_MUSCLE_CELL_DIFFERENTIATION	234	0.44783	1.70406	3.30358e-06	0.000104045	7.71446e-05	2780	tags=32%, list=21%, signal=26%	COMP/MAPK12/PI16/BOC/PLPP7/CDH2/ADAM12/MAPK11/NFATC1/OBSL1/HEY2/RBPMS2/OBSCN/POPDC2/CACNA1H/TNNT1/EFEMP2/OLFM2/CYP26B1/FLNC/SMARCD3/LMOD1/MESP1/DYSF/TBX2/NFATC4/MYH11/PDGFB/GREM1/TMEM204/EHD2/LBX2/PDGFRB/PLEKHO1/TGFB1/TMEM119/LOX/TMOD1/SEMA4C/CSRP2/SMO/MAMSTR/JAM2/RAMP2/DMPK/IGFBP5/HDAC5/SYNE1/ENG/VEGFA/MMP14/RARB/ARRB2/NOTCH1/CXCL9/EHD1/DLL1/GPER1/FOXF1/DYRK1B/CD53/ADM/RBM38/RGS2/STAC3/G6PD/KDM6…
GOBP_EXTRACELLULAR_MATRIX_DISASSEMBLY	GOBP_EXTRACELLULAR_MATRIX_DISASSEMBLY	61	0.608554	1.99891	3.36251e-06	0.000105347	7.81096e-05	2866	tags=54%, list=22%, signal=43%	ADAMTS4/FAP/CTSG/MMP19/IL6/MMP13/ADAM8/MMP9/DDR2/MMP11/TPSAB1/CARMIL2/FSCN1/TGFB1/BMP1/MELTF/MMP2/WASHC1/PDPN/KLK7/ADAMTS5/HTRA1/TIMP2/MMP14/CTSL/LRP1/TIMP1/MMP1/CTSK/MMP3/SH3PXD2B/LCP1/A2M
GOBP_ENDOTHELIUM_DEVELOPMENT	GOBP_ENDOTHELIUM_DEVELOPMENT	114	0.526156	1.88262	3.43511e-06	0.000107061	7.93804e-05	2554	tags=39%, list=19%, signal=32%	SOX17/ITGAX/CLDN5/TIE1/PTPRS/HEY2/NOTCH4/SOX18/PDE2A/ADAMTS12/MESP1/COL18A1/S1PR3/GJA4/ROBO4/STC1/CDH5/ALOX12/GJA5/S1PR2/CD34/COL15A1/ICAM1/NRP1/PROC/TNF/PDPN/PPP1R16B/HEG1/RAPGEF3/ENG/BMP6/CCM2/S1PR1/VEGFA/NOTCH1/DLL1/ETV2/ZEB1/PECAM1/PRKD2/DLL4/MSN/KDR/KDM6B
GOCC_SECRETORY_GRANULE_MEMBRANE	GOCC_SECRETORY_GRANULE_MEMBRANE	246	0.440329	1.67915	3.76857e-06	0.000116845	8.6635e-05	2695	tags=33%, list=20%, signal=26%	SLC11A1/MCEMP1/ITGAM/GPR84/LILRB3/SIGLEC14/ADGRG3/SIGLEC9/ITGAX/ABCA3/OLR1/SPACA6/SLC2A5/CLEC5A/SPACA3/LILRB2/ADAM8/DOK3/FPR1/MMP25/C5AR1/SYNGR1/PCSK4/LAIR1/TBC1D10C/RHOF/CXCR1/NFAM1/ITGB3/ITGB2/SELP/SLC2A3/ITGAL/CD300A/KCNAB2/NCKAP1L/MOXD1/HVCN1/PLA1A/P2RX1/RAB37/FCGR3B/PTAFR/C3AR1/AP1M1/CD36/PCDH7/SIRPA/CD14/RAB24/RAB31/FCGR2A/TYROBP/TLR2/CD68/CD93/CD109/ATAD3B/RAB3A/VAMP1/BST2/PLAU/PLAUR/TCIRG…
GOBP_BEHAVIOR	GOBP_BEHAVIOR	318	0.428185	1.65425	3.86008e-06	0.000119065	8.82812e-05	1695	tags=23%, list=13%, signal=20%	CNTFR/THBS4/DRD4/HAND2/C1QL1/NTSR1/LGI4/SDK1/GLI3/NRXN2/CHRNA3/CLDN5/SNCG/MAPK8IP2/ADCY5/DLG4/SHANK3/MAP1A/GNAO1/EGR2/NDRG4/GRP/NLGN2/SEPTIN5/CIART/LILRB2/MEIS1/GPR176/ADORA1/UCN/NPTX2/DRD2/APOE/VIP/NFATC4/CSF2/ITGA5/BRSK1/IDO1/HOXD10/ZNF385A/CCL3/TPGS1/ABCA7/SYNGAP1/ADARB1/PTGDS/STRA6/HOXD9/AGER/GJB4/TMOD1/TACR2/NR4A3/CRTC1/PCDH17/SLC6A4/SRPX2/ALDH1A3/SYT11/PRRT1/FOSL1/KLK8/GAL/REN/SERPINF1/NPHP…
GOBP_OUTFLOW_TRACT_MORPHOGENESIS	GOBP_OUTFLOW_TRACT_MORPHOGENESIS	53	0.632218	2.02737	3.93287e-06	0.000120689	8.94846e-05	2245	tags=45%, list=17%, signal=38%	HAND2/SFRP2/SOX17/CLDN5/TWIST1/HEY2/FOXC1/SOX18/NRP2/FZD2/TBX2/WNT11/HEYL/ELN/GJA5/PLXND1/ZFPM1/NRP1/ENG/VEGFA/RARB/ROBO1/NOTCH1/TGFB2
GOBP_REGULATION_OF_T_CELL_DIFFERENTIATION	GOBP_REGULATION_OF_T_CELL_DIFFERENTIATION	121	0.525123	1.8869	4.0865e-06	0.000124763	9.2506e-05	2257	tags=36%, list=17%, signal=30%	GLI3/GLI2/HLX/PIK3R6/LILRB4/TNFRSF18/ZAP70/LILRB2/ADAM8/NLRP3/FOXP3/CYP26B1/LAG3/GATA3/IL12RB1/JAK3/CTLA4/LOXL3/CARD11/CCL19/HLA-DOA/RUNX3/EGR3/CCR2/NCKAP1L/BCL6/TNFSF4/NFKBID/DTX1/CD86/IL2RA/CD27/RARA/SOCS1/RHOH/HLA-G/SASH3/VSIR/SOX13/PCK1/IRF4/SOX12/TNFSF9
GOCC_TERTIARY_GRANULE_MEMBRANE	GOCC_TERTIARY_GRANULE_MEMBRANE	58	0.61493	1.99374	4.16993e-06	0.000126664	9.39154e-05	2648	tags=45%, list=20%, signal=36%	SLC11A1/MCEMP1/ITGAM/GPR84/SIGLEC14/ITGAX/OLR1/CLEC5A/LILRB2/ADAM8/LAIR1/ITGB2/SLC2A3/CD300A/KCNAB2/PTAFR/SIRPA/CD93/VAMP1/PLAU/GAA/FCER1G/TMC6/CD53/STBD1/ATP11A
GOBP_CELLULAR_RESPONSE_TO_VASCULAR_ENDOTHELIAL_GROWTH_FACTOR_STIMULUS	GOBP_CELLULAR_RESPONSE_TO_VASCULAR_ENDOTHELIAL_GROWTH_FACTOR_STIMULUS	53	0.631056	2.02364	4.27672e-06	0.000129252	9.5834e-05	2574	tags=53%, list=19%, signal=43%	GAS1/FLT4/SPHK1/FOXC1/ADGRA2/VEGFC/ADAMTS12/NRP2/PIK3CD/JCAD/PGF/PRKD1/PDGFRB/EGR3/RAMP2/NRP1/FLT1/VEGFA/NR4A1/ROBO1/VCAM1/NOTCH1/DCN/DLL1/PRKD2/DLL4/KDR/CADM4
GOBP_MITOCHONDRIAL_GENE_EXPRESSION	GOBP_MITOCHONDRIAL_GENE_EXPRESSION	165	-0.379185	-1.82306	4.44103e-06	0.000133543	9.90158e-05	4175	tags=45%, list=31%, signal=31%	MRPS14/TSFM/PTCD3/MRPL15/YARS2/MRPS18C/MTRF1/MRPL45/SUPV3L1/MRPS9/LRPPRC/MTIF2/MRPL3/MRPL48/MRPL44/FASTKD5/RMND1/MRPL32/MRPL46/MRPS23/MRPS6/MTO1/MRRF/MRPS10/TRIT1/GATC/MRPS30/GATB/MRPL47/TRMT61B/MRPL30/PNPT1/MRPL39/MRPS28/MRPL33/MRPS33/RARS2/MRPS22/MRPL22/MRPL13/TRMT5/MRPS35/PPARGC1B/FASTKD2/QRSL1/GFM1/MRPL35/MRPS27/TFB1M/DARS2/MTRES1/NDUFA7/MRPL1/TRMT10C/WARS2/TFB2M/PRKAA1/MRPL19/MRPS36/MTRF1L/M…
GOBP_T_CELL_PROLIFERATION	GOBP_T_CELL_PROLIFERATION	163	0.484143	1.79423	4.47044e-06	0.000133756	9.91732e-05	3342	tags=44%, list=25%, signal=33%	SLC11A1/PLA2G2D/TNFRSF4/LILRB4/LILRB1/IL6/RASAL3/ZAP70/LILRB2/FOXP3/CD70/VSIG4/IL12RB1/JAK3/CTLA4/CARD11/CCL19/DOCK2/SPN/IDO1/EBI3/GPNMB/MAPK8IP1/IL20RB/LRRC32/CCR2/HAVCR2/NCKAP1L/PDCD1LG2/AGER/TNFSF4/CD86/IL2RA/CD6/CCDC88B/CORO1A/CD274/TNFRSF13C/HLA-G/CD4/SASH3/HLA-DPB1/MAD1L1/CLC/VCAM1/VSIR/CD1D/HLA-DMB/CEBPB/CD3E/TNFSF9/HLA-DPA1/BTN2A2/MSN/LMBR1L/TNFRSF14/CCL5/DLG5/PYCARD/TNFSF13B/PTPN6/CD209/…
GOBP_POSITIVE_REGULATION_OF_CALCIUM_ION_TRANSPORT	GOBP_POSITIVE_REGULATION_OF_CALCIUM_ION_TRANSPORT	76	0.581704	1.98803	4.59963e-06	0.000136936	0.000101532	2533	tags=50%, list=19%, signal=41%	NTSR1/P2RY6/JPH2/F2RL3/P2RX5/P2RX7/NPSR1/UCN/TRPV2/PDGFB/CD19/CX3CL1/PLCG2/PDGFRB/CCL3/BDKRB1/EHD3/LILRA5/STC1/GSTM2/THY1/GJC2/APLNR/RAMP3/CCR1/CD4/CCL2/CCL4/ARRB2/CXCL12/CXCL9/CACNA2D1/PKD2/GPER1/MYLK/STAC3/PLCG1/G6PD
GOBP_UROGENITAL_SYSTEM_DEVELOPMENT	GOBP_UROGENITAL_SYSTEM_DEVELOPMENT	246	0.4387	1.67294	4.70171e-06	0.000139282	0.000103271	2766	tags=34%, list=21%, signal=28%	AMH/SOX17/SOX8/GLI3/GLI2/SFRP1/SLIT2/HOXD11/FOXC1/FSTL3/GLIS2/GLI1/CRLF1/KIF26B/GPR4/CYP26B1/TNC/MMP9/DCHS1/GATA3/KCNJ8/PKD1/WNT11/PDGFB/GREM1/ALOX15B/ADAMTS1/FBN1/HEYL/TP73/LAMA5/PDGFRB/TNS2/SULF1/STRA6/PLXND1/FOXD1/CD34/LAMB2/SMO/CYP7B1/CRIP1/RBP4/REN/SERPINF1/GATA2/ENPEP/BASP1/AKR1B1/TCF21/RET/BMP6/IRX2/VEGFA/TEK/PTK7/RARB/KANK2/ACTA2/BICC1/LIF/PDGFA/NOTCH1/TACSTD2/DCN/ACE/DLL1/PKD2/WWTR1/TGFB…
GOBP_DNA_REPLICATION	GOBP_DNA_REPLICATION	260	-0.322879	-1.63207	4.74709e-06	0.000139934	0.000103754	3966	tags=46%, list=30%, signal=33%	RRM1/CDK2/CDC6/EXD2/RAD51/RFC4/WAPL/NAP1L1/POLH/DNAJC2/POLE3/BAZ1A/RPA3/RFC3/ZBTB38/TOPBP1/SENP2/RHNO1/PPP2CA/CACYBP/RFC1/OBI1/ORC2/FAM111A/RRM2/MCM10/GINS2/BRCA1/DSCC1/DDX21/THOC1/RAD50/MCM8/RFC5/RBBP4/CDC42/ATR/ORC3/MRE11/CLSPN/ATRX/KIN/DONSON/SDE2/ATM/ATF1/ORC5/SRPK2/E2F8/LIG4/GINS1/GINS3/POLQ/TIPIN/ZMPSTE24/RAD17/CCNA2/RAD1/GMNN/NBN/PRIM2/CHEK2/MCM9/E2F7/EXO1/DTL/HELB/CHEK1/MAP2K4/BLM/PDS5A/P…
GOCC_ENDOCYTIC_VESICLE	GOCC_ENDOCYTIC_VESICLE	251	0.444542	1.69775	4.82027e-06	0.000140811	0.000104404	2519	tags=28%, list=19%, signal=23%	MARCO/SLC11A1/HBA1/SPHK1/NCF1/FCGR1A/COLEC12/DLG4/HLA-DQB2/SCARF1/NOS3/ADAM8/CD163/FMNL1/GPR161/STAB1/DRD2/APOE/CACNG4/FZD2/RAB7B/DYSF/CTLA4/WAS/RAB34/HLA-DQA2/EHD2/ROR2/EHD3/GNLY/NCF2/HVCN1/CLTCL1/MSR1/SMO/MCOLN1/CD36/SYT11/PLEKHG5/SCIMP/HBA2/RAB24/RAB31/WNT3/TLR2/CORO1A/NOD1/RAB11FIP3/HLA-G/RIN3/HLA-DPB1/TCIRG1/HLA-DQA1/FZD4/AMN/LRP1/ARRB2/EHD1/LTF/HLA-DRB5/SAA1/HLA-DPA1/VIM/LPAR2/NOD2/UNC93B1/…
GOBP_REGULATION_OF_PEPTIDYL_TYROSINE_PHOSPHORYLATION	GOBP_REGULATION_OF_PEPTIDYL_TYROSINE_PHOSPHORYLATION	191	0.464555	1.74309	4.8372e-06	0.000140811	0.000104404	1834	tags=27%, list=14%, signal=24%	THBS4/SFRP2/NCF1/FCGR1A/SFRP1/LILRB4/CTF1/DLG4/CSF3/TNFRSF18/TREM2/IL6/OSM/CRLF1/ADORA1/CSPG4/ITGB3/IL11/CSF2/ITGB2/IL34/PDGFB/ITGA5/GREM1/GPRC5B/SRCIN1/CSF1R/ZGPAT/CD300A/FGF7/TGFB1/LILRA5/CLCF1/CD40/THY1/TNK2/SH3BP5/DOK7/IL24/CD36/ICAM1/NRP1/HCLS1/TNF/CLEC7A/SOCS3/SOCS1/ZFYVE28/BMP6/ALKAL1/VEGFA/CD4
GOBP_APOPTOTIC_CELL_CLEARANCE	GOBP_APOPTOTIC_CELL_CLEARANCE	43	0.657544	2.04338	4.84742e-06	0.000140811	0.000104404	2926	tags=63%, list=22%, signal=49%	MARCO/FCN1/C4B/C4A/TREM2/FCN3/ALOX15/PEAR1/ITGB3/C3/CD300LF/ABCA7/AXL/MFGE8/CD36/TYROBP/RARA/RHOH/CCL2/TGM2/LRP1/RHOBTB2/JMJD6/NR1H3/GAS6/THBS1/RAC2
GOBP_REGULATION_OF_ALPHA_BETA_T_CELL_ACTIVATION	GOBP_REGULATION_OF_ALPHA_BETA_T_CELL_ACTIVATION	82	0.567584	1.95525	5.12726e-06	0.000148158	0.000109852	2224	tags=38%, list=17%, signal=32%	GLI3/HLX/LILRB4/LILRB1/RASAL3/ZAP70/NLRP3/FOXP3/GATA3/IL12RB1/JAK3/LOXL3/CCL19/EBI3/MAPK8IP1/CD300A/RUNX3/CCR2/NCKAP1L/AGER/BCL6/TNFSF4/NFKBID/CD86/CD274/RARA/SOCS1/SASH3/VSIR/IRF4/CD3E
GOBP_NEGATIVE_REGULATION_OF_CARTILAGE_DEVELOPMENT	GOBP_NEGATIVE_REGULATION_OF_CARTILAGE_DEVELOPMENT	21	0.769547	2.10465	5.14986e-06	0.000148158	0.000109852	1966	tags=67%, list=15%, signal=57%	NKX3-2/GLI2/ADAMTS7/WNT9A/ADAMTS12/LTBP3/CCN4/WNT11/GREM1/EFEMP1/SNAI2/RFLNB/RARB/RFLNA
GOBP_MUSCLE_CONTRACTION	GOBP_MUSCLE_CONTRACTION	215	0.452965	1.71094	5.41515e-06	0.000155044	0.000114958	2661	tags=35%, list=20%, signal=29%	COMP/SGCA/CCDC78/SPHK1/TBXA2R/CHRNA3/KCNE4/CASQ2/GNAO1/HSPB6/NMUR1/ADORA1/SCN1B/CACNA1H/TNNT1/UCN/CNN1/DRD2/KCNH2/LMOD1/DES/TNNI3/KCNJ8/DYSF/CRYAB/TBX2/MYH11/GAMT/LTB4R/SYNM/ADRA2C/GUCY1A1/EHD3/STC1/SULF1/GJA5/GSTM2/P2RX1/ACTG2/TMOD1/TACR2/PTAFR/FLNA/TPM2/DMPK/MYL9/SNTA1/RNF207/DAPK3/PPP1R13L/TNNC2/PLN/GJC1/ACTA2/RCSD1/EDNRA/GAA/ANXA6/TAZ/CACNA2D1/SORBS3/GPER1/MYLK/JSRP1/VIM/CALD1/CCN2/RGS2/MYL5/…
GOBP_REGULATION_OF_TRANSMEMBRANE_TRANSPORT	GOBP_REGULATION_OF_TRANSMEMBRANE_TRANSPORT	334	0.418931	1.62656	5.52033e-06	0.000157303	0.000116633	3200	tags=36%, list=24%, signal=28%	DRD4/NTSR1/REM1/KCNK15/P2RY6/JPH2/ERFE/TWIST1/MAPK8IP2/KCNE4/KCNMB1/CASQ2/DLG4/SHANK3/F2RL3/LIME1/NLGN2/TREM2/TERT/FXYD6/P2RX7/SCN1B/CACNA1H/RRAD/NPSR1/CACNA2D4/DRD2/MMP9/KCNH2/CACNG4/KCNJ8/CLIP3/C3/CD19/SLC31A2/CX3CL1/PLCG2/KCNAB2/CNIH3/BDKRB1/RTN2/EHD3/CLIC3/CCR2/HVCN1/GSTM2/CLTCL1/NR4A3/THY1/GJC2/PTAFR/AZIN2/KCNJ14/FLNA/APLNR/PRRT1/CACNB1/RAMP3/TNF/GAL/ANTKMT/PRKCB/RASGRF2/CORO1A/SNTA1/HCN3/RN…
GOBP_DNA_PACKAGING	GOBP_DNA_PACKAGING	173	-0.363169	-1.78496	5.54744e-06	0.000157327	0.00011665	1141	tags=17%, list=9%, signal=16%	H4-16/MCPH1/SMC4/ASF1A/HELLS/CENPL/SMC5/NCAPG/CENPU/MIS18BP1/CENPC/HMGA2/FAM172A/CENPQ/APOBEC1/CENPS/H3-3A/ITGB3BP/KNL1/SHPRH/H1-4/H3C7/CENPK/H2BC13/H2BC17/H3C8/H1-3/H4C4/H1-5/H4C3
GOBP_TUMOR_NECROSIS_FACTOR_SUPERFAMILY_CYTOKINE_PRODUCTION	GOBP_TUMOR_NECROSIS_FACTOR_SUPERFAMILY_CYTOKINE_PRODUCTION	113	0.516818	1.84508	5.68157e-06	0.00016037	0.000118907	2904	tags=44%, list=22%, signal=35%	CARD9/TWIST1/LILRB1/TREM2/IL6/MC1R/ADAM8/FOXP3/NFATC4/CCL19/SPN/CX3CL1/CCL3/LILRA5/CCR2/HAVCR2/AXL/CLU/AGER/CD34/PTAFR/CD36/SYT11/CD86/SIRPA/CD14/NLRC3/TYROBP/TLR2/CLEC7A/CD274/RARA/NOD1/SASH3/LPL/VSIR/CACTIN/ARRB2/LTF/SLAMF1/NOD2/TICAM1/CLEC4A/PYCARD/GAS6/PTPN6/HSPB1/FRMD8/TMEM106A/THBS1
GOCC_SYNAPTIC_MEMBRANE	GOCC_SYNAPTIC_MEMBRANE	177	0.472969	1.76671	5.90258e-06	0.000165304	0.000122565	2547	tags=39%, list=19%, signal=32%	CALB2/TMEM240/PALM/CDH2/SYNDIG1/LZTS1/DNM1/CHRNA3/SORCS2/PDLIM4/GABRD/PTPRS/CNTNAP1/COL13A1/DLG4/SHANK3/NLGN2/TAMALIN/ADORA1/PRRT2/PDE2A/DRD2/NRP2/CACNG4/ITGB3/CRYAB/STX11/CNIH3/GABBR1/STX1A/ADRA2C/GABRE/SYP/P2RX1/SEMA4C/PCDH17/SLC6A4/SRPX2/PRR7/SYT11/PRRT1/FOSL1/CLSTN3/DBN1/MX2/ADGRL2/MX1/SNPH/SNTA1/TIAM1/SLC16A3/SYNE1/ABHD17A/DDN/GRIN2D/NRGN/SLC6A9/ARRB2/LRFN3/LRFN4/ADGRL1/GPER1/ITGA3/PPP1R9B/L…
GOBP_COLLAGEN_CATABOLIC_PROCESS	GOBP_COLLAGEN_CATABOLIC_PROCESS	36	0.683176	2.08765	5.9116e-06	0.000165304	0.000122565	2541	tags=56%, list=19%, signal=45%	MMP17/ADAMTS14/COL13A1/FAP/MMP19/ADAMTS2/MMP13/MMP25/MRC2/MMP9/MMP11/COL15A1/MMP2/MMP14/KLK6/CTSL/VSIR/MMP1/CTSK/MMP3
GOBP_NEGATIVE_REGULATION_OF_CHONDROCYTE_DIFFERENTIATION	GOBP_NEGATIVE_REGULATION_OF_CHONDROCYTE_DIFFERENTIATION	19	0.789883	2.10565	6.17474e-06	0.000171859	0.000127425	1966	tags=68%, list=15%, signal=58%	NKX3-2/GLI2/ADAMTS7/WNT9A/ADAMTS12/LTBP3/CCN4/GREM1/EFEMP1/SNAI2/RFLNB/RARB/RFLNA
GOBP_ARTERY_DEVELOPMENT	GOBP_ARTERY_DEVELOPMENT	71	0.590961	1.99596	6.21954e-06	0.000172304	0.000127755	2481	tags=46%, list=19%, signal=38%	COMP/NGFR/HAND2/GLI3/HEY2/FOXC1/EFEMP2/PRRX1/PDE2A/LOXL1/APOE/TBX2/WNT11/PDGFRB/STRA6/GJA5/PLXND1/LOX/AKT3/NRP1/ENG/FKBP10/ADGRF5/VEGFA/ROBO1/LRP1/NOTCH1/PKD2/MYLK/TGFB2/FOXF1/NPRL3/DLL4
GOMF_SIALIC_ACID_BINDING	GOMF_SIALIC_ACID_BINDING	11	0.878267	2.01573	6.26596e-06	0.00017279	0.000128115	1128	tags=82%, list=9%, signal=75%	FCN1/SIGLEC14/SIGLEC9/SIGLEC7/SELE/SELP/SIGLEC12/SIGLEC10/CD22
GOBP_MACROPHAGE_DIFFERENTIATION	GOBP_MACROPHAGE_DIFFERENTIATION	40	0.661149	2.03504	6.34387e-06	0.000174136	0.000129113	2054	tags=50%, list=15%, signal=42%	ZBTB46/NRROS/MMP9/CSF2/IL34/SPI1/CSF1R/ROR2/TGFB1/CSF1/GAB3/INHBA/HCLS1/GATA2/TLR2/NKX2-3/VEGFA/CD4/C1QC/LIF
GOBP_NEUROPEPTIDE_SIGNALING_PATHWAY	GOBP_NEUROPEPTIDE_SIGNALING_PATHWAY	33	0.704648	2.10981	6.734e-06	0.000183482	0.000136043	1929	tags=45%, list=15%, signal=39%	SSTR5/PCSK1N/NTSR1/NXPH4/GPR84/SORCS2/GRP/NMUR1/NPSR1/UCN/LTB4R/NXPH3/GAL/NTS/NPW
GOBP_DEVELOPMENTAL_GROWTH	GOBP_DEVELOPMENTAL_GROWTH	438	0.396079	1.55672	6.78747e-06	0.000183482	0.000136043	2815	tags=30%, list=21%, signal=24%	L1CAM/COMP/GAS1/SGCA/PI16/SFRP2/GLI3/GLI2/FOXS1/HLX/EVC/SFRP1/MAPK11/SEMA6B/SLIT3/PTPRS/SLIT2/HEY2/SALL4/SHANK3/NDRG4/FOXC1/SEMA6C/GLI1/KIF26B/MEIS1/SEMA7A/DRD2/APOE/TNC/ENO3/NRP2/SEMA3G/ARHGAP4/GATA3/CHST11/MESP1/CRABP2/SOX15/TBX2/OLFM1/DDR2/TRPV2/WNT11/GAMT/SPP1/PLXNA3/KLF2/ETNK2/TP73/FGF7/FN1/PDGFRB/ADARB1/TNS2/STC1/CSF1/STRA6/WNT2/NDN/COL27A1/DIO3/MAP1B/SEMA4C/LAMB2/THBS3/RTN4R/SMO/SLC6A4/RBP…
GOBP_REGULATION_OF_NERVOUS_SYSTEM_PROCESS	GOBP_REGULATION_OF_NERVOUS_SYSTEM_PROCESS	73	0.584829	1.98896	6.80564e-06	0.000183482	0.000136043	1828	tags=36%, list=14%, signal=31%	NTSR1/ITGAX/NPTXR/DLG4/SHANK3/EGR2/NLGN2/NOS3/ADORA1/NPTX2/CACNG4/VIP/TYMP/STX1A/ADRA2C/CCL3/S1PR2/WASF3/PTAFR/JAM2/KLK8/DMPK/TPPP/TMEM25/CST7/GRIN2D
GOBP_COMPLEMENT_ACTIVATION	GOBP_COMPLEMENT_ACTIVATION	41	0.665727	2.05929	6.84814e-06	0.000183482	0.000136043	1944	tags=54%, list=15%, signal=46%	FCN1/C4B/C4A/FCN3/C5AR1/CFP/VSIG4/C3/CD19/C7/CFD/C8G/CLU/SERPING1/C3AR1/C1R/CFH/MFAP4/C1S/C1QC/C1QA/C1QB
GOCC_SARCOLEMMA	GOCC_SARCOLEMMA	91	0.546802	1.90732	6.86355e-06	0.000183482	0.000136043	1670	tags=30%, list=13%, signal=26%	SGCA/CCDC78/CDH2/SYNC/AHNAK2/SLC2A5/TGFB3/OBSCN/POPDC2/SCN1B/FLNC/CACNG4/DES/KCNJ8/DYSF/SYNM/RTN2/COL6A2/ALOX12/BGN/COL6A3/SGCD/LAMA2/COL6A1/CACNB1/SNTA1/PLEC
GOBP_LYMPHOCYTE_MEDIATED_IMMUNITY	GOBP_LYMPHOCYTE_MEDIATED_IMMUNITY	188	0.471759	1.7731	6.86832e-06	0.000183482	0.000136043	2079	tags=31%, list=16%, signal=26%	FCGR2B/PIK3R6/LILRB4/C4B/MYO1G/C4A/LILRB1/IL6/NLRP3/FOXP3/CD70/LAG3/GATA3/IL12RB1/WAS/GZMM/C3/CD19/BATF/C7/IL20RB/TGFB1/CCR2/HAVCR2/C8G/CLCF1/CLU/CD40/AGER/TLR8/IRF7/PRF1/SERPING1/BCL6/RFTN1/TNFSF4/ICAM1/C1R/BTK/KMT5C/TNF/CD27/VAV1/RSAD2/CORO1A/UNC13D/SLA2/HLA-G/C1S/C1QC/SASH3/C1QA/C1QB/CLC/ULBP2/CD1D/TCIRG1/ARRB2
GOCC_CONDENSED_CHROMOSOME_CENTROMERIC_REGION	GOCC_CONDENSED_CHROMOSOME_CENTROMERIC_REGION	111	-0.4125	-1.88129	6.91134e-06	0.000183811	0.000136287	3751	tags=50%, list=28%, signal=36%	MEAF6/NUP43/ANAPC16/ZW10/CCNB1/CENPF/SEPTIN7/PELI1/KNTC1/CBX3/ORC2/NUP133/DYNC1LI1/PPP1CC/CENPA/PINX1/KNSTRN/BUB1/SEH1L/DYNLT3/ATRX/AHCTF1/NUP37/NEK2/DCTN6/CENPN/GPATCH11/SPC25/FBXO28/CENPH/BUB1B/SKA1/MIS12/ERCC6L/SKA2/NDC80/PHF6/SPDL1/ZWILCH/CLASP2/NUF2/MAD2L1/NUDCD2/NSL1/NCAPG/CENPU/CENPE/MIS18BP1/CENPC/SGO2/CENPS/ITGB3BP/KNL1/SGO1/CENPK
GOBP_NEGATIVE_REGULATION_OF_TRANSPORT	GOBP_NEGATIVE_REGULATION_OF_TRANSPORT	305	0.417491	1.61145	7.11077e-06	0.000188278	0.000139599	2288	tags=27%, list=17%, signal=23%	DRD4/NTSR1/REM1/FCGR2B/BMP8A/SFRP1/SFRP4/TWIST1/KCNE4/CASQ2/DLG4/INHBB/GNAO1/LILRB1/OSM/LILRB2/ADORA1/RRAD/UCN/PRRT2/DRD2/APOE/MMP9/KCNH2/SCT/VIP/DYSF/ITGB3/IL11/CRYAB/PRKD1/CD300LF/CD300A/CD84/ADRA2C/PACSIN3/GABRE/ABCA7/FRMD4A/APOC1/CCR2/STC1/GSTM2/TACR2/MAP1B/INHBA/ANKRD13D/CD36/SYT11/ICAM1/SIRPA/APOD/MAOB/TNF/ANKRD13B/RHBDF2/PRKCB/TLR2/RSAD2/CORO1A/ABCA2/IRS1/RAB11FIP3/GEM/PLN/RIN3/RHBDF1/CYP4…
GOBP_MYELOID_LEUKOCYTE_MEDIATED_IMMUNITY	GOBP_MYELOID_LEUKOCYTE_MEDIATED_IMMUNITY	474	0.388279	1.52937	7.19137e-06	0.000189573	0.000140559	2523	tags=24%, list=19%, signal=20%	SLC11A1/MCEMP1/FCN1/HK3/ITGAM/HSPA6/OSCAR/GPR84/FCGR2B/LILRB3/SIGLEC14/ADGRG3/SIGLEC9/ITGAX/OLR1/FGR/CTSG/SLC2A5/IL6/CLEC5A/LILRB2/ADAM8/DOK3/FPR1/MMP25/ADGRE2/C5AR1/MMP9/SYNGR1/LAIR1/TBC1D10C/CFP/ARHGAP9/RHOF/CXCR1/NFAM1/TNFAIP6/PIK3CD/ITGB2/FES/CHI3L1/C3/S100A12/SLC2A3/DOCK2/ITGAL/CD300A/KCNAB2/CD84/CCL3/DNASE1/CCR2/PTGDS/NCKAP1L/CFD/CRISPLD2/HVCN1/PPBP/S100A8/P2RX1/RAB37/PLEKHO2/FCGR3B/NR4A3/P…
GOBP_POSITIVE_REGULATION_OF_PHAGOCYTOSIS	GOBP_POSITIVE_REGULATION_OF_PHAGOCYTOSIS	51	0.631259	2.00659	7.33248e-06	0.000192445	0.000142689	2840	tags=57%, list=21%, signal=45%	SLC11A1/FCGR2B/C4B/C4A/TREM2/SPACA3/C3/DOCK2/CD300LF/ABCA7/NCKAP1L/MFGE8/CD36/SIRPG/SIRPA/RAB31/TNF/GATA2/IL2RB/CLEC7A/CCL2/LRP1/FCER1G/NOD2/MYO18A/IL15RA/CAMK1D/PYCARD/GAS6
GOBP_POSITIVE_REGULATION_OF_ENDOTHELIAL_CELL_PROLIFERATION	GOBP_POSITIVE_REGULATION_OF_ENDOTHELIAL_CELL_PROLIFERATION	77	0.569629	1.95157	7.49504e-06	0.000195853	0.000145215	2640	tags=47%, list=20%, signal=38%	THBS4/FLT4/VEGFC/NRP2/VIP/PIK3CD/FGFR1/ITGB3/PDGFB/JCAD/EGFL7/PGF/PRKD1/EGR3/WNT2/AKT3/SCG2/APLNR/NRP1/GATA2/PPP1R16B/CDH13/BMP6/VEGFA/TEK/NR4A1/TNFSF12/ECM1/CXCL12/ZNF580/RPTOR/STAT5A/PRKD2/KDR/PLCG1/SIRT6
GOBP_REGULATION_OF_CELL_SUBSTRATE_ADHESION	GOBP_REGULATION_OF_CELL_SUBSTRATE_ADHESION	185	0.466392	1.75081	8.65546e-06	0.000224638	0.000166558	2344	tags=33%, list=18%, signal=28%	SPOCK1/SFRP1/FBLN2/LIMS2/CCDC80/COL8A1/EFEMP2/EGFLAM/CCL21/CDKN2A/ALOX15/SERPINE1/FBLN1/PDGFB/ITGA5/GREM1/EMILIN1/RELL2/CX3CL1/FN1/PREX1/COL16A1/CCR7/CSF1/THY1/MELTF/SPOCK2/BCL6/COL1A1/FLNA/CD36/NRP1/APOD/POSTN/PDPN/CCN1/ECM2/CDH13/CCL25/EGFL6/DAPK3/UNC13D/FAM107A/VEGFA/MMP14/TEK/LGALS1/PLAU/FUT1/PPM1F/FERMT2/FZD4/LRP1/NOTCH1/TACSTD2/DLC1/CD3E/PHLDB2/FOXF1/ITGA3/TBCD
GOCC_FICOLIN_1_RICH_GRANULE_MEMBRANE	GOCC_FICOLIN_1_RICH_GRANULE_MEMBRANE	48	0.629094	1.98456	8.67168e-06	0.000224638	0.000166558	2158	tags=38%, list=16%, signal=32%	SLC11A1/SIGLEC14/ITGAX/LILRB2/ADAM8/DOK3/FPR1/TBC1D10C/ITGB2/SLC2A3/CD300A/NCKAP1L/SIRPA/CD93/ATAD3B/TCIRG1/GAA/FCER1G
GOBP_EPITHELIAL_CELL_PROLIFERATION	GOBP_EPITHELIAL_CELL_PROLIFERATION	300	0.423584	1.63114	8.90619e-06	0.000229718	0.000170325	2653	tags=32%, list=20%, signal=26%	THBS4/NGFR/FLT4/SFRP2/SFRP1/TWIST1/GPBAR1/TIE1/FAP/COL8A2/LIMS2/IL6/GLI1/VEGFC/COL8A1/APOE/C5AR1/NRP2/VASH1/GATA3/VIP/PIK3CD/FGFR1/ITGB3/PDGFB/JCAD/EGFL7/PGF/PRKD1/FGF7/RUNX3/TGFB1/CDKN1C/EGR3/SULF1/WNT2/CD34/NR4A3/AKT3/SCG2/LOXL2/MST1/MCC/PTPRM/SMO/APLNR/CYP7B1/NRP1/FST/KLK8/TNF/SNAI2/IGFBP5/SERPINF1/FLT1/NLRC3/GATA2/PPP1R16B/CDH13/CD109/NR1D1/HTRA1/BMP6/VEGFA/MMP14/TEK/CCL2/NR4A1/ROBO1/TNFSF12/…
GOBP_REGULATION_OF_AXONOGENESIS	GOBP_REGULATION_OF_AXONOGENESIS	108	0.525989	1.86807	9.27724e-06	0.000238262	0.000176659	2646	tags=42%, list=20%, signal=34%	L1CAM/NGFR/CDH2/BRSK2/SEMA6B/PTPRS/SLIT2/SEMA6C/LINGO1/SEMA7A/SEMA3G/METRN/ARHGAP4/CRABP2/TRPV2/SPP1/PLXNA3/BRSK1/FN1/SYNGAP1/PLXND1/MAP1B/THY1/SEMA4C/RTN4R/NRP1/NTN1/DBN1/WNT3/TIAM1/SPART/RET/VEGFA/ROBO1/PLXNA1/LRP1/CXCL12/UST/CHN1/LIMK1/SEMA3F/GDI1/MEGF8/STK11/ANAPC2
GOBP_CHROMOSOME_SEGREGATION	GOBP_CHROMOSOME_SEGREGATION	277	-0.312478	-1.61423	9.60731e-06	0.000245684	0.000182163	3969	tags=42%, list=30%, signal=30%	RIOK3/MIS18A/RAD21/CDC6/PSMG2/CEP85/SETDB2/AXIN2/WAPL/CHMP4C/NUP43/CCNB1IP1/PTTG1/STAG1/ARL8B/ZW10/CCNB1/CENPF/OIP5/CHMP5/RACGAP1/ACTR2/FBXW7/KNTC1/TLK2/NIPBL/ABRAXAS2/RAB11A/DYNC1LI1/BRCA1/DSCC1/NAA50/TOP2A/CUL3/UBE2B/PINX1/KNSTRN/BUB1/RMDN1/KIF23/SEH1L/CDC42/TNKS/ANAPC1/MRE11/TOP2B/ATRX/MLH1/CIAO2A/VPS4B/ATM/SPICE1/SRPK1/PDS5B/ANAPC4/NSMCE2/NUP37/NEK2/CHMP2B/CENPN/CDC23/LATS1/APC/RB1/RAD18/SPC2…
GOCC_CELL_CELL_JUNCTION	GOCC_CELL_CELL_JUNCTION	384	0.402228	1.57217	9.94427e-06	0.000253219	0.00018775	2382	tags=27%, list=18%, signal=23%	CALB2/NGFR/SGCA/CDH2/CLDN9/CLDN5/PDLIM4/KIFC3/OBSL1/CNTNAP1/COL13A1/LIMS2/SV2A/TRPV4/PLXDC1/OBSCN/ZAP70/PDXP/HMCN1/SCN1B/PTPRU/PDLIM2/DCHS1/PCDH12/DES/MXRA8/MAPK15/ITGB3/RASIP1/WAS/JCAD/ITGA5/GJA4/ALOX15B/TMEM204/AMOTL1/SYNM/CLMP/FSCN1/FRMD4A/PDLIM3/MPDZ/PDLIM7/CDH5/GJA5/DSG3/AJM1/GJB4/TNK2/GJC2/BAIAP2/FBF1/PTPRM/VAMP5/FLNA/CDH11/JAM2/PLEKHG5/NEXN/JAM3/EVPL/DBN1/NPHP4/VAV1/MICALL2/ESAM/KIRREL1/HE…
GOBP_CARDIAC_CHAMBER_MORPHOGENESIS	GOBP_CARDIAC_CHAMBER_MORPHOGENESIS	84	0.564743	1.94381	1.00392e-05	0.000254552	0.000188738	2288	tags=39%, list=17%, signal=33%	HAND2/SFRP2/SLIT3/COL11A1/SLIT2/HEY2/FOXC1/SMARCD3/NRP2/FZD2/GATA3/TNNI3/MESP1/TBX2/WNT11/ADAMTS1/HEYL/TGFB1/WNT2/ZFPM1/SMO/RBP4/NRP1/CCN1/HEG1/ENG/PPP1R13L/TEK/RARB/ROBO1/NOTCH1/TGFB2/FOXF1
GOMF_PROTEOGLYCAN_BINDING	GOMF_PROTEOGLYCAN_BINDING	29	0.711458	2.07386	1.01272e-05	0.0002557	0.000189589	2133	tags=59%, list=16%, signal=49%	COMP/PLA2G2D/PTPRS/SLIT2/COL5A3/APOE/TNC/GPNMB/FN1/COL5A1/FST/CFH/LPL/ADA2/CTSL/LRP1/AGRN
GOBP_RESPONSE_TO_INTERFERON_GAMMA	GOBP_RESPONSE_TO_INTERFERON_GAMMA	163	0.474575	1.75878	1.14011e-05	0.000286657	0.000212542	2552	tags=36%, list=19%, signal=29%	SLC11A1/IFI30/FCGR1A/CCL17/HLA-DQB2/CCL21/CCL3L1/CCL23/RAB7B/CCL18/IL12RB1/CIITA/IRF9/WAS/GBP5/CCL19/HLA-DQA2/CX3CL1/CCL13/ADAMTS13/CCL3/IRF5/HCK/CD40/CCL8/IRF7/MRC1/PTAFR/ICAM1/SIRPA/CCL22/TLR2/CCL25/SOCS3/SOCS1/DAPK3/HLA-G/CCL2/SHFL/HLA-DPB1/CCL4/BST2/VCAM1/HLA-DQA1/CYP27B1/MT2A/IRF4/PML/NLRC5/HLA-DRB5/HLA-DPA1/VIM/RAB43/TRIM62/STX4/HLA-F/UBD/GBP4
GOBP_NEGATIVE_REGULATION_OF_LOCOMOTION	GOBP_NEGATIVE_REGULATION_OF_LOCOMOTION	254	0.436145	1.66888	1.15183e-05	0.000288392	0.000213828	2962	tags=37%, list=22%, signal=29%	KRT16/CHRD/SFRP2/TBXA2R/CLDN5/SFRP1/SEMA6B/CYP1B1/TIE1/SLIT2/NDRG4/SEMA6C/ADORA1/PTPRU/SEMA7A/CCL21/PODN/DRD2/APOE/SEMA3G/ARHGAP4/VASH1/GATA3/SERPINE1/MAPK15/BMERB1/SLAMF8/FBLN1/EVL/WAS/MMRN2/WNT11/GREM1/EMILIN1/ALOX15B/PLXNA3/CX3CL1/CD300A/TGFB1/ADARB1/STC1/SULF1/THY1/SEMA4C/MCC/MITF/PTPRM/IL24/NRP1/TMIGD3/APOD/TNF/IGFBP5/SERPINF1/WNT3/HDAC5/CCL25/ENG/RIN3/CCL2/PTPRR/ROBO1/BST2/LRP1/COL3A1/CXCL1…
GOBP_SEMI_LUNAR_VALVE_DEVELOPMENT	GOBP_SEMI_LUNAR_VALVE_DEVELOPMENT	35	0.674816	2.05374	1.16665e-05	0.000290884	0.000215676	2245	tags=54%, list=17%, signal=45%	TWIST1/SLIT3/TIE1/NFATC1/SLIT2/HEY2/NOS3/GATA3/SNAI1/EMILIN1/HEYL/ELN/TGFB1/STRA6/GJA5/SNAI2/ROBO1/NOTCH1/TGFB2
GOCC_BLOOD_MICROPARTICLE	GOCC_BLOOD_MICROPARTICLE	58	0.600995	1.94856	1.18347e-05	0.000293853	0.000217878	2497	tags=47%, list=19%, signal=38%	HBA1/HSPA6/C4B/C4A/FCN3/ANGPTL4/APOE/C3/F13A1/FN1/TGFB1/C8G/CLU/ACTG2/SERPING1/HBA2/C1R/CFH/HSPA1A/ENG/C1S/C1QC/C1QB/SERPINF2/GRIPAP1/SLC2A1/MSN
GOBP_INTERLEUKIN_1_PRODUCTION	GOBP_INTERLEUKIN_1_PRODUCTION	77	0.562919	1.92858	1.22956e-05	0.000304036	0.000225428	2898	tags=49%, list=22%, signal=39%	SPHK1/LILRB4/NLRP1/TREM2/IL6/P2RX7/NLRP3/S1PR3/GBP5/CCL19/CX3CL1/CCL3/AIM2/LILRA5/CCR7/HAVCR2/AGER/TLR8/CD36/IL16/NLRP2/SIRPA/TNF/TYROBP/CLEC7A/NOD1/LPL/ARRB2/PML/MNDA/SAA1/NOD2/NLRC4/PYCARD/EGR1/GAS6/HSPB1/TMEM106A
GOBP_REGULATION_OF_TRANS_SYNAPTIC_SIGNALING	GOBP_REGULATION_OF_TRANS_SYNAPTIC_SIGNALING	245	0.43723	1.66766	1.24666e-05	0.000306997	0.000227623	2691	tags=36%, list=20%, signal=29%	CALB2/CDH2/LZTS1/CHRNA3/NPTXR/SORCS2/SNCG/MAPK8IP2/PTPRS/VGF/BAIAP3/DLG4/SHANK3/MAP1A/SYN1/EGR2/NLGN2/SEPTIN5/LILRB2/ADORA1/CPLX1/UCN/NPTX2/PRRT2/DRD2/APOE/SYNGR1/CACNG4/SCT/NFATC4/AKAP12/TSHZ3/ACHE/BRSK1/CX3CL1/ROR2/STX1A/SYNGAP1/CCR2/S1PR2/SYP/P2RX1/AGER/TACR2/MAP1B/LAMA2/CRTC1/PCDH17/SLC6A4/CDH11/TUBB2B/SYT11/PRRT1/CEL/CLSTN3/DMPK/TNF/DBN1/PRKCB/TYROBP/KCNMB4/RASGRF2/TMEM25/NCS1/RAB3A/FAM107A/…
GOBP_SPROUTING_ANGIOGENESIS	GOBP_SPROUTING_ANGIOGENESIS	103	0.526299	1.86695	1.26649e-05	0.000310603	0.000230297	3022	tags=48%, list=23%, signal=37%	NGFR/FLT4/TBXA2R/SLIT2/ADGRA2/VEGFC/YJEFN3/MMRN2/JCAD/ITGA5/GREM1/PGF/KLF2/RHOJ/RSPO3/EGR3/CLEC14A/AKT3/LOXL2/SRPX2/APLNR/RAMP2/NRP1/GATA2/PPP1R16B/MAP3K3/HDAC5/CDH13/S100A1/VEGFA/TEK/NR4A1/ROBO1/FUT1/HDAC7/NOTCH1/DLL1/ALOX5/DLL4/KDR/JMJD6/RNF213/RECK/HMOX1/EPHA2/THBS1/EPN1/VEGFB/EPN2
GOBP_EXTRACELLULAR_MATRIX_ASSEMBLY	GOBP_EXTRACELLULAR_MATRIX_ASSEMBLY	39	0.660729	2.02912	1.28844e-05	0.000314696	0.000233331	2942	tags=59%, list=22%, signal=46%	TNXB/TIE1/EFEMP2/LTBP3/MYH11/EMILIN1/FBLN5/PXDN/TGFB1/LOX/LAMB2/PHLDB1/RAMP2/ANTXR1/MFAP4/COL1A2/FKBP10/NOTCH1/PHLDB2/RGCC/GAS6/PLOD3/LAMB3
GOBP_CELL_GROWTH	GOBP_CELL_GROWTH	372	0.400048	1.55966	1.3343e-05	0.000324572	0.000240654	3370	tags=35%, list=25%, signal=27%	L1CAM/PI16/SPHK1/SFRP2/SOX17/SPOCK1/NPR1/DACT3/SFRP1/RASGRP2/SEMA6B/SLIT3/PTPRS/SLIT2/APBB1/SEMA6C/KRT17/SEMA7A/UCN/CDKN2A/APOE/KIF26A/NRP2/SEMA3G/ARHGAP4/CRABP2/CRYAB/OLFM1/TRPV2/WNT11/GREM1/SPP1/H3-5/PLXNA3/FN1/BDKRB1/TGFB1/TSPYL2/S100A8/NDN/MAP1B/SEMA4C/LAMB2/RERG/INHBA/RTN4R/BCL6/TMC8/NRP1/CPNE5/NTN1/CLSTN3/POSTN/DBN1/SIPA1/IGFBP5/WNT3/HSPA1A/LTBP4/CCDC85B/TIAM1/SPART/FAM107A/OGFR/VEGFA/MMP14…
GOBP_ACUTE_INFLAMMATORY_RESPONSE_TO_ANTIGENIC_STIMULUS	GOBP_ACUTE_INFLAMMATORY_RESPONSE_TO_ANTIGENIC_STIMULUS	14	0.829041	2.03523	1.35245e-05	0.000327655	0.00024294	1463	tags=64%, list=11%, signal=57%	PLA2G2D/FCGR2B/GATA3/C3/IL20RB/CCR7/ICAM1/BTK/CD6
GOBP_METAL_ION_TRANSPORT	GOBP_METAL_ION_TRANSPORT	313	0.416207	1.60777	1.41496e-05	0.000340303	0.000252318	2533	tags=31%, list=19%, signal=26%	SLC11A1/DRD4/NTSR1/PLPP4/REM1/P2RY6/JPH2/KCNE4/CASQ2/GNAO1/F2RL3/P2RX5/LIME1/LILRB1/TRPV4/HOMER3/NMUR1/LILRB2/ATP1A3/P2RX7/CACNA1H/RRAD/NPSR1/UCN/CACNA2D4/CCL21/DRD2/KCNH2/CACNG4/RAMP1/PKD1/TRPV2/PDGFB/CCL19/GJA4/CD19/SLC30A2/CX3CL1/PLCG2/PDGFRB/CD84/CCL3/BDKRB1/PACSIN3/EHD3/RASA3/LILRA5/STC1/CCR7/CCR5/GSTM2/P2RX1/CCL8/THY1/GJC2/SLC24A3/MCOLN1/APLNR/RAMP2/ICAM1/CACNB1/IL16/RAMP3/PRKCB/SLC39A13/CO…
GOBP_DOUBLE_STRAND_BREAK_REPAIR	GOBP_DOUBLE_STRAND_BREAK_REPAIR	231	-0.327181	-1.68168	1.41738e-05	0.000340303	0.000252318	2902	tags=36%, list=22%, signal=29%	MORF4L1/TDP1/ACTR2/H4C5/AUNIP/SUMO1/NIPBL/OTUB2/FAN1/GINS2/BRCA1/PALB2/RAD50/WDR48/MSH2/MCM8/HMGB1/XRCC2/HELQ/MRE11/SMCHD1/MLH1/ATM/SHLD1/TDP2/NSMCE2/LIG4/KLHL15/UBE2N/POLQ/NBN/FIGNL1/CHEK2/FANCD2/RIF1/SMC6/MCM9/HELB/CHEK1/BLM/ATP23/RAD51B/APLF/UBE2V2/ARID2/GINS4/SHLD2/POLB/REV3L/ERCC6/XRCC4/RBBP8/H4-16/PPP4R2/SETMAR/POT1/SMARCAD1/RNF138/SMC5/DCLRE1A/GEN1/RAD51AP1/CDC7/WRN/ERCC4/SFR1/FANCB/BRCA2/…
GOMF_G_PROTEIN_COUPLED_RECEPTOR_BINDING	GOMF_G_PROTEIN_COUPLED_RECEPTOR_BINDING	186	0.46779	1.75791	1.42172e-05	0.000340303	0.000252318	2827	tags=40%, list=21%, signal=32%	MARCO/FCN1/PALM/UCHL1/SFRP1/REEP2/DLG4/WNT10A/GNAO1/CCL17/KISS1/HOMER3/APLP1/ADORA1/FPR1/WNT9A/UCN/CCL21/CCL3L1/CCL23/SCT/CCL18/NES/WNT11/CCL19/C3/GPRC5B/CX3CL1/RSPO3/ROR2/CCL13/ADRA2C/CCL3/CTHRC1/CCR2/PPBP/S1PR2/WNT2/CCL8/CNRIP1/FLNA/INSL3/CCL22/GAL/WNT3/HSPA1A/CCL25/NTS/S1PR1/CCL2/ADA2/NPW/CCL4/ARRB2/CXCL12/FZD1/CXCL9/ACE/SLC9A3R2/SAA1/ARAP1/CXCL5/USP20/PPP1R9B/ARHGEF1/ADM/TYK2/GNAI2/EDN2/GNAZ/…
GOBP_EPITHELIAL_TUBE_MORPHOGENESIS	GOBP_EPITHELIAL_TUBE_MORPHOGENESIS	241	0.431754	1.6412	1.47353e-05	0.000351299	0.000260471	2788	tags=33%, list=21%, signal=26%	HAND2/SFRP2/SOX17/SOX8/GLI3/GLI2/ITGAX/SFRP1/TWIST1/TIE1/SLIT2/SALL4/NDRG4/HOXD11/NOTCH4/KIF26B/SOX18/ADAMTS12/TNC/DCHS1/FZD2/GATA3/MESP1/PIK3CD/TBX2/RASIP1/NFATC4/TBX6/PKD1/WNT11/GREM1/CSF1R/LAMA5/TGFB1/CTHRC1/CSF1/ALOX12/PLXND1/WNT2/FOXD1/SEMA4C/SMO/NRP1/NTN1/TNF/CELSR1/TCF21/RNF207/RET/ENG/IRX2/CCM2/VEGFA/MMP14/PTK7/EDNRA/NOTCH1/TACSTD2/PML/DLL1/PKD2/DLC1/TGFB2/FUZ/FOXF1/LZTS2/ADM/PRKD2/DLL4/M…
GOBP_NEGATIVE_REGULATION_OF_PEPTIDASE_ACTIVITY	GOBP_NEGATIVE_REGULATION_OF_PEPTIDASE_ACTIVITY	154	0.486358	1.78989	1.50744e-05	0.000357957	0.000265407	2307	tags=30%, list=17%, signal=25%	TIMP3/NGFR/PI16/PCSK1N/SFRP2/SPOCK1/CST2/C4B/COL7A1/C4A/CST6/RENBP/MMP9/MAGEA3/SERPINE1/CRYAB/C3/CST1/CST4/COL6A3/SERPING1/SPOCK2/ANOS1/PAPLN/R3HDML/TNF/CD27/SERPINF1/ITIH5/CD109/TIMP2/CST7/VEGFA/AQP1/BST2/PLAUR/ECM1/SERPINF2/PI15/LRP1/ARRB2/CDKN2D/LTF/TFPI2/SERPINH1/MICAL1
GOBP_DNA_DEPENDENT_DNA_REPLICATION	GOBP_DNA_DEPENDENT_DNA_REPLICATION	146	-0.381807	-1.80187	1.51533e-05	0.000358408	0.000265742	3931	tags=48%, list=30%, signal=34%	CDC6/EXD2/RAD51/RFC4/POLE3/BAZ1A/RPA3/RFC3/TOPBP1/SENP2/RFC1/ORC2/FAM111A/MCM10/GINS2/DSCC1/DDX21/THOC1/RFC5/ATR/ORC3/MRE11/ATRX/DONSON/ORC5/SRPK2/E2F8/GINS1/GINS3/POLQ/TIPIN/ZMPSTE24/GMNN/NBN/PRIM2/CHEK2/MCM9/E2F7/HELB/BLM/PURA/POLD3/WDHD1/POLE2/GINS4/TERF1/FBXO5/ZGRF1/POLB/REV3L/ORC4/MSH3/PRIM1/SETMAR/ETAA1/NOC3L/PRIMPOL/GEN1/CDC7/WRN/BRCA2/METTL4/FANCM/DBF4/MMS22L/ZRANB3/DACH1/CENPS/DNA2/CCNE2
GOBP_POSITIVE_REGULATION_OF_LYMPHOCYTE_DIFFERENTIATION	GOBP_POSITIVE_REGULATION_OF_LYMPHOCYTE_DIFFERENTIATION	87	0.55088	1.90427	1.54621e-05	0.000364273	0.000270091	2257	tags=40%, list=17%, signal=34%	GLI3/GLI2/HLX/PIK3R6/LILRB4/ZAP70/LILRB2/ADAM8/NLRP3/FOXP3/GATA3/IL12RB1/CCL19/RUNX3/EGR3/NCKAP1L/AXL/BCL6/TNFSF4/NFKBID/CD86/IL2RA/BTK/CD27/RARA/SOCS1/RHOH/MMP14/HLA-G/SASH3/VSIR/SOX13/PCK1/SOX12/TNFSF9
GOBP_CAMERA_TYPE_EYE_DEVELOPMENT	GOBP_CAMERA_TYPE_EYE_DEVELOPMENT	201	0.45178	1.70412	1.60363e-05	0.000375422	0.000278357	2031	tags=27%, list=15%, signal=23%	BIRC7/SDK1/SOX8/GLI3/TWIST1/CYP1B1/OBSL1/CRYBB3/ARHGEF15/COL8A2/FOXC1/MEIS1/COL8A1/WNT9A/FJX1/DRD2/MAB21L2/AQP5/SMARCD3/GATA3/NES/CRYAB/TBX2/LAMC3/ACHE/FBN1/HSF4/RHOJ/PDGFRB/STRA6/WNT2/EFEMP1/TMOD1/DIO3/THY1/SIX5/LAMB2/INHBA/MITF/PTPRM/ALDH1A3/RBP4/NRP1/MAF/SERPINF1/FLT1/NPHP4/RET/PPP1R13L/VEGFA/ROM1/HPCA/TCIRG1/FZD4
GOBP_MONOCYTE_CHEMOTAXIS	GOBP_MONOCYTE_CHEMOTAXIS	52	0.617097	1.97598	1.60608e-05	0.000375422	0.000278357	2092	tags=48%, list=16%, signal=41%	SLIT2/CCL17/IL6/CCL21/CCL3L1/CCL23/SERPINE1/CCL18/SLAMF8/PDGFB/CCL19/S100A12/GREM1/CX3CL1/CCL13/CCL3/CCR2/CCL8/CCL22/FLT1/CCL25/CCR1/CCL2/CCL4/CXCL12
GOBP_REGULATION_OF_BODY_FLUID_LEVELS	GOBP_REGULATION_OF_BODY_FLUID_LEVELS	366	0.404956	1.57984	1.62683e-05	0.000378792	0.000280856	2916	tags=31%, list=22%, signal=25%	KRT16/COMP/TBXA2R/NPR1/PIK3R6/ADCY5/FAP/F2RL3/P2RX5/PIK3R5/ADCY4/IL6/TRPV4/NLRP6/NOS3/P2RX7/ADORA1/UCN/F10/DRD2/APOE/AQP5/CYP26B1/SH2B2/PEAR1/SCT/GATA3/SERPINE1/VIP/ADCY7/FBLN1/ITGB3/WAS/SELP/PDGFB/F13A1/EHD2/FN1/PLCG2/VWF/ADAMTS13/ZNF385A/ADRA2C/EHD3/ALOX12/AXL/GJA5/ZFPM1/CD40/P2RX1/CD34/SERPING1/FLI1/COL1A1/FLNA/APLNR/CD36/CEL/PROC/PDPN/MAFK/THBD/PRKCB/COL1A2/C1QTNF1/VAV1/GATA2/MYL9/HEG1/AKR1B1…
GOBP_CALCIUM_ION_TRANSPORT_INTO_CYTOSOL	GOBP_CALCIUM_ION_TRANSPORT_INTO_CYTOSOL	103	0.522363	1.85299	1.66012e-05	0.000385045	0.000285492	3200	tags=48%, list=24%, signal=36%	NTSR1/P2RY6/JPH2/CASQ2/F2RL3/P2RX5/LIME1/TRPV4/P2RX7/NPSR1/CCL21/DRD2/TRPV2/CCL19/CD19/CX3CL1/PLCG2/CCL3/BDKRB1/RASA3/CCR7/CCR5/GSTM2/THY1/MCOLN1/APLNR/RAMP3/CORO1A/PLN/GRIN2D/CD4/CXCL9/CACNA2D1/PML/PKD2/GPER1/JSRP1/PLCG1/TPCN2/CACNA1C/LCK/PTPN6/CXCL11/SLC8B1/NOL3/CACNB3/FYN/DDIT3/CXCL10
GOBP_INTERLEUKIN_10_PRODUCTION	GOBP_INTERLEUKIN_10_PRODUCTION	47	0.632421	1.99756	1.68767e-05	0.000389924	0.000289109	2393	tags=55%, list=18%, signal=45%	FCGR2B/LILRB4/LILRB1/TREM2/IL6/FOXP3/JAK3/IDO1/IL20RB/LILRA5/PDCD1LG2/AGER/CD34/TNFSF4/TIGIT/TYROBP/ISG15/TLR2/CLEC7A/CD274/SASH3/VSIR/IRF4/DLL1/NOD2/TRIB2
GOBP_NEGATIVE_REGULATION_OF_INFLAMMATORY_RESPONSE	GOBP_NEGATIVE_REGULATION_OF_INFLAMMATORY_RESPONSE	91	0.535709	1.86863	1.70249e-05	0.000391835	0.000290526	3302	tags=51%, list=25%, signal=38%	FCGR2B/PTGIS/NLRP6/NLRP3/ADORA1/FOXP3/APOE/FNDC4/GATA3/TNFAIP6/SLAMF8/SIGLEC10/CX3CL1/IL20RB/CDH5/GPS2/TNFAIP8L2/METRNL/SYT11/IL2RA/SIRPA/PROC/SERPINF1/NLRC3/SOCS3/NR1D1/CST7/TEK/C1QTNF12/MAPK7/GPER1/SAA1/FOXF1/AOAH/NOD2/ALOX5/WFDC1/NLRX1/NR1H3/SHARPIN/TNFAIP3/ADA/GRN/TNFRSF1B/PPARD/HLA-DRB1
GOBP_ENDODERM_FORMATION	GOBP_ENDODERM_FORMATION	44	0.637347	1.99191	1.7851e-05	0.000409274	0.000303457	1815	tags=48%, list=14%, signal=41%	SOX17/COL7A1/COL11A1/COL8A1/MMP9/ITGA7/MESP1/ITGB2/ITGA5/SOX7/FN1/COL5A1/INHBA/COL6A1/MMP2/DUSP5/COL5A2/DUSP2/COL12A1/COL4A2/MMP14
GOBP_CARDIAC_VENTRICLE_DEVELOPMENT	GOBP_CARDIAC_VENTRICLE_DEVELOPMENT	83	0.555948	1.90795	1.79441e-05	0.000409837	0.000303874	2481	tags=37%, list=19%, signal=31%	HAND2/SFRP2/SLIT3/COL11A1/SLIT2/HEY2/SALL4/FOXC1/PDE2A/SMARCD3/FZD2/GATA3/TNNI3/MESP1/WNT11/HEYL/TGFB1/STRA6/GJA5/ZFPM1/CCN1/HEG1/ENG/PPP1R13L/PTK7/ROBO1/NOTCH1/TGFB2/FOXF1/NPRL3/DLL4
GOBP_HUMORAL_IMMUNE_RESPONSE	GOBP_HUMORAL_IMMUNE_RESPONSE	156	0.483319	1.784	1.86052e-05	0.000423321	0.000313872	2400	tags=35%, list=18%, signal=29%	SLC11A1/FCN1/KRT6A/FCGR2B/TREM1/C4B/C4A/CTSG/TREM2/IL6/FCN3/PDCD1/POU2F2/C5AR1/CFP/GATA3/VSIG4/C3/S100A12/CD19/C7/EBI3/PGC/CCL13/GNLY/CCR7/CFD/PPBP/C8G/CLU/S100A8/SERPING1/C3AR1/TFEB/RARRES2/C1R/CFH/TNF/MFAP4/KLK7/CCL2/C1S/C1QC/C1QA/C1QB/NOTCH1/CXCL9/LTF/TFE3/CXCL5/NOD2/FAM3A/ALOX5/RGCC
GOCC_CONDENSED_CHROMOSOME	GOCC_CONDENSED_CHROMOSOME	177	-0.338954	-1.65598	1.92098e-05	0.000435423	0.000322845	3791	tags=48%, list=29%, signal=35%	LRPPRC/RAD21/RAD51/WAPL/MEAF6/NUP43/CCNB1IP1/ANAPC16/NSMCE4A/STAG1/ZW10/CCNB1/CENPF/TOPBP1/SEPTIN7/PELI1/KNTC1/CBX3/NIFK/ORC2/NUP133/DYNC1LI1/BRCA1/TOP2A/AGO3/PPP1CC/CENPA/RAD50/PINX1/KNSTRN/BUB1/HMGB1/SEH1L/DYNLT3/ATRX/MLH1/AHCTF1/NSMCE2/LIG4/NUP37/HSPA2/NEK2/DCTN6/CENPN/SMARCA5/RAD1/GPATCH11/SPC25/ADD3/FBXO28/CENPH/FANCD2/RIF1/BUB1B/SKA1/SMC6/MIS12/CHEK1/BLM/ERCC6L/SKA2/NDC80/PHF6/SMC2/SPDL1/ZW…
GOMF_CYTOKINE_RECEPTOR_BINDING	GOMF_CYTOKINE_RECEPTOR_BINDING	181	0.459311	1.72005	1.95195e-05	0.000440773	0.000326811	2763	tags=39%, list=21%, signal=31%	AMH/CTF1/CSF3/CCL17/TGFB3/IL6/OSM/CRLF1/VEGFC/CCL21/CCL3L1/CD70/CCL23/GATA3/CCL18/NES/IL12RB1/ITGB3/IL11/CSF2/IL34/CCL19/ITGA5/GREM1/PGF/CD300LF/TRAF1/PXDN/CX3CL1/CCL13/CCL3/TGFB1/CCR2/CSF1/CDH5/PPBP/CLCF1/OSMR/CCL8/TNFSF4/LTB/CCL22/TNF/PIDD1/CCL25/IL1RN/ENG/VEGFA/CCL2/CCL4/TNFSF12/ECM1/FERMT2/LIF/CXCL12/CXCL9/TGFB2/TNFSF9/CXCL5/TYK2/PLCG1/TRIP6/CADM4/SH2B3/CCDC88A/TRAF2/CCL5/TRADD/PYCARD/TNFSF13…
GOBP_NEGATIVE_REGULATION_OF_LEUKOCYTE_CELL_CELL_ADHESION	GOBP_NEGATIVE_REGULATION_OF_LEUKOCYTE_CELL_CELL_ADHESION	105	0.516767	1.83264	2.02397e-05	0.000455318	0.000337596	2183	tags=37%, list=16%, signal=31%	PLA2G2D/GLI3/FCGR2B/HLX/LILRB4/LILRB1/LILRB2/CCL21/FOXP3/LAG3/VSIG4/JAK3/CTLA4/LOXL3/SPN/IDO1/GPNMB/CD300A/IL20RB/RUNX3/LRRC32/HAVCR2/PDCD1LG2/TNFAIP8L2/BCL6/TNFSF4/DTX1/CD86/IL2RA/LAX1/TIGIT/CCL25/CD274/SOCS1/HLA-G/MAD1L1/VSIR/CXCL12/CEBPB
GOMF_FIBRONECTIN_BINDING	GOMF_FIBRONECTIN_BINDING	25	0.711853	2.02987	2.03543e-05	0.000456181	0.000338236	2479	tags=64%, list=19%, signal=52%	SSC5D/SFRP2/FSTL3/CCDC80/LRRC15/IGFBP6/FBLN1/ITGB3/LOXL3/IGFBP5/VEGFA/CTSL/ITGA3/CCN2/CTSK/IGFBP3
GOBP_REGULATION_OF_VASCULAR_PERMEABILITY	GOBP_REGULATION_OF_VASCULAR_PERMEABILITY	35	0.669052	2.0362	2.04941e-05	0.0004576	0.000339288	2023	tags=49%, list=15%, signal=41%	NPR1/CLDN5/SLIT2/TRPV4/UCN/PDE2A/APOE/GPR4/AKAP12/TGFB1/CDH5/TACR2/RAMP2/BMP6/VEGFA/TEK/FERMT2
GOBP_INTEGRIN_MEDIATED_SIGNALING_PATHWAY	GOBP_INTEGRIN_MEDIATED_SIGNALING_PATHWAY	94	0.530227	1.8563	2.07001e-05	0.000460115	0.000341153	2603	tags=39%, list=20%, signal=32%	ITGBL1/ITGAM/ITGAX/ITGA11/FGR/LIMS2/SEMA7A/ITGA7/ITGB3/ITGB2/LOXL3/ITGA5/ADAMTS1/PRKD1/ITGAL/FN1/LAMA5/ADAMTS13/COL16A1/HCK/THY1/FLNA/NRP1/VAV1/ITGB7/ISG15/FERMT3/CCM2/FERMT2/COL3A1/PLEK/ITGA3/TIMP1/CCN2/BCAR1/BST1/ZNF304
GOBP_POSITIVE_REGULATION_OF_LEUKOCYTE_CHEMOTAXIS	GOBP_POSITIVE_REGULATION_OF_LEUKOCYTE_CHEMOTAXIS	74	0.561405	1.91389	2.07605e-05	0.000460115	0.000341153	3200	tags=50%, list=24%, signal=38%	THBS4/IL6/VEGFC/CCL21/C5AR1/SERPINE1/IL34/CCL19/PGF/CSF1R/CMKLR1/CCL3/CCR2/CCR7/CSF1/NCKAP1L/C3AR1/RARRES2/CCR1/VEGFA/CCL4/CXCL12/ZNF580/GPSM3/EDN2/RIPOR2/CCL5/PLA2G7/CAMK1D/CXCL13/GAS6/THBS1/RAC2/AIF1/VEGFB/EDN3/CXCL10
GOBP_REGULATION_OF_CELL_PROJECTION_ORGANIZATION	GOBP_REGULATION_OF_CELL_PROJECTION_ORGANIZATION	483	0.383456	1.51133	2.17288e-05	0.000479798	0.000355747	2941	tags=30%, list=22%, signal=24%	L1CAM/NGFR/RGMA/SFRP2/PALM/CDH2/LZTS1/SPOCK1/FCGR2B/CHRNA3/BRSK2/SFRP1/SEMA6B/PTPRS/OBSL1/SLIT2/DLG4/SHANK3/NDRG4/TGFB3/TREM2/SEMA6C/TRPV4/SCARF1/RTN4RL2/P2RX7/SCN1B/LINGO1/PRRX1/SEMA7A/CRMP1/CCL21/APOE/SEMA3G/METRN/ARHGAP4/GATA3/MAPK15/CRABP2/EVL/NFATC4/FES/FEZ1/TBX6/WAS/TRPV2/CCL19/SPP1/PLXNA3/BRSK1/PRKD1/DZIP1/SRCIN1/GPC2/CROCC/CX3CL1/CARMIL2/FN1/ROR2/PREX1/FSCN1/SYNGAP1/CCR7/PLXND1/MAP1B/THY1…
GOBP_TISSUE_REMODELING	GOBP_TISSUE_REMODELING	127	0.495608	1.79291	2.23813e-05	0.000492388	0.000365081	2481	tags=35%, list=19%, signal=29%	THBS4/HAND2/FLT4/SFRP1/TIE1/FOXC1/TGFB3/IL6/NOS3/P2RX7/ADAM8/CSPG4/LTBP3/ITGB3/DDR2/GREM1/SPP1/GPNMB/CSF1R/RSPO3/TGFB1/CTHRC1/SIGLEC15/CCR2/AXL/TMEM119/BGN/AGER/MITF/FLNA/ACP5/MMP2/IGFBP5/RASSF2/S1PR1/MMP14/GPR137/TGM2/TCIRG1/LIF/ACE/EFNA2/TIMP1/NCDN/DLL4
GOBP_NCRNA_PROCESSING	GOBP_NCRNA_PROCESSING	373	-0.27688	-1.46058	2.266e-05	0.000496693	0.000368273	3802	tags=34%, list=29%, signal=25%	MRPL44/NOL8/WDR43/RSL1D1/UTP18/HEATR1/ELP2/LCMT2/RPP40/ZBTB8OS/LYAR/TEX10/GRSF1/ZNHIT6/INTS10/DIS3/DDX18/PUS3/MTO1/C9orf64/RTRAF/DCAF13/NOL11/TRIT1/QTRT2/NIFK/THUMPD2/METTL2B/MPHOSPH10/TUT7/RPF2/TRMT61B/INTS12/DDX21/DDX10/AGO3/ALKBH8/PRKRA/TPRKB/ZCCHC8/ELP4/CDKAL1/UTP25/RPF1/TRMT6/FRG1/SSB/TRMT5/HELQ/INTS7/METTL2A/SMAD1/WDR12/UTP11/WDR3/PUS7/THUMPD3/INTS8/EXOSC9/UTP20/MPHOSPH6/TFB1M/RPP30/NSA2/TY…
GOBP_REGULATION_OF_OSTEOBLAST_DIFFERENTIATION	GOBP_REGULATION_OF_OSTEOBLAST_DIFFERENTIATION	96	0.531145	1.86552	2.34004e-05	0.00051105	0.000378919	2215	tags=34%, list=17%, signal=29%	TWIST2/HAND2/CHRD/SFRP2/GLI3/SFRP1/TWIST1/IL6/GLI1/VEGFC/CCN4/DDR2/GREM1/SMOC1/PRKD1/CTHRC1/PDLIM7/TMEM119/LRP3/TNF/SNAI2/IGFBP5/CCN1/HOXA2/RASSF2/BMP6/FERMT2/TCIRG1/HDAC7/NOTCH1/CEBPB/LTF/WWTR1
GOBP_ENDODERMAL_CELL_DIFFERENTIATION	GOBP_ENDODERMAL_CELL_DIFFERENTIATION	38	0.653316	2.00015	2.38174e-05	0.000518267	0.000384269	1815	tags=47%, list=14%, signal=41%	SOX17/COL7A1/COL11A1/COL8A1/MMP9/ITGA7/MESP1/ITGB2/ITGA5/FN1/COL5A1/INHBA/COL6A1/MMP2/COL5A2/COL12A1/COL4A2/MMP14
GOBP_NEGATIVE_REGULATION_OF_NEURON_PROJECTION_DEVELOPMENT	GOBP_NEGATIVE_REGULATION_OF_NEURON_PROJECTION_DEVELOPMENT	102	0.520509	1.84436	2.39825e-05	0.000519968	0.000385531	2124	tags=31%, list=16%, signal=27%	NGFR/RGMA/SPOCK1/SEMA6B/PTPRS/SEMA6C/TRPV4/RTN4RL2/LINGO1/SEMA7A/CRMP1/APOE/SEMA3G/ARHGAP4/TBX6/SPP1/PLXNA3/SYNGAP1/THY1/SEMA4C/RTN4R/FLNA/NRP1/NTN1/KLK8/WNT3/NR2F1/SPART/LGALS1/DENND5A/LRP1/DPYSL3
GOBP_REGULATION_OF_CARTILAGE_DEVELOPMENT	GOBP_REGULATION_OF_CARTILAGE_DEVELOPMENT	51	0.61391	1.95145	2.42993e-05	0.000524936	0.000389214	1966	tags=45%, list=15%, signal=39%	NKX3-2/GLI3/GLI2/ADAMTS7/SCX/WNT9A/ADAMTS12/LTBP3/CCN4/WNT11/GREM1/BMP1/EFEMP1/LOXL2/MAF/SNAI2/CCN1/RFLNB/TRPS1/BMP6/RARB/PKDCC/RFLNA
GOBP_CELLULAR_EXTRAVASATION	GOBP_CELLULAR_EXTRAVASATION	59	0.595779	1.94433	2.49889e-05	0.00053789	0.000398819	2655	tags=54%, list=20%, signal=44%	SELE/ADAM8/CCL21/PIK3CD/ITGB2/SELP/SPN/ITGAL/CX3CL1/CCR2/SELPLG/AGER/THY1/PTAFR/JAM2/ICAM1/SIRPA/JAM3/TNF/ITGB7/CCL25/CCL2/PLVAP/VCAM1/CXCL12/CD99L2/SELL/PECAM1/JAML/IL1R1/BST1/RIPOR2
GOMF_PEPTIDASE_REGULATOR_ACTIVITY	GOMF_PEPTIDASE_REGULATOR_ACTIVITY	142	0.485447	1.77435	2.61866e-05	0.000561651	0.000416437	2866	tags=37%, list=22%, signal=29%	BIRC7/TIMP3/PI16/PCSK1N/SFRP2/SPOCK1/CST2/C4B/COL7A1/C4A/CST6/NLRP1/RENBP/SERPINE1/FBLN1/C3/PCOLCE/FN1/CST1/CST4/COL6A3/SERPING1/SPOCK2/ANOS1/PAPLN/R3HDML/MAL/CD27/SERPINF1/ITIH5/ABCA2/CD109/NOD1/TIMP2/CST7/PRSS22/BST2/VSIR/SERPINF2/PI15/LTF/TFPI2/SERPINH1/TIMP1/NLRC4/UBE2O/WFDC1/PYCARD/PINK1/RECK/GAS6/A2M
GOBP_BONE_MINERALIZATION	GOBP_BONE_MINERALIZATION	85	0.541696	1.8665	2.6411e-05	0.000564442	0.000418506	2200	tags=39%, list=17%, signal=33%	COMP/IBSP/TWIST1/FGR/TGFB3/P2RX7/ALOX15/LTBP3/DDR2/WNT11/GREM1/ROR2/CCL3/TGFB1/TMEM119/LOX/SLC24A3/MGP/ASPN/CCN1/COL1A2/ISG15/RFLNB/BMP6/CCR1/S1PR1/FBXL15/PKDCC/RFLNA/ECM1/CYP27B1/SBNO2/LTF
GOCC_PROTEIN_DNA_COMPLEX	GOCC_PROTEIN_DNA_COMPLEX	139	-0.369114	-1.72148	2.6604e-05	0.000565064	0.000418967	1384	tags=25%, list=10%, signal=23%	ORC3/CDC5L/GTF2B/BCAS2/DONSON/GTF2H3/SP3/GINS1/GINS3/PRIM2/HELB/POLD3/GTF2A1/GINS4/TERF1/PRIM1/H4-16/POT1/H2AC20/H2AC11/HMGA2/SLF1/H3-3A/SHPRH/H1-4/H3C7/H2AC13/H2BC13/H2BC17/H3C8/H2AC17/H1-3/H4C4/H1-5/H4C3
GOBP_NUCLEAR_CHROMOSOME_SEGREGATION	GOBP_NUCLEAR_CHROMOSOME_SEGREGATION	217	-0.3197	-1.61294	2.6629e-05	0.000565064	0.000418967	3935	tags=43%, list=30%, signal=31%	RAD21/CDC6/PSMG2/AXIN2/WAPL/CHMP4C/CCNB1IP1/PTTG1/STAG1/ZW10/CCNB1/CENPF/CHMP5/RACGAP1/ACTR2/FBXW7/KNTC1/NIPBL/ABRAXAS2/RAB11A/DYNC1LI1/DSCC1/NAA50/TOP2A/CUL3/UBE2B/PINX1/KNSTRN/BUB1/RMDN1/KIF23/SEH1L/CDC42/TNKS/ANAPC1/MRE11/TOP2B/ATRX/MLH1/VPS4B/ATM/SPICE1/PDS5B/ANAPC4/NSMCE2/NEK2/CHMP2B/CDC23/LATS1/APC/RB1/NUSAP1/FANCD2/BUB1B/MIS12/CDC27/PDS5A/ESCO1/NDC80/NDC1/DLGAP5/ECT2/SMC2/FBXO5/SPDL1/RIOK2…
GOBP_MESENCHYMAL_CELL_DIFFERENTIATION	GOBP_MESENCHYMAL_CELL_DIFFERENTIATION	183	0.456181	1.71033	2.72096e-05	0.000575343	0.000426589	2284	tags=31%, list=17%, signal=26%	HAND2/SFRP2/CDH2/SOX8/DACT3/SFRP1/TWIST1/SEMA6B/HEY2/WNT10A/FOXC1/TGFB3/SEMA6C/IL6/NOTCH4/VASN/NRTN/SEMA7A/NRP2/SEMA3G/GATA3/SNAI1/FGFR1/OLFM1/LOXL3/WNT11/GREM1/TGFB1I1/HEYL/FN1/LAMA5/TGFB1/WNT2/SEMA4C/PHLDB1/LOXL2/COL1A1/SMO/FLNA/NRP1/BCL9L/PDPN/SNAI2/TCF21/RFLNB/TIAM1/RET/ENG/EDNRA/FERMT2/ANXA6/NOTCH1/POFUT2/WWTR1/TGFB2/PHLDB2/FUZ
GOBP_DEVELOPMENTAL_GROWTH_INVOLVED_IN_MORPHOGENESIS	GOBP_DEVELOPMENTAL_GROWTH_INVOLVED_IN_MORPHOGENESIS	165	0.473899	1.76131	2.75614e-05	0.000577545	0.000428221	2666	tags=35%, list=20%, signal=28%	L1CAM/SFRP2/SFRP1/SEMA6B/SLIT3/PTPRS/SLIT2/SEMA6C/KIF26B/SEMA7A/APOE/TNC/NRP2/SEMA3G/ARHGAP4/MESP1/CRABP2/TBX2/OLFM1/TRPV2/WNT11/SPP1/PLXNA3/FN1/CSF1/NDN/MAP1B/SEMA4C/LAMB2/RTN4R/NRP1/CPNE5/NTN1/POSTN/DBN1/WNT3/TIAM1/SPART/S1PR1/VEGFA/PTK7/ULK1/PLXNA1/LRP1/CXCL12/NOTCH1/HDAC6/LIMK1/LZTS2/SEMA3F/MED12/HOXD13/GDI1/MEGF8/STK11/SIRT6/ANAPC2/DVL1
GOBP_REGULATION_OF_ENDOCYTOSIS	GOBP_REGULATION_OF_ENDOCYTOSIS	166	0.46647	1.73199	2.7621e-05	0.000577545	0.000428221	2801	tags=34%, list=21%, signal=27%	DRD4/SPHK1/SFRP4/SELE/DLG4/LILRB1/TREM2/CCL21/DRD2/ALOX15/APOE/SERPINE1/CLIP3/ITGB3/CCL19/C3/GREM1/PRKD1/STON1/CD300A/PLCG2/PACSIN3/ABCA7/APOC1/NCKAP1L/AXL/CLU/CD22/TNK2/ANKRD13D/CD36/SYT11/CD14/TFR2/RAB31/ANKRD13B/GATA2/CDH13/ABCA2/VEGFA/RIN3/HPCA/WDR54/LRP1/ARRB2/SCAMP5/DLL1/MCTP1/ARFGAP1/RAB4B/HIP1/RAB17/SNX33/PCSK9/TSC2/RUBCN/NR1H3
GOBP_RESPIRATORY_SYSTEM_DEVELOPMENT	GOBP_RESPIRATORY_SYSTEM_DEVELOPMENT	143	0.475062	1.73909	2.76441e-05	0.000577545	0.000428221	2713	tags=35%, list=20%, signal=28%	FLT4/GLI3/GLI2/HSD11B1/ABCA3/FSTL3/TGFB3/ADAMTS2/GLI1/MSC/TNC/LTBP3/RCN3/LOXL3/CHI3L1/PKD1/WNT11/KLF2/FGF7/LAMA5/PDGFRB/STRA6/CRISPLD2/WNT2/LOX/ALDH1A3/RBP4/TNF/PDPN/IGFBP5/CELSR1/HEG1/BASP1/TCF21/RAB3A/VEGFA/MMP14/PTK7/PKDCC/LIF/PDGFA/NOTCH1/FOXF1/ITGA3/CCN2/FGF18/JMJD6/EDN2/SPARC/DLG5
GOBP_REGULATION_OF_BLOOD_PRESSURE	GOBP_REGULATION_OF_BLOOD_PRESSURE	111	0.506074	1.80713	2.76998e-05	0.000577545	0.000428221	3080	tags=45%, list=23%, signal=35%	NTSR1/TBXA2R/NPR1/CTSG/SLC2A5/VEGFC/NOS3/RENBP/ADORA1/UCN/DRD2/RASL10B/TNNI3/PDGFB/BDKRB1/GUCY1A1/GJA5/P2RX1/CD34/PTAFR/RAMP2/RARRES2/POSTN/CES1/REN/NPR2/COL1A2/ENPEP/CYP4F2/ACTA2/EDNRA/SERPINF2/ACE/DLL1/NISCH/ADM/PTGS1/ADM2/EDN2/MECP2/ANPEP/SCPEP1/TAC1/GAS6/HMOX1/KCNK6/PCSK5/CYP4F12/ECE1/CTSZ
GOBP_CELLULAR_RESPONSE_TO_MOLECULE_OF_BACTERIAL_ORIGIN	GOBP_CELLULAR_RESPONSE_TO_MOLECULE_OF_BACTERIAL_ORIGIN	157	0.468708	1.73036	2.8044e-05	0.000582691	0.000432037	3270	tags=44%, list=25%, signal=34%	TBXA2R/FCGR2B/CSF3/CTSG/LILRB1/TREM2/IL6/LDOC1/LILRB2/NLRP3/SERPINE1/CSF2/CX3CL1/ADAMTS13/CCL3/TGFB1/HAVCR2/AXL/CCR5/PPBP/PDCD1LG2/HCK/CD40/MRC1/PTAFR/IL24/TNFSF4/CD36/ICAM1/SCIMP/CD86/SIRPA/CD14/TNF/CD6/TLR2/CD68/HDAC5/CD274/NR1D1/BMP6/CD180/CCL2/CACTIN/SBNO2/CXCL9/LY86/CEBPB/LTF/CXCL5/VIM/NOD2/TICAM1/CCL5/PYCARD/CXCL13/NR1H3/TRIM41/CXCL11/IRF3/IRAK2/NFKBIB/NFKBIL1/CXCL10/CXCL6/TNFAIP3/TNFRSF1B/…
GOBP_POSITIVE_REGULATION_OF_CELL_DEVELOPMENT	GOBP_POSITIVE_REGULATION_OF_CELL_DEVELOPMENT	215	0.438299	1.65555	3.03929e-05	0.000629313	0.000466605	2225	tags=28%, list=17%, signal=24%	L1CAM/NGFR/SOX8/GLI3/CLDN5/OBSL1/SLIT2/GPR68/SHANK3/EGR2/LIMS2/IL6/VEGFC/SEMA7A/DRD2/SMARCD3/METRN/CRABP2/IL34/TRPV2/PLXNA3/TP73/CX3CL1/FN1/NUMBL/PREX1/TGFB1/CDH5/CLCF1/S1PR2/PLXND1/WNT2/MAP1B/GJC2/SMO/FLNA/NRP1/NTN1/PROC/TNF/DBN1/SERPINF1/WNT3/TYROBP/TLR2/ZNF335/CLEC7A/TIAM1/RET/UNC13D/VEGFA/ROBO1/PLXNA1/FERMT2/LIF/LRP1/CXCL12/NOTCH1/GPER1/LIMK1
GOBP_MUSCLE_TISSUE_DEVELOPMENT	GOBP_MUSCLE_TISSUE_DEVELOPMENT	244	0.430639	1.64044	3.0661e-05	0.000632674	0.000469097	2780	tags=32%, list=21%, signal=26%	PI16/SOX8/JPH2/HLX/MAPK11/TWIST1/COL11A1/OBSL1/HEY2/EGR2/NDRG4/SCX/FOXC1/GLI1/POPDC2/MEIS1/MSC/EFEMP2/CYP26B1/TNNI3/MESP1/SOX15/TBX2/MYH11/ASB2/GREM1/HEYL/HOXD10/TP73/GPC1/PDGFRB/ELN/TGFB1/HIVEP3/STRA6/HOXD9/WNT2/ZFPM1/SRPK3/LOX/SGCD/CSRP2/SMO/VAMP5/RBP4/BCL9L/IGFBP5/HEG1/TCF21/ENG/PPP1R13L/S1PR1/PLN/VEGFA/GJC1/RARB/EPHB1/TAZ/ARRB2/NOTCH1/DCN/DLL1/PKD2/MYLK/TGFB2/PIM1/NPRL3/RGS2/DLL4/STAC3/G6PD/K…
GOBP_NEGATIVE_REGULATION_OF_CELL_CELL_ADHESION	GOBP_NEGATIVE_REGULATION_OF_CELL_CELL_ADHESION	147	0.484153	1.77863	3.11441e-05	0.000638274	0.000473249	2424	tags=36%, list=18%, signal=30%	PLA2G2D/GLI3/FCGR2B/HLX/LILRB4/LILRB1/NOTCH4/TRPV4/LILRB2/CCL21/FOXP3/LAG3/VSIG4/JAK3/CTLA4/LOXL3/SPN/IDO1/GPNMB/CD300A/IL20RB/RUNX3/TGFB1/LRRC32/HAVCR2/ALOX12/PDCD1LG2/TNFAIP8L2/BCL6/TNFSF4/DTX1/CD86/IL2RA/LAX1/TIGIT/C1QTNF1/CCL25/CD274/SOCS1/IL1RN/BMP6/VEGFA/HLA-G/MAD1L1/VSIR/PPM1F/MAPK7/CXCL12/NOTCH1/CEBPB/LAPTM5/RGCC/BTN2A2
GOBP_URONIC_ACID_METABOLIC_PROCESS	GOBP_URONIC_ACID_METABOLIC_PROCESS	13	-0.806635	-2.24465	3.11457e-05	0.000638274	0.000473249	78	tags=46%, list=1%, signal=46%	UGT2B17/UGT2B15/UGT1A8/UGT2A3/UGT1A10/UGT2B7
GOBP_LEUKOCYTE_APOPTOTIC_PROCESS	GOBP_LEUKOCYTE_APOPTOTIC_PROCESS	90	0.529967	1.84675	3.15442e-05	0.000644233	0.000477667	2092	tags=33%, list=16%, signal=28%	BIRC7/GLI3/HCAR2/LILRB1/IL6/PDCD1/ADAM8/CCL21/CDKN2A/PIK3CD/JAK3/CCL19/IDO1/CCR7/AXL/PLEKHO2/IRF7/GIMAP8/BCL6/IL2RA/HCLS1/BTK/CD27/CD274/TSC22D3/CLC/CTSL/ST3GAL1/PKN1/CXCL12
GOBP_LYMPH_VESSEL_DEVELOPMENT	GOBP_LYMPH_VESSEL_DEVELOPMENT	22	0.73722	2.0351	3.19291e-05	0.000649877	0.000481852	1819	tags=59%, list=14%, signal=51%	FLT4/TIE1/FOXC1/VEGFC/SOX18/VASH1/PKD1/TMEM204/CLEC14A/PDPN/HEG1/VEGFA/PTPN14
GOBP_TRNA_METABOLIC_PROCESS	GOBP_TRNA_METABOLIC_PROCESS	175	-0.343008	-1.67856	3.21165e-05	0.000651475	0.000483037	3627	tags=39%, list=27%, signal=29%	RARS1/ELP2/LCMT2/RPP40/LARS1/ZBTB8OS/GRSF1/PUS3/MTO1/C9orf64/RTRAF/TRIT1/QTRT2/GATC/GATB/THUMPD2/METTL2B/TRMT61B/ALKBH8/NARS2/TPRKB/ELP4/AIMP1/CDKAL1/TRMT6/RARS2/SSB/TRMT5/METTL2A/PUS7/PSTK/QRSL1/THUMPD3/DARS2/RPP30/TYW3/MTFMT/TSEN15/METTL6/C2orf49/LSM6/DPH3/PPA2/ELAC1/TRMT1L/EEF1E1/THUMPD1/FAM98B/TRMT10C/METTL8/WARS2/DUS4L/RPP14/TYW5/OSGEPL1/NSUN3/TRNT1/SEPSECS/PUS10/PRORP/TRMT13/TRUB1/BCDIN3D/D…
GOBP_MORPHOGENESIS_OF_A_BRANCHING_STRUCTURE	GOBP_MORPHOGENESIS_OF_A_BRANCHING_STRUCTURE	140	0.48619	1.77705	3.27732e-05	0.000661312	0.00049033	2766	tags=36%, list=21%, signal=29%	SFRP2/SOX8/GLI3/GLI2/SFRP1/TIE1/SLIT2/COL13A1/HOXD11/NOTCH4/DRD2/TNC/DCHS1/RASIP1/NFATC4/PKD1/GREM1/FGF7/RSPO3/LAMA5/CSF1/SULF1/PLXND1/WNT2/FOXD1/SMO/NRP1/TNF/CELSR1/TCF21/SOCS3/ENG/VEGFA/MMP14/PLXNA1/EDNRA/TGM2/PDGFA/NOTCH1/TACSTD2/PML/PKD2/FOXF1/ADM/DLL4/KDR/HOXD13/COL4A1/SIRT6/DLG5/CITED1
GOBP_GLIOGENESIS	GOBP_GLIOGENESIS	201	0.444582	1.67696	3.28224e-05	0.000661312	0.00049033	2245	tags=28%, list=17%, signal=24%	LGI4/CDH2/SOX8/GLI3/CNTNAP1/EGR2/TREM2/IL6/NRROS/PRX/CSPG4/C5AR1/METRN/MXRA8/BMERB1/IL34/HDAC10/LAMC3/CSF1R/TP73/CX3CL1/GPC1/ROR2/CCL3/TGFB1/DAAM2/CCR2/CSF1/CLCF1/CLU/S100A8/WASF3/NDN/AGER/NAB2/GJC2/LAMB2/LAMA2/SMO/DTX1/PRDM8/TPPP/TNF/TLR2/TIAM1/ABCA2/NR1D1/MMP14/CCL2/C1QA/SOX13/LIF/LRP1/NOTCH1/BOK/DLL1/TGFB2
GOBP_MICROGLIAL_CELL_ACTIVATION	GOBP_MICROGLIAL_CELL_ACTIVATION	31	0.674398	1.98751	3.35053e-05	0.000672805	0.000498852	1932	tags=58%, list=15%, signal=50%	ITGAM/SPHK1/TREM2/IL6/C5AR1/ITGB2/CX3CL1/CCL3/CLU/AGER/TLR8/SYT11/TNF/TYROBP/TLR2/NR1D1/CST7/C1QA
GOBP_NEGATIVE_REGULATION_OF_CELL_DEVELOPMENT	GOBP_NEGATIVE_REGULATION_OF_CELL_DEVELOPMENT	119	0.497631	1.78565	3.37348e-05	0.000675147	0.000500589	2200	tags=32%, list=17%, signal=27%	NGFR/SEMA6B/PTPRS/LILRB1/SEMA6C/IL6/LINGO1/SEMA7A/SEMA3G/ARHGAP4/FBLN1/NFATC4/TBX6/S1PR3/SPP1/PLXNA3/FBN1/DAAM2/SYNGAP1/DIO3/THY1/SEMA4C/MELTF/RTN4R/NRP1/NTN1/POSTN/TNF/NPR2/WNT3/RFLNB/NR1D1/SPART/VEGFA/RFLNA/NOTCH1/TACSTD2/LTF
GOBP_INTERLEUKIN_1_BETA_PRODUCTION	GOBP_INTERLEUKIN_1_BETA_PRODUCTION	67	0.568793	1.90389	3.40195e-05	0.000678576	0.000503131	2898	tags=51%, list=22%, signal=40%	SPHK1/LILRB4/NLRP1/TREM2/IL6/P2RX7/NLRP3/S1PR3/GBP5/CCL19/CX3CL1/CCL3/AIM2/LILRA5/CCR7/AGER/TLR8/CD36/NLRP2/SIRPA/TNF/TYROBP/CLEC7A/NOD1/LPL/ARRB2/PML/MNDA/NOD2/NLRC4/PYCARD/EGR1/HSPB1/TMEM106A
GOBP_T_CELL_ACTIVATION_INVOLVED_IN_IMMUNE_RESPONSE	GOBP_T_CELL_ACTIVATION_INVOLVED_IN_IMMUNE_RESPONSE	80	0.551848	1.89227	3.5362e-05	0.000703011	0.000521248	2158	tags=36%, list=16%, signal=31%	SLC11A1/FCGR2B/HLX/LILRB1/IL6/NLRP3/FOXP3/GATA3/IL12RB1/JAK3/LOXL3/CCL19/BATF/SPN/ITGAL/APBB1IP/HAVCR2/ZFPM1/BCL6/TNFSF4/ICAM1/NFKBID/CD86/RARA/PCK1/HLA-DMB/RELB/IRF4/FCER1G
GOBP_NEGATIVE_REGULATION_OF_GENE_EXPRESSION_EPIGENETIC	GOBP_NEGATIVE_REGULATION_OF_GENE_EXPRESSION_EPIGENETIC	86	-0.438173	-1.91295	3.67917e-05	0.000729011	0.000540526	3173	tags=43%, list=24%, signal=33%	MORF4L1/PPM1D/H4C5/DPY30/AEBP2/EPC1/H3C10/HDAC2/ATAD2/UBE2B/HMGB1/RBBP4/SMCHD1/SIRT1/BMI1/PPHLN1/HAT1/RIF1/TASOR/ATAD2B/MTF2/SUZ12/H4-16/ASF1A/H2AC20/H2AC11/H3-3A/MIER1/H1-4/H3C7/H2AC13/H3C8/H2AC17/H1-3/H4C4/H1-5/H4C3
GOBP_HISTONE_EXCHANGE	GOBP_HISTONE_EXCHANGE	45	-0.539948	-2.09874	3.79022e-05	0.000748537	0.000555004	4002	tags=64%, list=30%, signal=45%	CENPP/H4C9/MIS18A/RSF1/ANP32E/OIP5/H4C5/PSME4/NPM1/CENPA/RBBP4/SPTY2D1/CENPI/CENPN/SMARCA5/CENPH/ACTR6/H4-16/CENPL/CENPU/MIS18BP1/CENPC/CENPQ/CENPS/ITGB3BP/KNL1/CENPK/H4C4/H4C3
GOBP_REGULATION_OF_CATION_CHANNEL_ACTIVITY	GOBP_REGULATION_OF_CATION_CHANNEL_ACTIVITY	97	0.52614	1.84994	3.82041e-05	0.000752017	0.000557584	2237	tags=37%, list=17%, signal=31%	DRD4/NTSR1/REM1/P2RY6/JPH2/MAPK8IP2/KCNE4/CASQ2/DLG4/SHANK3/NLGN2/TREM2/SCN1B/RRAD/DRD2/MMP9/CACNG4/PLCG2/CNIH3/EHD3/CCR2/GSTM2/PRRT1/CACNB1/GAL/ANTKMT/RASGRF2/RNF207/GEM/PLN/CCL2/HPCA/SLC6A9/CACNA2D1/PKD2/JSRP1
GOBP_NEGATIVE_REGULATION_OF_INTERLEUKIN_10_PRODUCTION	GOBP_NEGATIVE_REGULATION_OF_INTERLEUKIN_10_PRODUCTION	15	0.801744	1.99677	3.843e-05	0.000753985	0.000559043	2393	tags=87%, list=18%, signal=71%	FCGR2B/LILRB4/LILRB1/FOXP3/JAK3/IDO1/PDCD1LG2/AGER/TYROBP/CD274/VSIR/DLL1/TRIB2
GOBP_REGULATION_OF_CHONDROCYTE_DIFFERENTIATION	GOBP_REGULATION_OF_CHONDROCYTE_DIFFERENTIATION	39	0.643086	1.97493	3.87594e-05	0.000757961	0.000561991	1966	tags=49%, list=15%, signal=42%	NKX3-2/GLI3/GLI2/ADAMTS7/WNT9A/ADAMTS12/LTBP3/CCN4/GREM1/EFEMP1/LOXL2/MAF/SNAI2/RFLNB/TRPS1/BMP6/RARB/PKDCC/RFLNA
GOMF_RNA_METHYLTRANSFERASE_ACTIVITY	GOMF_RNA_METHYLTRANSFERASE_ACTIVITY	65	-0.480082	-1.9849	4.0264e-05	0.000784726	0.000581836	3228	tags=46%, list=24%, signal=35%	THUMPD2/METTL2B/TRMT61B/ALKBH8/TRMT6/TRMT5/METTL2A/THUMPD3/TFB1M/TYW3/TGS1/METTL6/TRMT1L/DIMT1/TRMT10C/METTL8/TFB2M/HENMT1/CMTR2/METTL14/NSUN3/ZCCHC4/BMT2/METTL4/FDXACB1/METTL15/TRMT13/BCDIN3D/TRDMT1/TRMT10A
GOBP_NEGATIVE_REGULATION_OF_LYMPHOCYTE_DIFFERENTIATION	GOBP_NEGATIVE_REGULATION_OF_LYMPHOCYTE_DIFFERENTIATION	42	0.62861	1.94482	4.03903e-05	0.000784726	0.000581836	1696	tags=36%, list=13%, signal=31%	GLI3/HLX/SFRP1/LILRB4/FOXP3/LAG3/JAK3/CTLA4/LOXL3/RUNX3/INHBA/BCL6/TNFSF4/DTX1/SOCS1
GOBP_REGULATION_OF_MORPHOGENESIS_OF_AN_EPITHELIUM	GOBP_REGULATION_OF_MORPHOGENESIS_OF_AN_EPITHELIUM	46	0.618878	1.94634	4.10482e-05	0.000794927	0.0005894	2141	tags=43%, list=16%, signal=37%	SOX8/ITGAX/SFRP1/ADAMTS12/GATA3/PIK3CD/TBX2/GREM1/LBX2/FGF7/SULF1/ALOX12/WNT2/SMO/TNF/RNF207/VEGFA/LIF/PDGFA/TACSTD2
GOBP_REGULATION_OF_TISSUE_REMODELING	GOBP_REGULATION_OF_TISSUE_REMODELING	59	0.589202	1.92287	4.19117e-05	0.000809031	0.000599857	1121	tags=31%, list=8%, signal=28%	THBS4/HAND2/FLT4/SFRP1/IL6/P2RX7/ADAM8/LTBP3/ITGB3/DDR2/GREM1/SPP1/GPNMB/CSF1R/TGFB1/SIGLEC15/TMEM119/AGER
GOMF_COMPLEMENT_BINDING	GOMF_COMPLEMENT_BINDING	14	0.812474	1.99456	4.2593e-05	0.000819538	0.000607647	1607	tags=57%, list=12%, signal=50%	ITGAM/C4B/C4A/C5AR1/VSIG4/ITGB2/C8G/CD93
GOBP_REGULATION_OF_NEUROGENESIS	GOBP_REGULATION_OF_NEUROGENESIS	245	0.426011	1.62487	4.3956e-05	0.000843054	0.000625083	2660	tags=30%, list=20%, signal=25%	L1CAM/NGFR/SOX8/GLI3/SEMA6B/PTPRS/OBSL1/SLIT2/HEY2/SHANK3/EGR2/SEMA6C/IL6/VEGFC/LINGO1/SEMA7A/DRD2/SMARCD3/SEMA3G/METRN/ARHGAP4/CRABP2/NFATC4/IL34/TRPV2/SPP1/PLXNA3/HEYL/TP73/CX3CL1/FN1/NUMBL/TGFB1/DAAM2/SYNGAP1/CLCF1/PLXND1/WNT2/MAP1B/THY1/SEMA4C/GJC2/RTN4R/SMO/NRP1/NTN1/TNF/DBN1/SERPINF1/WNT3/TLR2/ZNF335/TIAM1/NR1D1/SPART/VEGFA/ROBO1/PLXNA1/LIF/LRP1/CXCL12/NOTCH1/DLL1/GPER1/LIMK1/DLL4/SEMA3F/HO…
GOBP_EMBRYONIC_ORGAN_MORPHOGENESIS	GOBP_EMBRYONIC_ORGAN_MORPHOGENESIS	188	0.453124	1.70306	4.50293e-05	0.000860879	0.0006383	2666	tags=34%, list=20%, signal=28%	HAND2/NKX3-2/SOX17/GLI3/GLI2/HLX/TWIST1/COL11A1/NDRG4/RBPMS2/TGFB3/GLI1/MYO7A/PRRX1/MFAP5/SOX18/FZD2/HOXA4/GATA3/MFAP2/CHST11/MESP1/MAFB/TBX2/TBX6/WNT11/FBN1/HOXD10/ROR2/CTHRC1/STRA6/HOXD9/EFEMP1/SMO/ALDH1A3/RBP4/NTN1/MDFI/GATA2/TCF21/HOXB4/HOXB2/WHRN/HOXA2/RNF207/ENG/MMP14/PTK7/RARB/KCNQ4/HOXA6/NOTCH1/DLL1/PKD2/FUZ/FOXF1/MED12/LRIG1/OTX1/HOXB3/MEGF8/PCGF2/RIPOR2/DVL1
GOBP_REGULATION_OF_ENDOTHELIAL_CELL_MIGRATION	GOBP_REGULATION_OF_ENDOTHELIAL_CELL_MIGRATION	147	0.478965	1.75958	4.53282e-05	0.000863833	0.00064049	2904	tags=37%, list=22%, signal=29%	FLT4/TBXA2R/SLIT2/ADGRA2/VEGFC/NOS3/APOE/NRP2/VASH1/GATA3/PIK3CD/FGFR1/ITGB3/MMRN2/PDGFB/JCAD/PRKD1/RHOJ/TGFB1/STC1/ALOX12/CD40/AKT3/PTPRM/SRPX2/NRP1/TNF/SERPINF1/GATA2/MAP3K3/HDAC5/VEGFA/TEK/FUT1/HDAC7/ZNF580/NOTCH1/DCN/STAT5A/RGCC/FGF18/PRKD2/DLL4/KDR/PLCG1/BCAR1/SPARC/MECP2/CXCL13/SEMA4A/HMOX1/HSPB1/EPHA2/THBS1
GOBP_REGULATION_OF_DEVELOPMENTAL_GROWTH	GOBP_REGULATION_OF_DEVELOPMENTAL_GROWTH	214	0.427673	1.61674	4.98675e-05	0.000947325	0.000702395	2749	tags=30%, list=21%, signal=24%	L1CAM/PI16/FOXS1/HLX/MAPK11/SEMA6B/PTPRS/HEY2/FOXC1/SEMA6C/GLI1/MEIS1/SEMA7A/DRD2/APOE/SEMA3G/ARHGAP4/CRABP2/SOX15/TBX2/OLFM1/TRPV2/GAMT/SPP1/PLXNA3/TP73/FN1/CSF1/WNT2/DIO3/MAP1B/SEMA4C/RTN4R/SMO/SLC6A4/RBP4/NRP1/CPNE5/NTN1/DBN1/WNT3/WWC3/LATS2/BASP1/SPART/VEGFA/SASH3/LRP1/CXCL12/NOTCH1/AGRN/DLL1/LIMK1/PIM1/STAT5A/RAI1/RGS2/SEMA3F/G6PD/GDI1/MEGF8/ANAPC2/ACACB/DDX39B/WWC2
GOBP_REGULATION_OF_VESICLE_MEDIATED_TRANSPORT	GOBP_REGULATION_OF_VESICLE_MEDIATED_TRANSPORT	398	0.386938	1.51553	5.01221e-05	0.000949148	0.000703747	2852	tags=32%, list=22%, signal=26%	SLC11A1/DRD4/GAS1/ITGAM/SPHK1/FCGR2B/SFRP4/C4B/SELE/C4A/DLG4/SYN1/FGR/NDRG4/SEPTIN4/SEPTIN5/LILRB1/TREM2/TAMALIN/SPACA3/CACNA1H/CPLX1/PRRT2/CCL21/ADGRE2/DRD2/ALOX15/APOE/SERPINE1/MAPK15/CLIP3/DYSF/ITGB3/ITGB2/FES/CCL19/C3/GREM1/DOCK2/PRKD1/CD300LF/EHD2/STON1/CD300A/PLCG2/CD84/STX1A/PACSIN3/ABCA7/APOC1/CCR2/NCKAP1L/AXL/CLU/HCK/SYP/P2RX1/CD22/MFGE8/TNK2/SEPTIN1/PTAFR/ANKRD13D/CD36/SYT11/NRP1/SIRPG/…
GOBP_RECOMBINATIONAL_REPAIR	GOBP_RECOMBINATIONAL_REPAIR	123	-0.38693	-1.78337	5.1745e-05	0.000976789	0.000724241	3483	tags=44%, list=26%, signal=33%	MORF4L1/ACTR2/RHNO1/AUNIP/NIPBL/FAN1/GINS2/BRCA1/PALB2/RAD50/WDR48/MCM8/XRCC2/HELQ/MRE11/SMCHD1/ATM/SHLD1/NSMCE2/KLHL15/UBE2N/POLQ/NBN/FIGNL1/RIF1/SMC6/MCM9/HELB/CHEK1/BLM/RAD51B/ARID2/GINS4/SHLD2/REV3L/ERCC6/RBBP8/PPP4R2/RNF138/SMC5/GEN1/RAD51AP1/CDC7/WRN/ERCC4/SFR1/FANCB/BRCA2/FANCM/MMS22L/RMI1/RAD54B/PARPBP/SHLD3
GOBP_REGULATION_OF_CELL_SIZE	GOBP_REGULATION_OF_CELL_SIZE	136	0.480697	1.75268	5.20667e-05	0.000979771	0.000726452	2646	tags=35%, list=20%, signal=28%	L1CAM/SEMA6B/PTPRS/SHANK3/SEMA6C/TRPV4/P2RX7/SEMA7A/UCN/APOE/PRR16/SEMA3G/ARHGAP4/SCT/CRABP2/OLFM1/TRPV2/SLC12A4/SPP1/PLXNA3/FN1/MAP1B/AKT3/SEMA4C/RTN4R/NRP1/NTN1/DBN1/WNT3/VAV1/SPART/RET/VEGFA/AQP1/CLCN6/VAV2/LRP1/CXCL12/PLEK/LIMK1/RPTOR/SLC12A9/SEMA3F/MSN/GDI1/MEGF8/ANAPC2
GOBP_FORMATION_OF_PRIMARY_GERM_LAYER	GOBP_FORMATION_OF_PRIMARY_GERM_LAYER	92	0.526411	1.83902	5.32762e-05	0.000999388	0.000740997	2334	tags=38%, list=18%, signal=32%	SFRP2/SOX17/COL7A1/COL11A1/SCX/FOXC1/COL8A1/MMP9/ITGA7/SNAI1/MESP1/ITGB3/ITGB2/TBX6/WNT11/ITGA5/SOX7/FN1/COL5A1/TBX19/INHBA/COL6A1/MMP2/DUSP5/WNT3/COL5A2/DUSP2/COL12A1/COL4A2/MMP14/POFUT2/ETV2/FOXF1/ITGA3/POU5F1
GOBP_METANEPHROS_DEVELOPMENT	GOBP_METANEPHROS_DEVELOPMENT	57	0.573549	1.85356	5.3457e-05	0.000999645	0.000741188	2215	tags=40%, list=17%, signal=34%	SOX17/SOX8/GLI3/KIF26B/GATA3/PKD1/PDGFB/GREM1/FBN1/PDGFRB/FOXD1/CD34/LAMB2/SMO/BASP1/AKR1B1/TCF21/RET/IRX2/LIF/PDGFA/PKD2/WWTR1
GOBP_BRANCHING_MORPHOGENESIS_OF_AN_EPITHELIAL_TUBE	GOBP_BRANCHING_MORPHOGENESIS_OF_AN_EPITHELIAL_TUBE	107	0.510594	1.81196	5.40705e-05	0.00100797	0.000747359	2766	tags=36%, list=21%, signal=29%	SFRP2/SOX8/GLI3/GLI2/TIE1/SLIT2/HOXD11/NOTCH4/TNC/DCHS1/RASIP1/NFATC4/PKD1/GREM1/LAMA5/CSF1/PLXND1/WNT2/FOXD1/SMO/NRP1/TNF/CELSR1/TCF21/ENG/VEGFA/MMP14/EDNRA/NOTCH1/TACSTD2/PML/PKD2/FOXF1/DLL4/KDR/COL4A1/SIRT6/DLG5/CITED1
GOBP_ARTERY_MORPHOGENESIS	GOBP_ARTERY_MORPHOGENESIS	51	0.600295	1.90817	5.45424e-05	0.00101361	0.00075154	2481	tags=51%, list=19%, signal=42%	COMP/HAND2/HEY2/FOXC1/EFEMP2/PRRX1/APOE/TBX2/WNT11/PDGFRB/STRA6/GJA5/AKT3/NRP1/ENG/FKBP10/ADGRF5/VEGFA/LRP1/NOTCH1/PKD2/MYLK/TGFB2/FOXF1/NPRL3/DLL4
GOBP_REGULATION_OF_ALPHA_BETA_T_CELL_DIFFERENTIATION	GOBP_REGULATION_OF_ALPHA_BETA_T_CELL_DIFFERENTIATION	55	0.580399	1.87017	5.49228e-05	0.00101752	0.000754439	1894	tags=36%, list=14%, signal=31%	GLI3/HLX/LILRB4/ZAP70/NLRP3/FOXP3/GATA3/IL12RB1/JAK3/LOXL3/CCL19/RUNX3/NCKAP1L/BCL6/TNFSF4/NFKBID/CD86/RARA/SOCS1/SASH3
GOBP_INFLAMMATORY_RESPONSE_TO_ANTIGENIC_STIMULUS	GOBP_INFLAMMATORY_RESPONSE_TO_ANTIGENIC_STIMULUS	35	0.655693	1.99554	5.60338e-05	0.00103444	0.000766988	2554	tags=51%, list=19%, signal=42%	PLA2G2D/FCGR2B/NLRP6/GATA3/C3/IL20RB/CCR7/ICAM1/IL2RA/BTK/TNF/CD6/CD68/IL1RN/NOTCH1/PNMA1/NOD2/KDM6B
GOBP_POSITIVE_REGULATION_OF_TRANSMEMBRANE_TRANSPORT	GOBP_POSITIVE_REGULATION_OF_TRANSMEMBRANE_TRANSPORT	143	0.467921	1.71295	5.61821e-05	0.00103444	0.000766988	2212	tags=31%, list=17%, signal=27%	DRD4/NTSR1/P2RY6/JPH2/ERFE/KCNMB1/SHANK3/F2RL3/TREM2/TERT/P2RX7/NPSR1/KCNH2/CACNG4/CLIP3/C3/CD19/CX3CL1/PLCG2/BDKRB1/EHD3/CCR2/GSTM2/CLTCL1/NR4A3/THY1/GJC2/PTAFR/AZIN2/FLNA/APLNR/RAMP3/GAL/ANTKMT/RNF207/IRS1/CCL2/CAPN10/C1QTNF12/SLC6A9/FGF19/CXCL9/CACNA2D1/PKD2/GPER1
GOBP_REGULATION_OF_NERVOUS_SYSTEM_DEVELOPMENT	GOBP_REGULATION_OF_NERVOUS_SYSTEM_DEVELOPMENT	291	0.419556	1.61236	5.63555e-05	0.00103445	0.000766995	2225	tags=28%, list=17%, signal=24%	L1CAM/NGFR/LGI4/SYNDIG1/SOX8/GLI3/ITGAX/SEMA6B/PTPRS/OBSL1/SLIT2/HEY2/SHANK3/EGR2/NLGN2/SEMA6C/IL6/VEGFC/LINGO1/SEMA7A/DRD2/SMARCD3/SEMA3G/METRN/ARHGAP4/CRABP2/NFATC4/IL34/TRPV2/SPP1/TYMP/PLXNA3/HEYL/TP73/CX3CL1/FN1/NUMBL/TGFB1/DAAM2/SYNGAP1/CLCF1/PLXND1/WNT2/WASF3/MAP1B/THY1/SEMA4C/GJC2/RTN4R/SMO/SRPX2/JAM2/NRP1/NTN1/CLSTN3/KLK8/TPPP/TNF/DBN1/SERPINF1/WNT3/ADGRL2/TLR2/ZNF335/TIAM1/NR1D1/SPART/CS…
GOBP_COGNITION	GOBP_COGNITION	172	0.45722	1.70527	5.71497e-05	0.00104582	0.000775425	2839	tags=31%, list=21%, signal=25%	C1QL1/NTSR1/NRXN2/CLDN5/MAPK8IP2/DLG4/SHANK3/MAP1A/EGR2/NDRG4/LILRB2/ADORA1/UCN/NPTX2/DRD2/APOE/C5AR1/VIP/NFATC4/ITGA5/BRSK1/ZNF385A/ABCA7/SYNGAP1/STRA6/AGER/TACR2/CRTC1/SLC6A4/SYT11/PRRT1/FOSL1/KLK8/TNF/SERPINF1/TLR2/MEIS2/TUSC3/FAM107A/NRGN/FOXO6/MGAT3/CEBPB/ITGA3/PPP1R9B/CIC/TPBG/ADCY3/TMOD2/PRKAR1B/MECP2/CBR3/TAC1/CTNS
GOBP_POSITIVE_REGULATION_OF_CATION_TRANSMEMBRANE_TRANSPORT	GOBP_POSITIVE_REGULATION_OF_CATION_TRANSMEMBRANE_TRANSPORT	89	0.530594	1.84521	6.02882e-05	0.00109948	0.00081521	2533	tags=39%, list=19%, signal=32%	DRD4/NTSR1/P2RY6/JPH2/KCNMB1/SHANK3/F2RL3/TREM2/NPSR1/KCNH2/CACNG4/CD19/CX3CL1/PLCG2/BDKRB1/EHD3/CCR2/GSTM2/THY1/GJC2/FLNA/APLNR/RAMP3/GAL/ANTKMT/RNF207/CCL2/SLC6A9/CXCL9/CACNA2D1/PKD2/GPER1/STAC3/PLCG1/G6PD
GOBP_RNA_METHYLATION	GOBP_RNA_METHYLATION	79	-0.442714	-1.903	6.04493e-05	0.00109948	0.00081521	4319	tags=59%, list=33%, signal=40%	EMG1/VIRMA/TARBP1/METTL5/THADA/WTAP/NSUN6/TRMT11/CBLL1/TRMO/NSUN4/LCMT2/RBM15/MTO1/THUMPD2/METTL2B/TRMT61B/ALKBH8/TRMT6/TRMT5/METTL2A/THUMPD3/RAMAC/TFB1M/TYW3/TGS1/METTL6/LARP7/TRMT1L/DIMT1/TRMT10C/METTL8/TFB2M/HENMT1/CMTR2/METTL14/NSUN3/ZCCHC4/BMT2/METTL4/PRORP/FDXACB1/METTL15/TRMT13/BCDIN3D/TRDMT1/TRMT10A
GOBP_RNA_MODIFICATION	GOBP_RNA_MODIFICATION	156	-0.354894	-1.69491	6.16569e-05	0.00111805	0.000828976	3609	tags=40%, list=27%, signal=29%	ELP2/LCMT2/RBM15/PUS3/MTO1/C9orf64/TRIT1/QTRT2/THUMPD2/METTL2B/RBM47/TRMT61B/ALKBH8/TPRKB/ELP4/CDKAL1/TRMT6/SSB/TRMT5/METTL2A/PUS7/THUMPD3/RAMAC/TFB1M/TYW3/TGS1/MTFMT/METTL6/LARP7/DPH3/TRMT1L/THUMPD1/DIMT1/TRMT10C/METTL8/TFB2M/NAF1/DUS4L/HENMT1/CMTR2/TYW5/BAG4/METTL14/OSGEPL1/NSUN3/ZCCHC4/PUS10/BMT2/METTL4/PRORP/FDXACB1/METTL15/TRMT13/TRUB1/BCDIN3D/PUS7L/APOBEC1/TRDMT1/DTWD1/TRMT10A/A1CF/DTWD2
GOMF_CELL_ADHESION_MOLECULE_BINDING	GOMF_CELL_ADHESION_MOLECULE_BINDING	461	0.374508	1.47429	6.27962e-05	0.00113526	0.000841743	2247	tags=21%, list=17%, signal=18%	THBS4/COMP/IBSP/ITGBL1/ITGAM/SFRP2/CDH2/TNXB/NRXN2/ITGAX/ITGA11/FAP/ROBO3/NLGN2/VASN/OBSCN/TSPAN4/LILRB2/ADAM8/SEMA7A/DCHS1/NOTCH3/CCN4/ITGB3/ITGB2/S1PR3/ITGA5/ROBO4/SPP1/EMILIN1/ITGAL/FBN1/GPNMB/FBLN5/CX3CL1/FN1/VWF/LAMA5/ADAMTS13/FSCN1/BCAM/COL16A1/COL5A1/CDH5/S1PR2/MFGE8/THY1/LAMB2/BAIAP2/ICAM3/PTPRM/FLNA/CDH11/JAM2/ICAM1/SIRPA/NEXN/JAM3/POSTN/ICAM2/EVPL/DBN1/HSPA1A/CCN1/ESAM/KIRREL1/ITGB7/LTB…
GOBP_NEGATIVE_REGULATION_OF_LEUKOCYTE_PROLIFERATION	GOBP_NEGATIVE_REGULATION_OF_LEUKOCYTE_PROLIFERATION	70	0.550923	1.86154	6.48254e-05	0.00116607	0.00086458	2241	tags=44%, list=17%, signal=37%	PLA2G2D/FCGR2B/LILRB4/LILRB1/LILRB2/FOXP3/VSIG4/CTLA4/GREM1/SPN/IDO1/GPNMB/CD300A/IL20RB/LRRC32/HAVCR2/PDCD1LG2/CCL8/LST1/CD86/IL2RA/BTK/GAL/TYROBP/CD274/HLA-G/MAD1L1/VSIR/PKN1/CEBPB/MNDA
GOBP_NEGATIVE_REGULATION_OF_WNT_SIGNALING_PATHWAY	GOBP_NEGATIVE_REGULATION_OF_WNT_SIGNALING_PATHWAY	178	0.448264	1.67382	6.48897e-05	0.00116607	0.00086458	2809	tags=29%, list=21%, signal=23%	SFRP2/SOX17/HIC1/CDH2/GLI3/DACT3/SFRP1/SFRP4/NFATC1/NXN/GLI1/PTPRU/KREMEN2/APOE/IGFBP6/MESP1/NFATC4/DKK2/WNT11/GREM1/NKD2/ROR2/TMEM88/CTHRC1/SOX30/MCC/MDFI/SNAI2/SHISA2/LATS2/NPHP4/DACT1/NOTUM/DKK3/SOX13/FZD4/BICC1/LRP1/NOTCH1/WWTR1/FUZ/LZTS2/TLE3/AXIN1/LMBR1L/STK11/DVL1/EGR1/CITED1/TSC2/RNF213
GOBP_POSITIVE_REGULATION_OF_ALPHA_BETA_T_CELL_DIFFERENTIATION	GOBP_POSITIVE_REGULATION_OF_ALPHA_BETA_T_CELL_DIFFERENTIATION	43	0.618766	1.92287	6.60753e-05	0.00118382	0.000877742	1894	tags=37%, list=14%, signal=32%	GLI3/HLX/LILRB4/ZAP70/NLRP3/FOXP3/IL12RB1/CCL19/RUNX3/NCKAP1L/TNFSF4/NFKBID/CD86/RARA/SOCS1/SASH3
GOMF_GROWTH_FACTOR_ACTIVITY	GOMF_GROWTH_FACTOR_ACTIVITY	90	0.515865	1.79761	6.86147e-05	0.00122564	0.000908754	2436	tags=47%, list=18%, signal=38%	THBS4/AMH/JAG2/BMP8A/VGF/INHBB/CSF3/MIA/TGFB3/IL6/OSM/VEGFC/NRTN/CLEC11A/IL11/CSF2/IL34/PDGFB/PGF/TYMP/FGF7/TGFB1/BMP1/CSF1/PPBP/CLCF1/EFEMP1/ARTN/INHBA/BMP6/VEGFA/ADA2/LIF/CXCL12/FGF19/BMP8B/PDGFA/TGFB2/GMFG/TIMP1/CCN2/FGF18
GOBP_REGULATION_OF_PEPTIDASE_ACTIVITY	GOBP_REGULATION_OF_PEPTIDASE_ACTIVITY	322	0.399984	1.54732	7.08629e-05	0.00126203	0.000935736	2866	tags=29%, list=22%, signal=23%	TIMP3/NGFR/MAPK12/PI16/PCSK1N/SFRP2/SPOCK1/CST2/CARD9/C4B/COL7A1/C4A/CST6/NLRP1/NLRP3/RENBP/MMP9/RCN3/MAGEA3/SERPINE1/FBLN1/CRYAB/C3/PCOLCE/SOX7/FN1/CST1/AIM2/CST4/ALOX12/S100A8/P2RX1/AGER/COL6A3/SERPING1/SPOCK2/ANOS1/PRR7/PAPLN/NLRP2/ANTXR1/R3HDML/TNF/CD27/SERPINF1/CCN1/ITIH5/PIDD1/CLEC7A/ABCA2/CD109/NOD1/TIMP2/CST7/VEGFA/PRSS22/AQP1/ROBO1/BST2/PLAUR/VSIR/PPM1F/ECM1/SERPINF2/PI15/LRP1/ARRB2/CDKN…
GOCC_ENDOCYTIC_VESICLE_MEMBRANE	GOCC_ENDOCYTIC_VESICLE_MEMBRANE	132	0.476666	1.73133	7.14443e-05	0.00126486	0.000937832	3194	tags=36%, list=24%, signal=27%	MARCO/SLC11A1/FCGR1A/COLEC12/DLG4/HLA-DQB2/SCARF1/NOS3/CD163/GPR161/STAB1/APOE/CACNG4/FZD2/RAB7B/RAB34/HLA-DQA2/ROR2/HVCN1/MSR1/SMO/MCOLN1/CD36/RAB31/WNT3/TLR2/CORO1A/HLA-G/HLA-DPB1/TCIRG1/HLA-DQA1/FZD4/LRP1/HLA-DRB5/HLA-DPA1/RAB43/STX4/HLA-F/CYBB/RAC2/AP2A2/TAP2/AP2A1/EPN2/RAB11B/RILP/HLA-DQB1
GOCC_TERTIARY_GRANULE	GOCC_TERTIARY_GRANULE	132	0.476717	1.73151	7.14443e-05	0.00126486	0.000937832	2972	tags=34%, list=22%, signal=27%	SLC11A1/MCEMP1/ITGAM/OSCAR/GPR84/SIGLEC14/ITGAX/OLR1/CLEC5A/LILRB2/ADAM8/DOK3/FPR1/MMP9/LAIR1/TBC1D10C/CFP/TNFAIP6/ITGB2/SLC2A3/CD300A/KCNAB2/NCKAP1L/PPBP/PTAFR/SIRPA/CD93/TIMP2/ATAD3B/VAMP1/PLAU/TCIRG1/GAA/FCER1G/LTF/TMC6/CD53/CDA/STBD1/ATP11A/STXBP2/CYBB/PTPN6/AP2A2/PKP1
GOBP_NEGATIVE_REGULATION_OF_DEFENSE_RESPONSE	GOBP_NEGATIVE_REGULATION_OF_DEFENSE_RESPONSE	153	0.470299	1.73241	7.18023e-05	0.00126745	0.000939751	3415	tags=43%, list=26%, signal=32%	FCGR2B/PTGIS/LILRB1/NLRP6/NLRP3/ADORA1/FOXP3/DRD2/APOE/FNDC4/GATA3/VSIG4/TNFAIP6/SLAMF8/SIGLEC10/CX3CL1/IL20RB/HAVCR2/CDH5/GPS2/TNFAIP8L2/SERPING1/METRNL/SYT11/IL2RA/SIRPA/PROC/SERPINF1/NLRC3/MAPKBP1/SOCS3/NR1D1/HTRA1/CST7/HLA-G/TEK/C1QTNF12/CACTIN/MAPK7/ARRB2/DHX58/NLRC5/SEC14L1/GPER1/SAA1/FOXF1/AOAH/NOD2/FAM3A/ALOX5/MICB/HLA-F/WFDC1/NLRX1/NR1H3/A2M/SHARPIN/TNFAIP3/ADA/GRN/TNFRSF1B/PPARD/HLA-DRB…
GOBP_CHONDROITIN_SULFATE_PROTEOGLYCAN_BIOSYNTHETIC_PROCESS	GOBP_CHONDROITIN_SULFATE_PROTEOGLYCAN_BIOSYNTHETIC_PROCESS	25	0.690895	1.97011	7.20783e-05	0.00126858	0.000940588	2714	tags=68%, list=20%, signal=54%	CSPG4/CYTL1/CHST11/CHST13/CHST3/CHST7/CHST12/CHSY3/CHST15/BGN/VCAN/DSE/CSGALNACT1/DCN/CHPF/B3GALT6/B3GAT3
GOBP_MUSCLE_SYSTEM_PROCESS	GOBP_MUSCLE_SYSTEM_PROCESS	279	0.412245	1.5817	7.39216e-05	0.00129721	0.000961814	2661	tags=31%, list=20%, signal=25%	COMP/HAND2/SGCA/PI16/CCDC78/SPHK1/TBXA2R/CHRNA3/KCNE4/CASQ2/HEY2/GNAO1/HSPB6/NMUR1/NOS3/ADORA1/SCN1B/CACNA1H/TNNT1/UCN/CNN1/DRD2/KCNH2/LMOD1/DES/TNNI3/KCNJ8/DYSF/CRYAB/TBX2/MYH11/GAMT/LTB4R/SYNM/ADRA2C/GUCY1A1/EHD3/STC1/SULF1/GJA5/GSTM2/P2RX1/ACTG2/TMOD1/TACR2/NR4A3/PTAFR/FLNA/TPM2/DMPK/IGFBP5/MYL9/SNTA1/TIAM1/RNF207/DAPK3/PPP1R13L/TNNC2/PLN/LMCD1/GJC1/ACTA2/RCSD1/EDNRA/GAA/ANXA6/TAZ/NOTCH1/CACNA…
GOBP_INTERLEUKIN_6_PRODUCTION	GOBP_INTERLEUKIN_6_PRODUCTION	108	0.501094	1.77966	7.66104e-05	0.00134046	0.000993883	2930	tags=42%, list=22%, signal=33%	CARD9/TWIST1/LILRB4/TREM2/IL6/LILRB2/POU2F2/UCN/FOXP3/RAB7B/KLF2/CX3CL1/LILRA5/HAVCR2/NCKAP1L/AGER/IL17D/TLR8/PTAFR/TNFSF4/CD36/SYT11/SCIMP/IL16/SIRPA/TNF/NLRC3/TYROBP/TLR2/CLEC7A/NOD1/LPL/ARRB2/CEBPB/IL17RA/SLAMF1/NOD2/TICAM1/PYCARD/NLRX1/GAS6/PTPN6/TMEM106A/EOLA1/AIF1
GOBP_BLOOD_VESSEL_ENDOTHELIAL_CELL_MIGRATION	GOBP_BLOOD_VESSEL_ENDOTHELIAL_CELL_MIGRATION	103	0.507042	1.79864	7.72811e-05	0.00134825	0.000999661	2904	tags=43%, list=22%, signal=34%	TBXA2R/SLIT2/VEGFC/NOS3/SOX18/APOE/VASH1/FGFR1/MMRN2/PDGFB/JCAD/GREM1/PRKD1/RHOJ/TGFB1/EGR3/CDH5/ALOX12/CD40/CLEC14A/AKT3/SRPX2/NRP1/TNF/GATA2/MAP3K3/HDAC5/VEGFA/NR4A1/ROBO1/HDAC7/NOTCH1/STAT5A/RGCC/FGF18/PRKD2/DLL4/KDR/PLCG1/MECP2/HMOX1/HSPB1/EPHA2/THBS1
GOBP_REGULATION_OF_BIOMINERALIZATION	GOBP_REGULATION_OF_BIOMINERALIZATION	67	0.555563	1.85961	7.78525e-05	0.00135427	0.00100413	2200	tags=40%, list=17%, signal=34%	COMP/TWIST1/HEY2/TGFB3/NOS3/P2RX7/LTBP3/DDR2/GREM1/CCL3/TGFB1/TMEM119/MGP/ASPN/CCN1/ISG15/RFLNB/BMP6/CCR1/S1PR1/PKDCC/RFLNA/ECM1/CYP27B1/NOTCH1/CEBPB/LTF
GOBP_POSITIVE_REGULATION_OF_RELEASE_OF_SEQUESTERED_CALCIUM_ION_INTO_CYTOSOL	GOBP_POSITIVE_REGULATION_OF_RELEASE_OF_SEQUESTERED_CALCIUM_ION_INTO_CYTOSOL	28	0.695455	2.00994	7.80954e-05	0.00135456	0.00100434	2524	tags=54%, list=19%, signal=43%	NTSR1/P2RY6/JPH2/F2RL3/NPSR1/CD19/CX3CL1/BDKRB1/GSTM2/THY1/APLNR/CXCL9/PKD2/GPER1/PLCG1
GOBP_POSITIVE_REGULATION_OF_IMMUNE_EFFECTOR_PROCESS	GOBP_POSITIVE_REGULATION_OF_IMMUNE_EFFECTOR_PROCESS	165	0.462077	1.71738	7.8484e-05	0.00135736	0.00100642	2852	tags=39%, list=22%, signal=31%	ITGAM/TNFRSF4/HLX/FGR/LILRB1/IL6/NLRP3/SEMA7A/FOXP3/ADGRE2/LAG3/GATA3/IL12RB1/ITGB2/FES/CCL19/C3/GPRC5B/CD300A/PGC/CD84/TGFB1/CCR2/CLCF1/CD40/NR4A3/PTAFR/TNFSF4/CD36/RBP4/NFKBID/SCIMP/CD86/BTK/KMT5C/TNF/TYROBP/VAV1/KLK7/MZB1/GATA2/RSAD2/CLEC7A/RARA/UNC13D/HLA-G/SASH3/CD1D/DHX58/PCK1/HLA-DMB/FOXF1/LAPTM5/NOD2/TICAM1/MYO18A/STX4/HLA-F/IL1R1/TRAF2/TNFRSF14/STXBP2/CADM1/HMOX1
GOBP_REGULATION_OF_COMPLEMENT_ACTIVATION	GOBP_REGULATION_OF_COMPLEMENT_ACTIVATION	34	0.654013	1.97357	7.89389e-05	0.0013613	0.00100934	1944	tags=53%, list=15%, signal=45%	C4B/C4A/C5AR1/CFP/VSIG4/C3/CD19/C7/C8G/CLU/SERPING1/C3AR1/C1R/CFH/C1S/C1QC/C1QA/C1QB
GOMF_TRANSFERASE_ACTIVITY_TRANSFERRING_HEXOSYL_GROUPS	GOMF_TRANSFERASE_ACTIVITY_TRANSFERRING_HEXOSYL_GROUPS	152	-0.347328	-1.64511	7.92705e-05	0.00136309	0.00101066	3120	tags=36%, list=24%, signal=28%	B4GALT4/DPY19L1/OSTC/ALG8/B3GNT2/ALG11/ALG9/MTAP/POGLUT3/EOGT/B3GALNT2/B3GNT7/FUT4/TMTC2/STT3B/DPY19L3/MGAT4A/PIGA/PIGM/UGGT2/GALNT1/POGLUT1/FUT8/GALNT5/HYAL1/C1GALT1C1L/GALNT3/C1GALT1/EXTL2/B3GALNT1/UGT8/PIGP/FUT10/UGT2B17/GALNT4/DPY19L4/PIGB/GALNT7/ALG6/B3GNT5/B4GALT6/TMTC3/ALG10B/AGL/B3GALT5/ALG10/UGT2B15/UGT1A8/UGT2A3/UGT1A10/B3GALT2/GALNT8/UGT2B7/B3GNT6/B4GALNT2
GOBP_POSITIVE_REGULATION_OF_CELL_SUBSTRATE_ADHESION	GOBP_POSITIVE_REGULATION_OF_CELL_SUBSTRATE_ADHESION	107	0.505615	1.79429	8.03813e-05	0.00137823	0.00102189	2292	tags=36%, list=17%, signal=30%	SFRP1/FBLN2/LIMS2/CCDC80/COL8A1/EFEMP2/EGFLAM/CCL21/ALOX15/PDGFB/ITGA5/EMILIN1/RELL2/CX3CL1/FN1/PREX1/COL16A1/CCR7/CSF1/THY1/SPOCK2/FLNA/CD36/NRP1/CCN1/ECM2/CDH13/CCL25/EGFL6/UNC13D/VEGFA/TEK/FUT1/PPM1F/FERMT2/CD3E/FOXF1/ITGA3
GOBP_REGULATION_OF_HUMORAL_IMMUNE_RESPONSE	GOBP_REGULATION_OF_HUMORAL_IMMUNE_RESPONSE	49	0.600549	1.89385	8.10671e-05	0.00138602	0.00102766	1944	tags=47%, list=15%, signal=40%	FCGR2B/C4B/C4A/C5AR1/CFP/VSIG4/C3/CD19/C7/PGC/CCR7/C8G/CLU/SERPING1/C3AR1/C1R/CFH/TNF/KLK7/C1S/C1QC/C1QA/C1QB
GOBP_CELL_RECOGNITION	GOBP_CELL_RECOGNITION	88	0.524692	1.8231	8.29907e-05	0.00141486	0.00104905	2941	tags=43%, list=22%, signal=34%	FCN1/NTM/C4B/COLEC12/ROBO3/FCN3/SPACA3/CCL21/PCDH12/PEAR1/PCSK4/CCL19/ROBO4/DOCK2/FOLR2/CCR7/HAVCR2/HVCN1/NDN/MFGE8/PRF1/VCAN/CD36/NEXN/CD6/CLEC7A/IGSF9/ROBO1/PECAM1/MYO18A/MSN/MEGF8/JMJD6/IGLL5/CADM1/CD209/VSTM2L/EPHA3
GOBP_ALPHA_BETA_T_CELL_DIFFERENTIATION	GOBP_ALPHA_BETA_T_CELL_DIFFERENTIATION	87	0.528853	1.82812	8.34738e-05	0.00141905	0.00105216	2137	tags=36%, list=16%, signal=30%	PLA2G2D/GLI3/HLX/LILRB4/IL6/ZAP70/NLRP3/FOXP3/GATA3/IL12RB1/JAK3/LOXL3/CCL19/BATF/SPN/RUNX3/NCKAP1L/ZFPM1/BCL6/TNFSF4/PRR7/NFKBID/CD86/RSAD2/RARA/NKX2-3/SOCS1/SASH3/CTSL/RELB/IRF4
GOBP_NEGATIVE_REGULATION_OF_CELL_PROJECTION_ORGANIZATION	GOBP_NEGATIVE_REGULATION_OF_CELL_PROJECTION_ORGANIZATION	136	0.475894	1.73517	8.71021e-05	0.00147654	0.00109478	2332	tags=29%, list=18%, signal=24%	NGFR/RGMA/SPOCK1/SEMA6B/PTPRS/SLIT2/SEMA6C/TRPV4/RTN4RL2/LINGO1/SEMA7A/CRMP1/CCL21/APOE/SEMA3G/ARHGAP4/EVL/NFATC4/TBX6/SPP1/PLXNA3/SYNGAP1/THY1/SEMA4C/RTN4R/FLNA/NRP1/NTN1/KLK8/WNT3/NR2F1/SPART/LGALS1/DENND5A/LRP1/EVI5L/DPYSL3/TACSTD2/ITGA3/VIM
GOBP_LYMPHOCYTE_MIGRATION	GOBP_LYMPHOCYTE_MIGRATION	95	0.51075	1.78997	8.75094e-05	0.00147925	0.00109679	3008	tags=52%, list=23%, signal=40%	MYO1G/CCL17/ZAP70/ADAM8/CCL21/CCL3L1/CCL23/GATA3/CCL18/PIK3CD/CCL19/SPN/ITGAL/CX3CL1/CCL13/CCL3/CXCR3/CCR2/CCR7/CCL8/ARTN/JAM2/CYP7B1/ICAM1/APOD/CCL22/ITGB7/CH25H/CCL25/RET/S1PR1/CCL2/CCL4/ECM1/CXCL12/CD99L2/SAA1/MSN/RIPOR2/TNFRSF14/CCL5/PYCARD/CXCL13/GAS6/HSD3B7/AIF1/STK10/CXCL11/SLC8B1
GOBP_GLIAL_CELL_DIFFERENTIATION	GOBP_GLIAL_CELL_DIFFERENTIATION	149	0.469467	1.72503	8.84309e-05	0.00149062	0.00110522	2178	tags=30%, list=16%, signal=25%	LGI4/CDH2/SOX8/GLI3/CNTNAP1/EGR2/TREM2/IL6/NRROS/PRX/C5AR1/METRN/MXRA8/IL34/HDAC10/LAMC3/TP73/GPC1/ROR2/TGFB1/DAAM2/CLCF1/CLU/S100A8/WASF3/AGER/NAB2/LAMB2/LAMA2/SMO/DTX1/PRDM8/TPPP/TNF/TLR2/ABCA2/NR1D1/C1QA/SOX13/LIF/LRP1/NOTCH1/BOK/DLL1
GOBP_REGULATION_OF_LIPASE_ACTIVITY	GOBP_REGULATION_OF_LIPASE_ACTIVITY	57	0.563913	1.82242	9.05885e-05	0.0015227	0.00112901	3043	tags=47%, list=23%, signal=37%	P2RY6/SELE/NMUR1/ANGPTL4/C5AR1/FGFR1/PLCB2/PDGFRB/APOC1/S1PR4/LMF1/PTAFR/CD86/FLT1/CCN1/LPL/EDNRA/HPCA/LRP1/HRAS/LPAR2/RGS2/PLCG1/CCL5/NR1H3/PCSK5/ARHGAP6
GOBP_POSITIVE_REGULATION_OF_T_CELL_PROLIFERATION	GOBP_POSITIVE_REGULATION_OF_T_CELL_PROLIFERATION	83	0.533634	1.83137	9.2437e-05	0.00154942	0.00114882	2930	tags=46%, list=22%, signal=36%	IL6/RASAL3/ZAP70/LILRB2/FOXP3/CD70/IL12RB1/JAK3/CARD11/CCL19/EBI3/CCR2/HAVCR2/NCKAP1L/PDCD1LG2/AGER/TNFSF4/CD86/IL2RA/CD6/CCDC88B/CORO1A/CD274/TNFRSF13C/CD4/SASH3/HLA-DPB1/VCAM1/CD1D/HLA-DMB/CD3E/TNFSF9/HLA-DPA1/CCL5/PYCARD/TNFSF13B/CD209/AIF1
GOBP_ELASTIC_FIBER_ASSEMBLY	GOBP_ELASTIC_FIBER_ASSEMBLY	10	0.851327	1.8972	9.27495e-05	0.00155032	0.00114948	1491	tags=80%, list=11%, signal=71%	TNXB/EFEMP2/LTBP3/MYH11/EMILIN1/FBLN5/LOX/MFAP4
GOBP_SYNAPTIC_TRANSMISSION_GLUTAMATERGIC	GOBP_SYNAPTIC_TRANSMISSION_GLUTAMATERGIC	40	0.620918	1.91121	9.32431e-05	0.00155423	0.00115238	1429	tags=38%, list=11%, signal=34%	CDH2/MAPK8IP2/SHANK3/NLGN2/ADORA1/UCN/DRD2/CACNG4/TSHZ3/ROR2/CNIH3/CCR2/P2RX1/CLSTN3/TNF
GOBP_ENDOCHONDRAL_BONE_MORPHOGENESIS	GOBP_ENDOCHONDRAL_BONE_MORPHOGENESIS	43	0.614681	1.91018	9.50673e-05	0.00158023	0.00117166	2436	tags=47%, list=18%, signal=38%	COMP/COL13A1/SCX/FOXC1/TRPV4/ALPL/STC1/TMEM119/NAB2/COL27A1/THBS3/COL1A1/BMP6/MMP14/TEK/RARB/CSGALNACT1/ANXA6/SERPINH1/FGF18
GOBP_POSITIVE_REGULATION_OF_ALPHA_BETA_T_CELL_ACTIVATION	GOBP_POSITIVE_REGULATION_OF_ALPHA_BETA_T_CELL_ACTIVATION	56	0.589488	1.90504	9.573e-05	0.00158684	0.00117656	1894	tags=34%, list=14%, signal=29%	GLI3/HLX/LILRB4/RASAL3/ZAP70/NLRP3/FOXP3/IL12RB1/CCL19/EBI3/RUNX3/CCR2/NCKAP1L/TNFSF4/NFKBID/CD86/RARA/SOCS1/SASH3
GOBP_NEGATIVE_REGULATION_OF_TUMOR_NECROSIS_FACTOR_SUPERFAMILY_CYTOKINE_PRODUCTION	GOBP_NEGATIVE_REGULATION_OF_TUMOR_NECROSIS_FACTOR_SUPERFAMILY_CYTOKINE_PRODUCTION	40	0.619776	1.90769	9.61799e-05	0.00158989	0.00117883	3209	tags=65%, list=24%, signal=49%	TWIST1/LILRB1/TREM2/MC1R/FOXP3/CX3CL1/HAVCR2/AXL/CD34/SYT11/SIRPA/NLRC3/CD274/RARA/VSIR/CACTIN/ARRB2/LTF/SLAMF1/NOD2/CLEC4A/GAS6/PTPN6/BCL3/NFKBIL1/TNFAIP3
GOBP_PERIPHERAL_NERVOUS_SYSTEM_DEVELOPMENT	GOBP_PERIPHERAL_NERVOUS_SYSTEM_DEVELOPMENT	52	0.593388	1.90007	9.65666e-05	0.00159189	0.00118031	1211	tags=31%, list=9%, signal=28%	HAND2/LGI4/SOX8/ADGRB2/CNTNAP1/EGR2/PRX/HOXD10/GPC1/RUNX3/EGR3/HOXD9/NAB2/LAMB2/ARTN/LAMA2
GOMF_CATALYTIC_ACTIVITY_ACTING_ON_A_TRNA	GOMF_CATALYTIC_ACTIVITY_ACTING_ON_A_TRNA	119	-0.372297	-1.70513	9.71044e-05	0.00159236	0.00118066	4364	tags=47%, list=33%, signal=32%	IARS2/NSUN6/TRMT11/DARS1/EPRS1/MARS2/TRMO/YARS2/FARSB/PTRHD1/RARS1/LCMT2/RPP40/LARS1/PUS3/TRIT1/QTRT2/GATC/GATB/THUMPD2/METTL2B/NT5C3A/TRMT61B/ALKBH8/NARS2/CDKAL1/TRMT6/RARS2/TRMT5/METTL2A/PSTK/QRSL1/THUMPD3/DARS2/RPP30/TYW3/MTFMT/METTL6/TRMT1L/TRMT10C/METTL8/WARS2/DUS4L/RPP14/TYW5/NSUN3/TRNT1/PUS10/PRORP/TRMT13/BCDIN3D/DTD2/TRDMT1/DTWD1/TRMT10A/DTWD2
GOBP_LOCALIZATION_WITHIN_MEMBRANE	GOBP_LOCALIZATION_WITHIN_MEMBRANE	56	0.588913	1.90318	9.71275e-05	0.00159236	0.00118066	1618	tags=34%, list=12%, signal=30%	CDH2/NRXN2/REEP2/DLG4/SHANK3/RILPL1/YJEFN3/APOE/CACNG4/ITGB2/DOCK2/ITGAL/SYNGAP1/THY1/RFTN1/FLNA/MAL/ITGB7/CDH13
GOBP_VASCULAR_ENDOTHELIAL_GROWTH_FACTOR_RECEPTOR_SIGNALING_PATHWAY	GOBP_VASCULAR_ENDOTHELIAL_GROWTH_FACTOR_RECEPTOR_SIGNALING_PATHWAY	85	0.524608	1.80762	9.74128e-05	0.00159267	0.00118089	3022	tags=46%, list=23%, signal=36%	FLT4/NCF1/MAPK11/FOXC1/VEGFC/NRP2/ITGB3/MMRN2/ITGA5/PGF/EMILIN1/TMEM204/PRKD1/SULF1/NCKAP1L/NCF2/AXL/CLEC14A/BAIAP2/NRP1/PRKCB/FLT1/VAV1/SH2D2A/SHC2/VEGFA/FZD4/VAV2/HGS/FGF18/PRKD2/KDR/BCAR1/CADM4/CYBB/ELMO1/HSPB1/VEGFB/EPN2
GOBP_EYE_MORPHOGENESIS	GOBP_EYE_MORPHOGENESIS	101	0.501044	1.77492	9.93331e-05	0.00161964	0.00120089	1315	tags=25%, list=10%, signal=22%	SDK1/SOX8/GLI3/TWIST1/OBSL1/COL8A2/MYO7A/MEIS1/COL8A1/WNT9A/MFAP5/FJX1/AQP5/MFAP2/TBX2/FBN1/COL5A1/STRA6/WNT2/EFEMP1/DIO3/THY1/PTPRM/ALDH1A3/RBP4
GOBP_REGULATION_OF_GRANULOCYTE_CHEMOTAXIS	GOBP_REGULATION_OF_GRANULOCYTE_CHEMOTAXIS	41	0.627664	1.94155	0.000101525	0.00165089	0.00122405	2926	tags=54%, list=22%, signal=42%	THBS4/SLIT2/CCL21/C5AR1/IL34/CCL19/CSF1R/CMKLR1/CCR7/CSF1/NCKAP1L/C3AR1/RARRES2/JAM3/MPP1/NOD2/BST1/RIPOR2/CCL5/CAMK1D/THBS1/RAC2
GOCC_CONTRACTILE_FIBER	GOCC_CONTRACTILE_FIBER	144	0.462748	1.69574	0.00010271	0.00166563	0.00123499	2036	tags=29%, list=15%, signal=25%	JPH2/SYNC/AHNAK2/PDLIM4/CASQ2/OBSL1/ARHGEF25/OBSCN/TNNT1/PDLIM2/FLNC/LMOD1/DES/TNNI3/KCNJ8/CRYAB/MYH11/MYH7B/IDO1/SYNM/RTN2/PARVB/FHL3/PDLIM3/PDLIM7/TMOD1/CSRP2/FLNA/MMP2/TPM2/NEXN/MYL9/PLEC/TRIM54/SYNE1/TNNC2/SYNPO2/FBXL22/SYNPO/ACTA2/FERMT2/HABP4
GOBP_POSITIVE_REGULATION_OF_LEUKOCYTE_PROLIFERATION	GOBP_POSITIVE_REGULATION_OF_LEUKOCYTE_PROLIFERATION	118	0.489865	1.75539	0.000103753	0.001678	0.00124415	2930	tags=43%, list=22%, signal=34%	TNFRSF4/IL6/RASAL3/ZAP70/LILRB2/FOXP3/CD70/IL12RB1/JAK3/IL34/CARD11/CCL19/EBI3/CSF1R/CCR2/CSF1/HAVCR2/NCKAP1L/PDCD1LG2/CLCF1/CD40/AGER/BCL6/TNFSF4/CD86/IL2RA/CD6/CCDC88B/CORO1A/ZNF335/CD274/TNFRSF13C/CD4/SASH3/HLA-DPB1/BST2/VCAM1/CD1D/HLA-DMB/CD3E/TNFSF9/HLA-DPA1/TICAM1/BST1/CCL5/PYCARD/TNFSF13B/TAC1/IRS2/CD209/AIF1
GOCC_SPECIFIC_GRANULE_MEMBRANE	GOCC_SPECIFIC_GRANULE_MEMBRANE	76	0.545355	1.8638	0.000106941	0.00172431	0.00127849	2648	tags=39%, list=20%, signal=32%	MCEMP1/ITGAM/GPR84/ADGRG3/OLR1/SLC2A5/CLEC5A/ADAM8/MMP25/LAIR1/ITGB2/SLC2A3/ITGAL/KCNAB2/HVCN1/P2RX1/RAB37/C3AR1/AP1M1/CD36/CD93/VAMP1/PLAU/PLAUR/TMC6/CD53/ALDH3B1/TOM1/BST1/ATP11A
GOBP_ACUTE_INFLAMMATORY_RESPONSE	GOBP_ACUTE_INFLAMMATORY_RESPONSE	72	0.545289	1.84892	0.000107193	0.00172431	0.00127849	1463	tags=33%, list=11%, signal=30%	PLA2G2D/FCGR2B/TREM1/CREB3L3/IL6/OSM/ADAM8/NLRP3/CD163/ADORA1/GATA3/C3/IL20RB/FN1/DNASE1/CCR7/OSMR/S100A8/TNFSF4/ICAM1/TFR2/BTK/TNF/CD6
GOBP_REGULATION_OF_NEUTROPHIL_MIGRATION	GOBP_REGULATION_OF_NEUTROPHIL_MIGRATION	36	0.638459	1.951	0.000108433	0.00173957	0.00128981	2926	tags=56%, list=22%, signal=43%	THBS4/SLIT2/ADAM8/CCL21/C5AR1/SLAMF8/CCL19/CCR7/NCKAP1L/C3AR1/JAM3/RHOH/MPP1/CD99L2/NOD2/IL1R1/BST1/RIPOR2/CAMK1D/RAC2
GOCC_NUCLEAR_CHROMOSOME	GOCC_NUCLEAR_CHROMOSOME	203	-0.315211	-1.57633	0.000110844	0.00177351	0.00131497	3953	tags=43%, list=30%, signal=31%	H4C9/LRPPRC/RAD21/RAD51/TRIM24/PLRG1/WAPL/POLE3/CCNB1IP1/BAZ1A/ANP32E/RPA3/CCNB1/MORF4L1/ACTL6A/TOPBP1/H4C5/PELI1/NIFK/ORC2/MCM10/GINS2/BRCA1/H3C10/TOP2A/AGO3/HDAC2/CENPA/RAD50/PINX1/BUB1/RBBP4/ORC3/CDC5L/BCAS2/ATRX/SMCHD1/MLH1/ORC5/EXOSC9/GINS1/HSPA2/GINS3/NEK2/TIPIN/PBRM1/SMARCA5/RAD1/PRIM2/FIGNL1/ADD3/BUB1B/MIS12/HELB/CHEK1/BLM/NDC80/POLD3/WDHD1/ING3/POLE2/ACTR6/SMC2/GINS4/SMARCE1/SINHCAF/ORC4…
GOCC_ANCHORED_COMPONENT_OF_MEMBRANE	GOCC_ANCHORED_COMPONENT_OF_MEMBRANE	103	0.502231	1.78158	0.000111769	0.00178354	0.00132241	1983	tags=43%, list=15%, signal=37%	CNTFR/GAS1/MMP17/RGMA/NTM/LYNX1/DPEP2/PRSS21/ALPG/SYN1/RTN4RL2/PSCA/MMP25/SEMA7A/LY6G6C/ALPL/ACHE/FOLR2/GPC2/GPC1/SPRN/FCGR3B/THY1/MELTF/RTN4R/LSAMP/CD14/LYPD3/GPC6/RAET1L/XPNPEP2/SPACA4/CDH13/MSLN/CD109/NOD1/RAB3A/ABHD17A/LY6E/LY6G6D/ULBP2/ALPI/BST2/PLAUR
GOBP_REGULATION_OF_MYELOID_LEUKOCYTE_DIFFERENTIATION	GOBP_REGULATION_OF_MYELOID_LEUKOCYTE_DIFFERENTIATION	95	0.507023	1.77691	0.000113438	0.00180535	0.00133858	2270	tags=37%, list=17%, signal=31%	LILRB3/SFRP1/LILRB4/GPR68/LILRB1/FSTL3/TREM2/ZBTB46/MAFB/IL34/FES/FBN1/ROR2/CCL3/TGFB1/CSF1/ZFPM1/IRF7/INHBA/MITF/HCLS1/TNF/TYROBP/GATA2/RARA/RASSF2/CCR1/CD4/C1QC/GPR137/LIF/TMEM178A/CEBPB/LTF/TFE3
GOBP_CD4_POSITIVE_ALPHA_BETA_T_CELL_ACTIVATION	GOBP_CD4_POSITIVE_ALPHA_BETA_T_CELL_ACTIVATION	80	0.535789	1.83721	0.000114912	0.00182396	0.00135238	2137	tags=39%, list=16%, signal=33%	PLA2G2D/HLX/IL6/NLRP3/FOXP3/GATA3/IL12RB1/JAK3/LOXL3/CCL19/BATF/SPN/RUNX3/NCKAP1L/ZFPM1/AGER/BCL6/TNFSF4/NFKBID/CD86/RSAD2/CD274/RARA/NKX2-3/SOCS1/SASH3/CTSL/VSIR/TCIRG1/RELB/IRF4
GOBP_MITOCHONDRIAL_RNA_METABOLIC_PROCESS	GOBP_MITOCHONDRIAL_RNA_METABOLIC_PROCESS	47	-0.519253	-2.02298	0.000117663	0.00186268	0.00138109	4114	tags=62%, list=31%, signal=43%	YARS2/SUPV3L1/LRPPRC/FASTKD5/GRSF1/MTO1/TRIT1/TRMT61B/PNPT1/TRMT5/PPARGC1B/TFB1M/DARS2/MTRES1/PDE12/TRMT10C/WARS2/FASTKD1/TFB2M/PRKAA1/TEFM/SLC25A33/TFAM/TRNT1/MTERF2/METTL4/PRORP/MTERF1/TRMT10A
GOBP_NEPHRON_DEVELOPMENT	GOBP_NEPHRON_DEVELOPMENT	103	0.501136	1.77769	0.000119434	0.00188573	0.00139817	2324	tags=36%, list=18%, signal=30%	SOX8/GLI3/HOXD11/FOXC1/KIF26B/GPR4/DCHS1/GATA3/PKD1/WNT11/PDGFB/GREM1/HEYL/LAMA5/PDGFRB/SULF1/FOXD1/CD34/LAMB2/SMO/ENPEP/BASP1/TCF21/RET/IRX2/VEGFA/TEK/ACTA2/LIF/NOTCH1/TACSTD2/DLL1/PKD2/WWTR1/ITGA3/LZTS2/PECAM1
GOBP_POSITIVE_REGULATION_OF_EPITHELIAL_TO_MESENCHYMAL_TRANSITION	GOBP_POSITIVE_REGULATION_OF_EPITHELIAL_TO_MESENCHYMAL_TRANSITION	44	0.604599	1.88956	0.00012186	0.00191898	0.00142283	2400	tags=43%, list=18%, signal=35%	TWIST1/FOXC1/TGFB3/IL6/SNAI1/OLFM1/TGFB1I1/TGFB1/LOXL2/COL1A1/BCL9L/PDPN/TIAM1/ENG/FERMT2/NOTCH1/WWTR1/TGFB2/RGCC
GOBP_CHROMATIN_ORGANIZATION_INVOLVED_IN_REGULATION_OF_TRANSCRIPTION	GOBP_CHROMATIN_ORGANIZATION_INVOLVED_IN_REGULATION_OF_TRANSCRIPTION	112	-0.379484	-1.73224	0.000122296	0.00192078	0.00142416	2183	tags=25%, list=16%, signal=21%	BMI1/PPHLN1/SMARCA5/HAT1/RIF1/TASOR/CHEK1/ATAD2B/H4-16/ASF1A/HELLS/H2AC20/PADI2/H2AC11/HMGA2/FAM172A/APOBEC1/H3-3A/MIER1/H1-4/H3C7/H2AC13/H3C8/H2AC17/H1-3/H4C4/H1-5/H4C3
GOBP_SISTER_CHROMATID_SEGREGATION	GOBP_SISTER_CHROMATID_SEGREGATION	175	-0.327998	-1.60511	0.000123511	0.00193478	0.00143455	3935	tags=42%, list=30%, signal=30%	RAD21/CDC6/PSMG2/AXIN2/WAPL/CHMP4C/PTTG1/STAG1/ZW10/CCNB1/CENPF/CHMP5/RACGAP1/FBXW7/KNTC1/NIPBL/RAB11A/DYNC1LI1/DSCC1/NAA50/TOP2A/CUL3/PINX1/KNSTRN/BUB1/RMDN1/KIF23/SEH1L/TNKS/ANAPC1/MRE11/TOP2B/ATRX/VPS4B/ATM/PDS5B/ANAPC4/NSMCE2/NEK2/CHMP2B/CDC23/LATS1/APC/RB1/NUSAP1/BUB1B/MIS12/CDC27/PDS5A/ESCO1/NDC80/DLGAP5/SMC2/FBXO5/SPDL1/RIOK2/KIF14/PIBF1/SMC4/NUF2/SMC5/GEN1/TTK/MAD2L1/NSL1/NCAPG/KIF18A/CEN…
GOBP_COLLAGEN_BIOSYNTHETIC_PROCESS	GOBP_COLLAGEN_BIOSYNTHETIC_PROCESS	38	0.626097	1.91682	0.000124554	0.00194604	0.00144289	2565	tags=58%, list=19%, signal=47%	SCX/TGFB3/IL6/UCN/RCN3/CIITA/P3H3/EMILIN1/PDGFRB/TGFB1/COL5A1/COL1A1/LARP6/ENG/SERPINF2/ARRB2/SERPINH1/VIM/RGCC/CCN2/CBX8/P3H4
GOBP_NEGATIVE_REGULATION_OF_CALCIUM_ION_TRANSPORT	GOBP_NEGATIVE_REGULATION_OF_CALCIUM_ION_TRANSPORT	41	0.623595	1.92896	0.000126358	0.00196624	0.00145787	1786	tags=37%, list=13%, signal=32%	DRD4/NTSR1/REM1/CASQ2/GNAO1/LILRB1/LILRB2/RRAD/DRD2/PACSIN3/STC1/GSTM2/ICAM1/GEM/PLN
GOBP_DEFENSE_RESPONSE_TO_BACTERIUM	GOBP_DEFENSE_RESPONSE_TO_BACTERIUM	138	0.46342	1.69477	0.000126504	0.00196624	0.00145787	2763	tags=35%, list=21%, signal=28%	SLC11A1/KRT6A/SSC5D/CARD9/COLEC12/VGF/FGR/CTSG/NLRP1/TREM2/IL6/STAB1/C5AR1/CFP/SERPINE1/SLAMF8/SELP/S100A12/SPN/PGC/GNLY/HAVCR2/PPBP/S100A8/CD36/SYT11/RARRES2/TNF/KLK7/LYG1/ISG15/TLR2/ADAMTS5/MAPKBP1/NOD1/CD4/AQP1/FCER1G/CEBPB/LTF/NOD2/NLRC4/GBP4/TNFRSF14/S100A9/IGLL5/PYCARD/CXCL13
GOBP_GLYCOSYLATION	GOBP_GLYCOSYLATION	217	-0.304329	-1.53539	0.000127701	0.00197969	0.00146784	3120	tags=34%, list=24%, signal=27%	B4GALT4/DPY19L1/OSTC/ALG8/B3GNT2/ALG11/ARFGEF1/ALG9/POGLUT3/TRAK2/EOGT/MUC5AC/B3GALNT2/B3GNT7/FUT4/TMTC2/PGM3/STT3B/LMAN1/GXYLT1/DPY19L3/MGAT4A/PIGM/UGGT2/IL15/CLN5/SLC51B/TRIP11/GALNT1/POGLUT1/FUT8/GALNT5/RXYLT1/TMEM165/GFPT1/SRD5A3/MAN1A1/NUS1/C1GALT1C1L/GALNT3/PMM2/C1GALT1/COG6/EXTL2/B3GALNT1/ACER2/MUC2/MAN1A2/FUT10/MAN2A1/GALNT4/DPY19L4/PIGB/ALG14/SLC39A8/ENTPD5/GALNT7/EDEM3/FKTN/TET2/ALG6/B3…
GOBP_ATP_DEPENDENT_CHROMATIN_REMODELING	GOBP_ATP_DEPENDENT_CHROMATIN_REMODELING	74	-0.438737	-1.86257	0.000132159	0.00204352	0.00151517	4002	tags=49%, list=30%, signal=34%	CENPP/HNRNPC/H4C9/MIS18A/RSF1/ANP32E/OIP5/ACTL6A/H4C5/PSME4/NPM1/HDAC2/CENPA/RBBP4/SPTY2D1/CENPI/CENPN/PBRM1/SMARCA5/CENPH/ACTR6/SMARCE1/ERCC6/H4-16/SMARCAD1/CENPL/CENPU/MIS18BP1/CENPC/CENPQ/CENPS/ITGB3BP/KNL1/CENPK/H4C4/H4C3
GOBP_NEGATIVE_REGULATION_OF_TRANSMEMBRANE_RECEPTOR_PROTEIN_SERINE_THREONINE_KINASE_SIGNALING_PATHWAY	GOBP_NEGATIVE_REGULATION_OF_TRANSMEMBRANE_RECEPTOR_PROTEIN_SERINE_THREONINE_KINASE_SIGNALING_PATHWAY	96	0.508357	1.78549	0.000133123	0.00205312	0.00152229	1731	tags=27%, list=13%, signal=24%	CILP/CHRD/SFRP2/SFRP1/CHRDL1/RBPMS2/FSTL3/TGFB3/VASN/NRROS/HTRA3/CHST11/GREM1/EMILIN1/TGFB1I1/FBN1/ADAMTSL2/TGFB1/GREM2/FST/ASPN/BCL9L/HSPA1A/CD109/SPART/HTRA1
GOBP_CALCIUM_ION_TRANSMEMBRANE_TRANSPORT	GOBP_CALCIUM_ION_TRANSMEMBRANE_TRANSPORT	189	0.436646	1.64017	0.000133858	0.00205459	0.00152338	3452	tags=41%, list=26%, signal=31%	DRD4/NTSR1/REM1/P2RY6/JPH2/CASQ2/F2RL3/LIME1/TRPV4/P2RX7/CACNA1H/RRAD/NPSR1/CACNA2D4/CCL21/DRD2/CACNG4/PKD1/TRPV2/CCL19/CD19/CX3CL1/PLCG2/CCL3/BDKRB1/EHD3/RASA3/CCR7/CCR5/GSTM2/THY1/GJC2/SLC24A3/MCOLN1/APLNR/CACNB1/RAMP3/CORO1A/NCS1/GEM/PLN/TRPM5/GRIN2D/HPCA/ANXA6/CXCL9/CACNA2D1/PKD2/GPER1/JSRP1/GNB5/ORAI2/SLC25A25/STAC3/PLCG1/G6PD/TPCN2/CACNA1C/GAS6/LCK/PTPN6/ORAI3/CXCL11/ORAI1/SLC8B1/NOL3/GPR35…
GOBP_AUTONOMIC_NERVOUS_SYSTEM_DEVELOPMENT	GOBP_AUTONOMIC_NERVOUS_SYSTEM_DEVELOPMENT	26	0.690917	1.98161	0.000133905	0.00205459	0.00152338	1986	tags=58%, list=15%, signal=49%	HAND2/SOX8/HLX/EGR2/KIF26A/NRP2/GATA3/PLXNA3/FN1/ADARB1/NRP1/HOXB2/RET/EDNRA/VCAM1
GOBP_NEUROMUSCULAR_PROCESS_CONTROLLING_BALANCE	GOBP_NEUROMUSCULAR_PROCESS_CONTROLLING_BALANCE	22	0.713154	1.96867	0.000135471	0.00207329	0.00153724	330	tags=27%, list=2%, signal=27%	FOXS1/ADCY5/CNTNAP1/DLG4/NLGN2/MYO7A
GOBP_SENSORY_ORGAN_MORPHOGENESIS	GOBP_SENSORY_ORGAN_MORPHOGENESIS	159	0.452784	1.67816	0.00013803	0.00210707	0.00156229	1963	tags=28%, list=15%, signal=24%	NKX3-2/SDK1/SOX8/GLI3/GLI2/TWIST1/COL11A1/OBSL1/COL8A2/MYO7A/MEIS1/COL8A1/WNT9A/PRRX1/MFAP5/FJX1/AQP5/CYP26B1/FZD2/GATA3/MFAP2/MAFB/TBX2/FBN1/ROR2/CTHRC1/COL5A1/STRA6/WNT2/EFEMP1/DIO3/THY1/PTPRM/ALDH1A3/RBP4/NTN1/COL5A2/GATA2/WHRN/HOXA2/VEGFA/PTK7/RARB/KCNQ4/ROM1
GOMF_ENDOPEPTIDASE_REGULATOR_ACTIVITY	GOMF_ENDOPEPTIDASE_REGULATOR_ACTIVITY	109	0.497296	1.76587	0.000141361	0.00215242	0.00159592	2866	tags=37%, list=22%, signal=29%	BIRC7/TIMP3/PCSK1N/SFRP2/SPOCK1/CST2/C4B/COL7A1/C4A/CST6/RENBP/SERPINE1/C3/CST1/CST4/COL6A3/SERPING1/SPOCK2/ANOS1/PAPLN/CD27/SERPINF1/ITIH5/ABCA2/CD109/TIMP2/CST7/BST2/VSIR/SERPINF2/LTF/TFPI2/SERPINH1/TIMP1/NLRC4/UBE2O/WFDC1/RECK/GAS6/A2M
GOCC_CELL_SUBSTRATE_JUNCTION	GOCC_CELL_SUBSTRATE_JUNCTION	402	0.379113	1.48614	0.000145278	0.00220646	0.00163598	2332	tags=21%, list=18%, signal=18%	L1CAM/ITGBL1/SCARF2/CDH2/EFS/ITGA11/FAP/LIMS2/PARVG/STARD8/TRPV4/TSPAN4/CNN1/TNS1/ARHGAP22/CSPG4/MRC2/TNC/FLNC/FZD2/ITGB3/EVL/ITGB2/FES/AKAP12/DDR2/THSD1/ITGA5/LAYN/ALOX15B/TGFB1I1/PDGFRB/PARVB/FHL3/APBB1IP/EHD3/TNS2/PDLIM7/HCK/THY1/HSPG2/CSRP2/SLA/SLC6A4/FLNA/ICAM1/NRP1/IL16/NEXN/AIF1L/ARMC5/HSPA1A/FLT1/ITGB7/CDH13/PLEC/FERMT3/ENG/INPP5E/FAM107A/MCAM/MMP14/SYNPO2/TEK/PTK7/TSPAN9/PLAU/PLAUR/TGM2/…
GOBP_REPRODUCTIVE_SYSTEM_DEVELOPMENT	GOBP_REPRODUCTIVE_SYSTEM_DEVELOPMENT	301	0.393894	1.51804	0.000147358	0.00223238	0.0016552	2303	tags=26%, list=17%, signal=22%	AMH/SFRP2/SOX8/GLI3/GLI2/SFRP1/SLIT3/SLIT2/VGF/HEY2/INHBB/SCX/FOXC1/FSTL3/MMP19/GLI1/REC8/TNC/PCDH12/VASH1/GATA3/SNAI1/SOX15/CSF2/PKD1/PDGFB/C3/SPP1/ALOX15B/ADAMTS1/ETNK2/RSPO3/ROR2/PDGFRB/STC1/SULF1/STRA6/AXL/WNT2/STC2/INHBA/FLNA/COL9A3/CYP7B1/CRIP1/TFEB/RBP4/ICAM1/FST/FOSL1/MDFI/REN/SERPINF1/ADAM19/CCN1/GATA2/BASP1/TCF21/MAMLD1/SOCS3/HTRA1/BMP6/EPOR/VEGFA/MMP14/FZD4/LIF/CYP27B1/ARRB2/NOTCH1/DCN…
GOBP_MICROTUBULE_ORGANIZING_CENTER_ORGANIZATION	GOBP_MICROTUBULE_ORGANIZING_CENTER_ORGANIZATION	131	-0.348731	-1.63789	0.000148501	0.00224402	0.00166383	2774	tags=39%, list=21%, signal=31%	CEP63/CEP192/XRCC2/ALMS1/VPS4B/CEP76/SIRT1/RTTN/SPICE1/CNTLN/HAUS2/NEK2/PCM1/CHMP2B/PPP1R12A/BBS4/UBXN2B/TUBE1/CEP120/CHORDC1/CHEK1/NDC80/USP33/CEP135/CCP110/HAUS1/KIF11/CDK1/CEP295/PLK4/KAT2B/MCIDAS/STIL/MCPH1/TMEM67/KIF3A/HAUS3/CLASP2/GEN1/PCLAF/HAUS6/BRCA2/CETN3/SSX2IP/GCC2/MDM1/CEP44/POC1B/SASS6/SGO1/HEPACAM2
GOBP_REGULATION_OF_EPITHELIAL_CELL_MIGRATION	GOBP_REGULATION_OF_EPITHELIAL_CELL_MIGRATION	204	0.432839	1.63231	0.000151701	0.00228523	0.00169439	2904	tags=33%, list=22%, signal=26%	FLT4/TBXA2R/SLIT2/ADGRA2/VEGFC/NOS3/APOE/MMP9/NRP2/VASH1/GATA3/PIK3CD/FGFR1/ITGB3/EVL/MMRN2/PDGFB/JCAD/PRKD1/RHOJ/FGF7/PLCG2/TGFB1/STC1/ALOX12/CD40/AKT3/MCC/PTPRM/SRPX2/NRP1/INSL3/TNF/SERPINF1/GATA2/MAP3K3/HDAC5/VEGFA/TEK/PTPRR/FUT1/PPM1F/HDAC7/ZNF580/NOTCH1/HDAC6/TACSTD2/DCN/TGFB2/ITGA3/STAT5A/RGCC/FGF18/PRKD2/DLL4/KDR/PLCG1/BCAR1/SPARC/MECP2/CXCL13/SEMA4A/TAC1/HMOX1/HSPB1/EPHA2/THBS1
GOBP_AORTA_DEVELOPMENT	GOBP_AORTA_DEVELOPMENT	40	0.610715	1.8798	0.000151992	0.00228523	0.00169439	2481	tags=48%, list=19%, signal=39%	NGFR/HEY2/EFEMP2/PDE2A/LOXL1/TBX2/PDGFRB/PLXND1/LOX/ENG/FKBP10/ROBO1/LRP1/NOTCH1/PKD2/MYLK/TGFB2/NPRL3/DLL4
GOBP_REGULATION_OF_POSTSYNAPTIC_MEMBRANE_POTENTIAL	GOBP_REGULATION_OF_POSTSYNAPTIC_MEMBRANE_POTENTIAL	49	0.591612	1.86566	0.000154284	0.00231387	0.00171562	1828	tags=39%, list=14%, signal=34%	DRD4/NTSR1/CHRNA3/MAPK8IP2/DLG4/SHANK3/P2RX5/NLGN2/P2RX7/ADORA1/DRD2/GABBR1/STX1A/GABRE/S1PR2/P2RX1/DMPK/TMEM25/GRIN2D
GOBP_CELLULAR_RESPONSE_TO_BIOTIC_STIMULUS	GOBP_CELLULAR_RESPONSE_TO_BIOTIC_STIMULUS	180	0.439139	1.64379	0.000156228	0.00233717	0.0017329	3270	tags=41%, list=25%, signal=31%	TBXA2R/FCGR2B/CSF3/CTSG/LILRB1/TREM2/IL6/LDOC1/LILRB2/NLRP3/SERPINE1/CSF2/CX3CL1/ADAMTS13/CCL3/TGFB1/HAVCR2/AXL/CCR5/PPBP/PDCD1LG2/HCK/CD40/MRC1/PTAFR/IL24/TNFSF4/CD36/ICAM1/SCIMP/CD86/SIRPA/CD14/BTK/TNF/CD6/TLR2/CD68/HDAC5/CLEC7A/CD274/NR1D1/BMP6/CD180/CCL2/CACTIN/SBNO2/CXCL9/LY86/CEBPB/LTF/CXCL5/VIM/NOD2/TICAM1/CCL5/PYCARD/SLX4/CXCL13/NR1H3/TRIM41/CXCL11/IRF3/IRAK2/NFKBIB/NFKBIL1/DDIT3/CXCL10/C…
GOBP_CHEMICAL_SYNAPTIC_TRANSMISSION_POSTSYNAPTIC	GOBP_CHEMICAL_SYNAPTIC_TRANSMISSION_POSTSYNAPTIC	46	0.599094	1.88412	0.000157167	0.00233938	0.00173453	1828	tags=37%, list=14%, signal=32%	DRD4/NTSR1/CHRNA3/MAPK8IP2/DLG4/SHANK3/P2RX5/NLGN2/P2RX7/ADORA1/DRD2/STX1A/S1PR2/P2RX1/DMPK/TMEM25/GRIN2D
GOMF_TRANSMEMBRANE_RECEPTOR_PROTEIN_TYROSINE_KINASE_ACTIVITY	GOMF_TRANSMEMBRANE_RECEPTOR_PROTEIN_TYROSINE_KINASE_ACTIVITY	47	0.596525	1.88418	0.000157167	0.00233938	0.00173453	2021	tags=38%, list=15%, signal=33%	FLT4/EPHB6/TIE1/NRP2/FGFR1/DDR2/PDGFRL/CSF1R/ROR2/PDGFRB/AXL/EFEMP1/NRP1/LTK/FLT1/RET/TEK/EPHB1
GOBP_MACROPHAGE_ACTIVATION	GOBP_MACROPHAGE_ACTIVATION	74	0.535082	1.82415	0.000157939	0.00233938	0.00173453	2930	tags=49%, list=22%, signal=38%	SLC11A1/ITGAM/SPHK1/FCGR2B/TREM2/IL6/SPACA3/C5AR1/VSIG4/DYSF/CSF2/ITGB2/CX3CL1/CCL3/HAVCR2/CLU/AGER/TLR8/SYT11/TNF/TYROBP/TLR2/CD93/NR1D1/CST7/ADGRF5/C1QA/SBNO2/TICAM1/MYO18A/JMJD6/EDN2/NR1H3/TMEM106A/THBS1/AIF1
GOBP_NEGATIVE_REGULATION_OF_CELLULAR_RESPONSE_TO_GROWTH_FACTOR_STIMULUS	GOBP_NEGATIVE_REGULATION_OF_CELLULAR_RESPONSE_TO_GROWTH_FACTOR_STIMULUS	74	0.535151	1.82439	0.000157939	0.00233938	0.00173453	2284	tags=35%, list=17%, signal=29%	NGFR/CHRD/SFRP2/SFRP1/SLIT2/CHRDL1/RBPMS2/FSTL3/ADGRA2/HTRA3/ADAMTS12/GATA3/MMRN2/GREM1/EMILIN1/FBN1/GPC1/SULF1/GREM2/SHISA2/SPART/HTRA1/NOTCH1/DCN/HGS/FUZ
GOMF_ION_CHANNEL_REGULATOR_ACTIVITY	GOMF_ION_CHANNEL_REGULATOR_ACTIVITY	73	0.541655	1.84213	0.000161729	0.00238959	0.00177176	1752	tags=29%, list=13%, signal=25%	DRD4/REM1/LYNX1/NRXN2/KCNE4/KCNMB1/FXYD6/SCN1B/RRAD/CACNG4/TNNI3/KCNAB2/STX1A/PACSIN3/INAFM1/FLNA/REM2/PRKCB/KCNMB4/PDZD3/GEM
GOBP_REGULATION_OF_DNA_BINDING_TRANSCRIPTION_FACTOR_ACTIVITY	GOBP_REGULATION_OF_DNA_BINDING_TRANSCRIPTION_FACTOR_ACTIVITY	361	0.38399	1.49605	0.000162274	0.00239175	0.00177337	2875	tags=29%, list=22%, signal=23%	HAND2/AMH/SPHK1/ADGRG3/FOXS1/TNFRSF4/PTGIS/MAPK11/SFRP4/TWIST1/CYP1B1/CSF3/GLIS2/IL6/ADAM8/NLRP3/FOXP3/CDKN2A/ZIC2/FZD2/RAB7B/CYTL1/NFAM1/ITGB2/TBX6/CARD11/DDR2/PKD1/S100A12/GREM1/PRKD1/HEYL/TRAF1/CX3CL1/CMKLR1/AIM2/HAVCR2/CLU/HCK/S100A8/WNT2/CD40/MAP3K10/NDN/AGER/SLCO3A1/CRTC1/SMO/TNFSF4/FLNA/CD36/ICAM1/FOSL1/NLRP2/TMIGD3/HCLS1/BTK/MDFI/TNF/HSPA1A/PRKCB/NLRC3/TLR2/HDAC5/PIDD1/PARP10/CARD14/NOD1/…
GOBP_LEARNING	GOBP_LEARNING	81	0.52687	1.81332	0.000162867	0.00239459	0.00177547	1596	tags=26%, list=12%, signal=23%	C1QL1/NTSR1/NRXN2/CLDN5/MAPK8IP2/DLG4/SHANK3/MAP1A/NDRG4/UCN/NPTX2/DRD2/BRSK1/ABCA7/SYNGAP1/STRA6/TACR2/SYT11/FOSL1/TLR2/MEIS2
GOBP_MITOTIC_SISTER_CHROMATID_SEGREGATION	GOBP_MITOTIC_SISTER_CHROMATID_SEGREGATION	151	-0.339984	-1.61828	0.000163671	0.00240051	0.00177986	3542	tags=39%, list=27%, signal=29%	ZW10/CCNB1/CENPF/CHMP5/RACGAP1/KNTC1/NIPBL/RAB11A/DYNC1LI1/DSCC1/NAA50/CUL3/PINX1/KNSTRN/BUB1/RMDN1/KIF23/SEH1L/TNKS/ANAPC1/ATRX/VPS4B/ATM/PDS5B/ANAPC4/NSMCE2/NEK2/CHMP2B/CDC23/APC/RB1/NUSAP1/BUB1B/MIS12/CDC27/PDS5A/NDC80/DLGAP5/SMC2/FBXO5/SPDL1/RIOK2/KIF14/PIBF1/SMC4/NUF2/SMC5/GEN1/TTK/MAD2L1/NSL1/NCAPG/KIF18A/CENPE/CENPC/SLF1/SGO2/SGO1/CENPK
GOBP_POSITIVE_REGULATION_OF_EPITHELIAL_CELL_PROLIFERATION	GOBP_POSITIVE_REGULATION_OF_EPITHELIAL_CELL_PROLIFERATION	142	0.465237	1.70048	0.000164806	0.00241125	0.00178782	2640	tags=36%, list=20%, signal=29%	THBS4/FLT4/SFRP1/TWIST1/GPBAR1/VEGFC/C5AR1/NRP2/VIP/PIK3CD/FGFR1/ITGB3/PDGFB/JCAD/EGFL7/PGF/PRKD1/FGF7/EGR3/WNT2/NR4A3/AKT3/SCG2/MST1/SMO/APLNR/CYP7B1/NRP1/GATA2/PPP1R16B/CDH13/HTRA1/BMP6/VEGFA/TEK/NR4A1/TNFSF12/ECM1/CXCL12/ZNF580/NOTCH1/RPTOR/HRAS/JAML/STAT5A/NOD2/PRKD2/KDR/PLCG1/ZNF304/SIRT6
GOBP_PLATELET_DEGRANULATION	GOBP_PLATELET_DEGRANULATION	97	0.505308	1.77669	0.000167298	0.00244173	0.00181042	3278	tags=45%, list=25%, signal=34%	TIMP3/TGFB3/VEGFC/ISLR/SERPINE1/ITGB3/SELP/PDGFB/F13A1/FN1/VWF/TGFB1/CTSW/CFD/PPBP/CLU/P2RX1/SERPING1/FLNA/CD36/RARRES2/PCDH7/CD109/FERMT3/VEGFA/F5/ECM1/HABP4/SERPINF2/PLEK/PDGFA/TGFB2/PECAM1/TIMP1/SPARC/STXBP2/GAS6/A2M/THBS1/VEGFB/GTPBP2/CLEC3B/TOR4A/TLN1
GOBP_REGULATION_OF_ANTIGEN_PROCESSING_AND_PRESENTATION	GOBP_REGULATION_OF_ANTIGEN_PROCESSING_AND_PRESENTATION	20	0.722991	1.9472	0.000174198	0.00253626	0.00188051	1841	tags=60%, list=14%, signal=52%	SLC11A1/FCGR2B/TREM2/LILRB2/CCL21/WAS/CCL19/HLA-DOA/CCR7/CD68/NOD1/HLA-DOB
GOBP_CYTOSOLIC_CALCIUM_ION_TRANSPORT	GOBP_CYTOSOLIC_CALCIUM_ION_TRANSPORT	121	0.479848	1.72422	0.000177428	0.00257495	0.0019092	3452	tags=45%, list=26%, signal=33%	NTSR1/P2RY6/JPH2/CASQ2/F2RL3/P2RX5/LIME1/TRPV4/P2RX7/NPSR1/CCL21/DRD2/TRPV2/CCL19/CD19/CX3CL1/PLCG2/CCL3/BDKRB1/RASA3/CCR7/CCR5/GSTM2/THY1/MCOLN1/APLNR/RAMP3/CORO1A/PLN/GRIN2D/CD4/CXCL9/CACNA2D1/PML/PKD2/GPER1/JSRP1/CCN2/PLCG1/TPCN2/CACNA1C/LCK/PTPN6/CXCL11/SLC8B1/NOL3/CACNB3/FYN/DDIT3/CXCL10/TRPM2/ATP2B4/PTK2B/PSEN2
GOBP_CHONDROITIN_SULFATE_BIOSYNTHETIC_PROCESS	GOBP_CHONDROITIN_SULFATE_BIOSYNTHETIC_PROCESS	22	0.708191	1.95497	0.000177716	0.00257495	0.0019092	2545	tags=68%, list=19%, signal=55%	CSPG4/CHST11/CHST13/CHST3/CHST7/CHST12/CHSY3/CHST15/BGN/VCAN/DSE/CSGALNACT1/DCN/CHPF/B3GALT6
GOCC_PLATELET_ALPHA_GRANULE	GOCC_PLATELET_ALPHA_GRANULE	68	0.544267	1.82958	0.000182809	0.00264234	0.00195917	3230	tags=51%, list=24%, signal=39%	TGFB3/THBS2/VEGFC/ISLR/SERPINE1/ITGB3/SELP/PDGFB/F13A1/FN1/VWF/TGFB1/CFD/PPBP/CLU/SERPING1/CD36/PCDH7/CD109/FERMT3/VEGFA/F5/SERPINF2/PDGFA/TGFB2/PECAM1/TIMP1/SPARC/GAS6/A2M/THBS1/VEGFB/SERPINE2/GTPBP2/TOR4A
GOBP_REGULATION_OF_BLOOD_CIRCULATION	GOBP_REGULATION_OF_BLOOD_CIRCULATION	165	0.44991	1.67215	0.000184645	0.002659	0.00197152	1857	tags=27%, list=14%, signal=23%	HSPB7/SLC4A3/KCNK15/TBXA2R/NPR1/KCNE4/CASQ2/HEY2/GNAO1/FXYD6/POPDC2/ATP1A3/ADORA1/SCN1B/CACNA1H/UCN/CACNA2D4/DRD2/KCNH2/CACNG4/DES/TNNI3/TBX2/ADRA2C/EHD3/STC1/GJA5/GSTM2/P2RX1/AGER/PTAFR/KCNJ14/FLNA/ICAM1/CACNB1/TMIGD3/DMPK/NPR2/KCNMB4/SNTA1/RNF207/S100A1/PLN/GJC1
GOBP_STRIATED_MUSCLE_CELL_DIFFERENTIATION	GOBP_STRIATED_MUSCLE_CELL_DIFFERENTIATION	166	0.447783	1.6626	0.000185043	0.002659	0.00197152	2780	tags=31%, list=21%, signal=25%	COMP/PI16/PLPP7/CDH2/ADAM12/OBSL1/HEY2/OBSCN/POPDC2/CACNA1H/TNNT1/CYP26B1/FLNC/LMOD1/MESP1/MYH11/GREM1/EHD2/PDGFRB/PLEKHO1/TGFB1/TMEM119/LOX/TMOD1/CSRP2/SMO/MAMSTR/JAM2/DMPK/IGFBP5/HDAC5/VEGFA/MMP14/RARB/ARRB2/NOTCH1/CXCL9/EHD1/DLL1/DYRK1B/CD53/RBM38/RGS2/STAC3/G6PD/KDM6B/PLD3/TMOD2/RIPOR2/DDX39B/FZD7
GOBP_POSITIVE_REGULATION_OF_PROTEIN_KINASE_B_SIGNALING	GOBP_POSITIVE_REGULATION_OF_PROTEIN_KINASE_B_SIGNALING	122	0.474437	1.70767	0.000185295	0.002659	0.00197152	3214	tags=42%, list=24%, signal=32%	CSF3/PIK3R5/MC1R/OSM/ADAM8/CCL21/F10/GATA3/PIK3CD/FGFR1/CHI3L1/PDGFB/TSPYL5/CCL19/CD19/CX3CL1/FGF7/PDGFRB/CCL3/TGFB1/CCR7/AXL/CD86/HCLS1/RAMP3/TNF/IGFBP5/C1QTNF1/VAV1/RET/IRS1/ENG/TEK/C1QTNF12/FERMT2/ARRB2/FGF19/PDGFA/TPBG/FGF18/HIP1/PINK1/GAS6/LCK/IRS2/THBS1/RAC2/TNFAIP8L3/FYN/IGF1R/RHOG
GOBP_SMOOTH_MUSCLE_CELL_PROLIFERATION	GOBP_SMOOTH_MUSCLE_CELL_PROLIFERATION	113	0.474467	1.69388	0.000186344	0.00266745	0.00197778	2930	tags=35%, list=22%, signal=28%	PTGIR/P2RY6/NPR1/NDRG4/RBPMS2/TGFB3/IL6/TERT/EFEMP2/CNN1/MMP9/CCN4/VIP/PDGFB/ADAMTS1/CX3CL1/PDGFRB/ELN/ALOX12/NR4A3/PTAFR/MMP2/APOD/TNF/IGFBP5/AKR1B1/CDH13/S1PR1/PDE1A/TGM2/SERPINF2/GPER1/IGFBP3/GNAI2/CCL5/DDX39B/MEF2D/HMOX1/THBS1/AIF1
GOCC_PROTEIN_COMPLEX_INVOLVED_IN_CELL_ADHESION	GOCC_PROTEIN_COMPLEX_INVOLVED_IN_CELL_ADHESION	30	0.655738	1.91799	0.000186775	0.00266745	0.00197778	1542	tags=47%, list=12%, signal=41%	ITGBL1/ITGAM/ITGAX/ITGA11/ITGA7/ITGB3/ITGB2/CTLA4/ITGA5/EMILIN1/ITGAL/JAM2/JAM3/ITGB7
GOBP_POSITIVE_REGULATION_OF_STRESS_ACTIVATED_PROTEIN_KINASE_SIGNALING_CASCADE	GOBP_POSITIVE_REGULATION_OF_STRESS_ACTIVATED_PROTEIN_KINASE_SIGNALING_CASCADE	106	0.499593	1.76904	0.000188263	0.0026823	0.00198879	2846	tags=41%, list=21%, signal=32%	HAND2/FLT4/SPHK1/FCGR2B/NCF1/CARD9/MAPK8IP2/DUSP15/CCL21/CCL19/SPI1/RELL2/TRAF1/MAPK8IP1/CCR7/MAP3K10/AGER/SEMA4C/GADD45B/SCIMP/TNF/CD27/MAP3K3/CLEC7A/RASSF2/NOD1/SH3RF3/VEGFA/MAP4K2/SERPINF2/FGF19/TGFB2/SLAMF1/HRAS/NOD2/CCN2/TAOK2/AXIN1/GADD45G/TRAF2/PYCARD/FZD7/MAP3K11
GOMF_ENDOPEPTIDASE_ACTIVITY	GOMF_ENDOPEPTIDASE_ACTIVITY	279	0.400704	1.53742	0.000190688	0.00271039	0.00200962	2541	tags=29%, list=19%, signal=24%	ADAMTS10/ADAM33/MMP17/ADAMTS4/TPSD1/ADAM12/PRSS21/UCHL1/SFRP1/ADAMTS7/ADAMTS14/ADAMTSL4/FAP/PRSS33/CTSG/MMP19/ADAMTS2/MMP13/ADAM8/MMP25/HTRA3/ADAMTS12/F10/MMP9/PCSK4/NRIP3/CTSF/GZMM/MMP11/TPSB2/GZMH/ADAMTS1/TPSAB1/MMEL1/ADAMTSL2/PGC/ADAMTS13/PRSS36/ASPRV1/BMP1/CTSW/CFD/ADAMTSL5/KLK10/ADAMTS15/MST1/USP35/PAPLN/MMP2/C1R/KLK8/PROC/REN/ADAM19/KLK7/TMPRSS5/ADAMTS5/PIDD1/RHBDL1/HTRA1/PRSS22/MMP14/C1S/C…
GOBP_REGULATION_OF_GENE_EXPRESSION_EPIGENETIC	GOBP_REGULATION_OF_GENE_EXPRESSION_EPIGENETIC	158	-0.339713	-1.6356	0.000191731	0.00271876	0.00201583	3186	tags=32%, list=24%, signal=25%	TAF1D/DPY30/AEBP2/EPC1/BRCA1/H3C10/DDX21/HDAC2/ATAD2/UBE2B/HMGB1/RBBP4/POLR2K/ARID4A/SMCHD1/SIRT1/POLR1F/BMI1/PPHLN1/SMARCA5/HAT1/RIF1/TASOR/CHEK1/TDG/ATAD2B/MTF2/PCGF5/SUZ12/ERCC6/KAT2B/H4-16/TAF1A/LRIF1/ASF1A/H2AC20/PADI2/H2AC11/TAF1B/H3-3A/MIER1/GLMN/H1-4/H3C7/H2AC13/H3C8/H2AC17/H1-3/H4C4/H1-5/H4C3
GOBP_ORGAN_GROWTH	GOBP_ORGAN_GROWTH	110	0.486306	1.7308	0.000192575	0.00272427	0.00201991	2749	tags=38%, list=21%, signal=31%	COMP/PI16/HLX/EVC/MAPK11/HEY2/NDRG4/FOXC1/GLI1/MEIS1/MESP1/TBX2/DDR2/TP73/FGF7/PDGFRB/STC1/WNT2/COL27A1/THBS3/SMO/SLC6A4/RBP4/WWC3/LATS2/HEG1/BASP1/S1PR1/RARB/SASH3/ECM1/ANXA6/NOTCH1/DLL1/TGFB2/PIM1/RGS2/G6PD/SIRT6/ACACB/DDX39B/WWC2
GOBP_PEPTIDE_SECRETION	GOBP_PEPTIDE_SECRETION	303	0.39335	1.51759	0.000193769	0.0027347	0.00202765	2246	tags=26%, list=17%, signal=22%	SSTR5/COMP/DRD4/HCAR2/BRSK2/BMP8A/SFRP1/SNCG/ADCY5/VGF/BAIAP3/GPR68/APBB1/INHBB/GRP/NLGN2/TGFB3/TREM2/IL6/VEGFC/ADAM8/ADORA1/CPLX1/UCN/DRD2/OLFM2/APOE/GIPR/RCN3/RASL10B/SCT/LTBP2/VIP/MTTP/ACHE/NNAT/STX1A/ADRA2C/EXOC3L1/TGFB1/FRMD4A/S100A8/TACR2/SCG2/RBP4/P3H1/TFR2/CAVIN1/MYH10/ARL4D/TNF/GAL/RHBDF2/APBB3/LTBP4/TLR2/RSAD2/TIAM1/RAPGEF3/NR1D1/IL1RN/IRS1/BMP6/RAB11FIP3/RAB3A/RHBDF1/CAPN10/C1QTNF12/TC…
GOBP_INTERLEUKIN_12_PRODUCTION	GOBP_INTERLEUKIN_12_PRODUCTION	51	0.581066	1.84704	0.000194409	0.00273728	0.00202956	2364	tags=49%, list=18%, signal=40%	MAPK11/LILRB1/JAK3/CCL19/IDO1/CMKLR1/IRF5/LILRA5/CCR7/CD40/AGER/TLR8/TNFSF4/CD36/LTB/SCIMP/IL16/TIGIT/TLR2/CLEC7A/HLA-G/ARRB2/SLAMF1/LAPTM5/NOD2
GOBP_DNA_GEOMETRIC_CHANGE	GOBP_DNA_GEOMETRIC_CHANGE	106	-0.382102	-1.72995	0.000197637	0.00277619	0.00205841	3181	tags=35%, list=24%, signal=27%	CUL4B/DSCC1/TOP2A/RAD50/GTF2H1/MCM8/HMGB1/RFC5/HELQ/MRE11/G3BP1/ATRX/MNAT1/DHX36/GTF2H3/ASCC3/POLQ/NBN/GTF2H5/MCM9/HELB/BLM/ERCC6L/PURA/CHD1/ERCC6/POT1/SMARCAD1/WRN/FANCM/MTERF1/CHD9/ZRANB3/ERCC8/BRIP1/DNA2/RAD54B
GOBP_POSITIVE_REGULATION_OF_AXONOGENESIS	GOBP_POSITIVE_REGULATION_OF_AXONOGENESIS	57	0.548645	1.77308	0.000204654	0.00286777	0.00212631	3634	tags=60%, list=27%, signal=43%	L1CAM/NGFR/SLIT2/SEMA7A/METRN/CRABP2/TRPV2/PLXNA3/FN1/PLXND1/MAP1B/NRP1/NTN1/DBN1/WNT3/TIAM1/VEGFA/ROBO1/PLXNA1/LRP1/CXCL12/LIMK1/GDI1/MEGF8/STK11/ANAPC2/PLXNC1/SEMA4D/STK25/SRF/DBNL/PLXNB2/PLXNB1/TWF2
GOBP_T_CELL_SELECTION	GOBP_T_CELL_SELECTION	40	0.604948	1.86205	0.000205115	0.00286777	0.00212631	2224	tags=48%, list=17%, signal=40%	GLI3/JAG2/IL6/ZAP70/FOXP3/GATA3/IL12RB1/LOXL3/CARD11/BATF/DOCK2/SPN/CCR7/ZFPM1/CD4/CTSL/CD1D/IRF4/CD3E
GOBP_AXON_EXTENSION	GOBP_AXON_EXTENSION	90	0.500834	1.74523	0.000206202	0.00287626	0.0021326	2666	tags=38%, list=20%, signal=30%	L1CAM/SEMA6B/SLIT3/PTPRS/SLIT2/SEMA6C/SEMA7A/APOE/NRP2/SEMA3G/ARHGAP4/OLFM1/TRPV2/PLXNA3/FN1/NDN/MAP1B/SEMA4C/LAMB2/RTN4R/NRP1/NTN1/DBN1/WNT3/VEGFA/ULK1/LRP1/CXCL12/LIMK1/SEMA3F/GDI1/MEGF8/ANAPC2/DVL1
GOBP_KIDNEY_EPITHELIUM_DEVELOPMENT	GOBP_KIDNEY_EPITHELIUM_DEVELOPMENT	99	0.494449	1.74394	0.000208321	0.00289906	0.00214951	2324	tags=34%, list=18%, signal=29%	SOX8/GLI3/SFRP1/SLIT2/HOXD11/FOXC1/CRLF1/KIF26B/DCHS1/GATA3/PKD1/WNT11/GREM1/HEYL/LAMA5/FOXD1/CD34/LAMB2/SMO/BASP1/TCF21/RET/IRX2/VEGFA/RARB/KANK2/LIF/NOTCH1/TACSTD2/DLL1/PKD2/WWTR1/LZTS2/PECAM1
GOBP_B_CELL_ACTIVATION	GOBP_B_CELL_ACTIVATION	203	0.424554	1.59995	0.000211871	0.00294162	0.00218106	2412	tags=30%, list=18%, signal=25%	FCGR2B/ADGRG3/TNFRSF4/SFRP1/LYL1/IL6/ZAP70/FOXP3/CD70/TBC1D10C/NFAM1/SLAMF8/PIK3CD/IL11/JAK3/CTLA4/CARD11/CD19/BATF/CD300A/PLCG2/CD79B/TGFB1/MFNG/NCKAP1L/GPS2/CLCF1/CD40/CD22/INHBA/LAT2/BCL6/TNFSF4/CD86/BTK/KMT5C/CD27/LAX1/PRKCB/TYROBP/MZB1/HDAC5/NKX2-3/TNFRSF13C/CD180/MMP14/LGALS1/SASH3/CD79A/BST2/VCAM1/ST3GAL1/TCIRG1/PKN1/DLL1/MNDA/LAPTM5/NOD2/DOCK10/TICAM1
GOBP_HOMOPHILIC_CELL_ADHESION_VIA_PLASMA_MEMBRANE_ADHESION_MOLECULES	GOBP_HOMOPHILIC_CELL_ADHESION_VIA_PLASMA_MEMBRANE_ADHESION_MOLECULES	72	0.534245	1.81147	0.000215445	0.00298432	0.00221272	1971	tags=39%, list=15%, signal=33%	L1CAM/SDK1/CDH2/OBSL1/ROBO3/HMCN1/DCHS1/PCDH12/PKD1/ROBO4/CD84/CDH5/DSG3/PTPRM/PCDH17/CDH11/PCDH7/PCDHGC3/CLSTN3/NEXN/CELSR1/ESAM/PCDHB15/CDH13/RET/IGSF9/ROBO1/PCDHGA10
GOBP_REGULATION_OF_MEMBRANE_INVAGINATION	GOBP_REGULATION_OF_MEMBRANE_INVAGINATION	15	0.771019	1.92025	0.00021789	0.00301121	0.00223267	1540	tags=67%, list=12%, signal=59%	TREM2/ALOX15/C3/CD300A/ABCA7/NCKAP1L/CD36/SYT11/RAB31/GATA2
GOBP_NEGATIVE_REGULATION_OF_ENDOCYTOSIS	GOBP_NEGATIVE_REGULATION_OF_ENDOCYTOSIS	39	0.611703	1.87856	0.000225164	0.00310457	0.00230189	2941	tags=54%, list=22%, signal=42%	DLG4/LILRB1/ITGB3/PRKD1/CD300A/PACSIN3/ABCA7/APOC1/ANKRD13D/SYT11/ANKRD13B/ABCA2/RIN3/WDR54/SCAMP5/MCTP1/SNX33/PCSK9/RUBCN/NR1H3/EPHA3
GOBP_POSITIVE_REGULATION_OF_BLOOD_VESSEL_ENDOTHELIAL_CELL_MIGRATION	GOBP_POSITIVE_REGULATION_OF_BLOOD_VESSEL_ENDOTHELIAL_CELL_MIGRATION	48	0.577024	1.8203	0.000226665	0.00311808	0.0023119	2904	tags=50%, list=22%, signal=39%	VEGFC/NOS3/FGFR1/PDGFB/JCAD/PRKD1/RHOJ/TGFB1/ALOX12/CD40/AKT3/SRPX2/GATA2/MAP3K3/VEGFA/HDAC7/STAT5A/FGF18/PRKD2/KDR/PLCG1/HMOX1/HSPB1/THBS1
GOBP_CD4_POSITIVE_ALPHA_BETA_T_CELL_DIFFERENTIATION	GOBP_CD4_POSITIVE_ALPHA_BETA_T_CELL_DIFFERENTIATION	67	0.538649	1.80299	0.000227226	0.00311862	0.0023123	2137	tags=40%, list=16%, signal=34%	PLA2G2D/HLX/IL6/NLRP3/FOXP3/GATA3/IL12RB1/JAK3/LOXL3/CCL19/BATF/SPN/RUNX3/NCKAP1L/ZFPM1/BCL6/TNFSF4/NFKBID/CD86/RSAD2/RARA/NKX2-3/SOCS1/SASH3/CTSL/RELB/IRF4
GOMF_CYTOKINE_RECEPTOR_ACTIVITY	GOMF_CYTOKINE_RECEPTOR_ACTIVITY	65	0.548079	1.82905	0.000228046	0.00312272	0.00231534	2031	tags=40%, list=15%, signal=34%	CNTFR/CSF3R/IL21R/CRLF1/CXCR1/CSF2RA/IL12RB1/EBI3/CMKLR1/IL10RA/IL20RB/CXCR3/CCR2/CCR7/CCR5/OSMR/CSF2RB/IL2RA/IL11RA/IL2RB/IL3RA/CCR1/EPOR/CD4/ACKR3/FZD4
GOBP_REGULATION_OF_PRODUCTION_OF_MOLECULAR_MEDIATOR_OF_IMMUNE_RESPONSE	GOBP_REGULATION_OF_PRODUCTION_OF_MOLECULAR_MEDIATOR_OF_IMMUNE_RESPONSE	115	0.480366	1.72075	0.000233854	0.00319494	0.00236889	2677	tags=40%, list=20%, signal=32%	FCGR2B/TNFRSF4/LILRB4/LILRB1/TGFB3/IL6/NLRP3/SEMA7A/FOXP3/GATA3/JAK3/GPRC5B/PGC/TGFB1/CCR2/CLCF1/CD40/CD22/NR4A3/BCL6/TNFSF4/CD36/RBP4/SCIMP/BTK/KMT5C/TNF/KLK7/MZB1/RSAD2/CLEC7A/HLA-G/SASH3/CLC/TRIL/BST2/PKN1/TGFB2/LAPTM5/NOD2/TICAM1/STX4/HLA-F/IL1R1/TRAF2/TNFRSF14
GOBP_CELLULAR_DEFENSE_RESPONSE	GOBP_CELLULAR_DEFENSE_RESPONSE	35	0.628111	1.9116	0.000244342	0.00332839	0.00246784	2241	tags=54%, list=17%, signal=45%	NCF1/CLEC5A/LILRB2/C5AR1/CD300C/SPN/LSP1/GNLY/CCR2/NCF2/CCR5/PRF1/FOSL1/TYROBP/HLA-G/TCIRG1/FCMR/CXCL9/MNDA
GOBP_NON_RECOMBINATIONAL_REPAIR	GOBP_NON_RECOMBINATIONAL_REPAIR	92	-0.38576	-1.69047	0.000244734	0.00332839	0.00246784	2757	tags=34%, list=21%, signal=27%	HMGB1/MRE11/SMCHD1/MLH1/ATM/SHLD1/LIG4/UBE2N/POLQ/NBN/RIF1/ATP23/UBE2V2/SHLD2/POLB/ERCC6/XRCC4/RBBP8/H4-16/SETMAR/POT1/RNF138/DCLRE1A/ERCC4/HMGA2/BARD1/ERCC8/ABRAXAS1/SHLD3/H4C4/H4C3
GOBP_NEGATIVE_REGULATION_OF_AXONOGENESIS	GOBP_NEGATIVE_REGULATION_OF_AXONOGENESIS	48	0.575209	1.81457	0.000246877	0.00334991	0.0024838	1681	tags=38%, list=13%, signal=33%	NGFR/SEMA6B/PTPRS/SEMA6C/LINGO1/SEMA7A/SEMA3G/ARHGAP4/SPP1/PLXNA3/SYNGAP1/THY1/SEMA4C/RTN4R/NRP1/NTN1/WNT3/SPART
GOBP_REGULATION_OF_CALCIUM_ION_TRANSMEMBRANE_TRANSPORT	GOBP_REGULATION_OF_CALCIUM_ION_TRANSMEMBRANE_TRANSPORT	97	0.498757	1.75366	0.000250297	0.00338864	0.00251251	3452	tags=47%, list=26%, signal=35%	DRD4/NTSR1/REM1/P2RY6/JPH2/CASQ2/F2RL3/LIME1/RRAD/NPSR1/DRD2/CD19/CX3CL1/PLCG2/BDKRB1/EHD3/GSTM2/THY1/GJC2/APLNR/CACNB1/RAMP3/CORO1A/GEM/PLN/HPCA/CXCL9/CACNA2D1/PKD2/GPER1/JSRP1/GNB5/STAC3/PLCG1/G6PD/CACNA1C/PTPN6/CXCL11/GPR35/CACNB3/FYN/CXCL10/NOS1AP/ADRA2A/PTK2B/PSEN2
GOBP_GASTRULATION	GOBP_GASTRULATION	141	0.459652	1.67979	0.000256237	0.00345619	0.0025626	2334	tags=32%, list=18%, signal=27%	SFRP2/SOX17/SFRP1/COL7A1/COL11A1/SCX/FOXC1/COL8A1/MMP9/ITGA7/SNAI1/MESP1/ITGB3/ITGB2/TBX6/WNT11/ITGA5/SOX7/LBX2/FN1/COL5A1/TBX19/NR4A3/PHLDB1/INHBA/COL6A1/APLNR/MMP2/DUSP5/WNT3/COL5A2/DUSP2/IL1RN/ZBTB17/ARFRP1/COL12A1/COL4A2/MMP14/MAPK7/POFUT2/PHLDB2/ETV2/FOXF1/ITGA3/POU5F1
GOBP_CARDIAC_VENTRICLE_MORPHOGENESIS	GOBP_CARDIAC_VENTRICLE_MORPHOGENESIS	44	0.593273	1.85416	0.000256518	0.00345619	0.0025626	2661	tags=43%, list=20%, signal=35%	HAND2/SFRP2/COL11A1/HEY2/FOXC1/SMARCD3/GATA3/TNNI3/MESP1/HEYL/TGFB1/HEG1/ENG/PPP1R13L/NOTCH1/TGFB2/FOXF1/DLL4/TNNC1
GOBP_REGULATION_OF_ANATOMICAL_STRUCTURE_SIZE	GOBP_REGULATION_OF_ANATOMICAL_STRUCTURE_SIZE	380	0.381047	1.48956	0.00025702	0.00345619	0.0025626	2646	tags=27%, list=20%, signal=22%	L1CAM/COMP/KANK3/SPTBN5/TBXA2R/NPR1/SEMA6B/PTPRS/SLIT2/SHANK3/CSF3/FOXC1/SEMA6C/TRPV4/NOS3/P2RX7/PDXP/ADORA1/SEMA7A/UCN/CCL21/ALOX15/APOE/PRR16/LMOD1/SEMA3G/ARHGAP4/SCT/CRABP2/EVL/OLFM1/WAS/TRPV2/SLC12A4/SPP1/PLXNA3/KLF2/PLEKHG2/CARMIL2/FN1/ELN/ADRA2C/GUCY1A1/PREX1/CCR7/NCKAP1L/GJA5/HCK/WASF3/P2RX1/TMOD1/MAP1B/AKT3/SEMA4C/BAIAP2/PTAFR/RTN4R/SLC6A4/ICAM1/NRP1/NTN1/HCLS1/WASHC1/DBN1/WNT3/VAV1/KCNMB…
GOBP_NEGATIVE_REGULATION_OF_NERVOUS_SYSTEM_DEVELOPMENT	GOBP_NEGATIVE_REGULATION_OF_NERVOUS_SYSTEM_DEVELOPMENT	90	0.497785	1.7346	0.000258737	0.00347149	0.00257394	1681	tags=27%, list=13%, signal=23%	NGFR/SEMA6B/PTPRS/SEMA6C/IL6/LINGO1/SEMA7A/SEMA3G/ARHGAP4/NFATC4/SPP1/PLXNA3/DAAM2/SYNGAP1/THY1/SEMA4C/RTN4R/NRP1/NTN1/TNF/WNT3/TLR2/NR1D1/SPART
GOBP_REGULATION_OF_CALCIUM_ION_TRANSPORT_INTO_CYTOSOL	GOBP_REGULATION_OF_CALCIUM_ION_TRANSPORT_INTO_CYTOSOL	66	0.553174	1.8489	0.000262602	0.00351546	0.00260654	2237	tags=36%, list=17%, signal=30%	NTSR1/P2RY6/JPH2/CASQ2/F2RL3/P2RX5/LIME1/P2RX7/NPSR1/CD19/CX3CL1/BDKRB1/GSTM2/THY1/APLNR/RAMP3/CORO1A/PLN/CD4/CXCL9/PML/PKD2/GPER1/JSRP1
GOBP_REGULATION_OF_GLIAL_CELL_MIGRATION	GOBP_REGULATION_OF_GLIAL_CELL_MIGRATION	13	0.791547	1.91614	0.000264838	0.00353748	0.00262287	2072	tags=62%, list=16%, signal=52%	TREM2/BMERB1/CX3CL1/CCL3/CCR2/CSF1/TIAM1/LRP1
GOCC_SYNAPTIC_CLEFT	GOCC_SYNAPTIC_CLEFT	10	0.830555	1.85091	0.000266046	0.00354571	0.00262897	1211	tags=70%, list=9%, signal=64%	C1QL1/EGFLAM/APOE/ACHE/LAMA5/LAMB2/LAMA2
GOBP_ADENYLATE_CYCLASE_ACTIVATING_G_PROTEIN_COUPLED_RECEPTOR_SIGNALING_PATHWAY	GOBP_ADENYLATE_CYCLASE_ACTIVATING_G_PROTEIN_COUPLED_RECEPTOR_SIGNALING_PATHWAY	73	0.531005	1.80591	0.000271328	0.00360806	0.0026752	2549	tags=48%, list=19%, signal=39%	PTGIR/TBXA2R/ADGRG3/ADGRB2/ADCY5/ADCY4/MC1R/APLP1/GPR161/ADGRE2/DRD2/GPR4/RAMP1/VIP/ADCY7/S1PR3/ADRA2C/S1PR4/S1PR2/RAMP2/RAMP3/ADGRG5/ADGRL2/ADCY9/S1PR1/PLN/CXCL9/GPR3/ADGRL1/GPER1/LPAR2/ADM/ADCY3/GNAI2/ADM2
GOBP_POSITIVE_REGULATION_OF_NEUROGENESIS	GOBP_POSITIVE_REGULATION_OF_NEUROGENESIS	158	0.442429	1.6363	0.000278924	0.00370084	0.00274399	2225	tags=30%, list=17%, signal=25%	L1CAM/NGFR/SOX8/GLI3/OBSL1/SLIT2/SHANK3/EGR2/IL6/VEGFC/SEMA7A/DRD2/SMARCD3/METRN/CRABP2/IL34/TRPV2/PLXNA3/TP73/CX3CL1/FN1/NUMBL/TGFB1/CLCF1/PLXND1/WNT2/MAP1B/GJC2/SMO/NRP1/NTN1/TNF/DBN1/SERPINF1/WNT3/TLR2/ZNF335/TIAM1/VEGFA/ROBO1/PLXNA1/LIF/LRP1/CXCL12/NOTCH1/GPER1/LIMK1
GOBP_VASCULAR_PROCESS_IN_CIRCULATORY_SYSTEM	GOBP_VASCULAR_PROCESS_IN_CIRCULATORY_SYSTEM	175	0.43507	1.62675	0.000280521	0.0037138	0.0027536	2212	tags=31%, list=17%, signal=26%	COMP/SLC4A3/TBXA2R/SLC1A3/NPR1/CLDN5/SLIT2/FOXC1/TRPV4/NOS3/ADORA1/UCN/PDE2A/APOE/GPR4/KCNJ8/AKAP12/SLC2A3/KLF2/ADRA2C/GUCY1A1/TGFB1/CDH5/GJA5/P2RX1/AGER/LRP3/SLCO3A1/TACR2/SLC24A3/PTAFR/SLC6A4/RAMP2/CD36/ICAM1/KCNMB4/SLC29A4/SLC27A1/SNTA1/ABCA2/BMP6/SLCO2B1/VEGFA/TEK/SLC38A5/ACTA2/EDNRA/SLC6A9/FERMT2/SERPINF2/LRP1/ACE/SLC19A1/GPER1
GOBP_CHROMOSOME_CONDENSATION	GOBP_CHROMOSOME_CONDENSATION	36	-0.549925	-2.00159	0.000281156	0.003714	0.00275375	1292	tags=28%, list=10%, signal=25%	SMC2/MCPH1/SMC4/SMC5/NCAPG/HMGA2/H3-3A/H1-4/H1-3/H1-5
GOBP_IMMUNE_RESPONSE_REGULATING_SIGNALING_PATHWAY	GOBP_IMMUNE_RESPONSE_REGULATING_SIGNALING_PATHWAY	337	0.389969	1.5139	0.000285094	0.00375772	0.00278616	2971	tags=29%, list=22%, signal=23%	FCN1/PLPP4/FCGR2B/FCGR1A/CARD9/LILRB4/MYO1G/CLEC4E/NFATC1/FGR/LIME1/LILRB1/HLA-DQB2/ZAP70/LILRB2/FPR1/FOXP3/SH2B2/C5AR1/GATA3/NFAM1/PIK3CD/CTLA4/CARD11/WAS/CD19/HLA-DQA2/KLHL6/CD300A/CMKLR1/IL20RB/PLCG2/UBASH3A/CD79B/THEMIS2/CCR7/NCKAP1L/FCGR3A/GPS2/HCK/CD40/CD22/NR4A3/THY1/BAIAP2/C3AR1/LAT2/ICAM3/RFTN1/NFKBID/FPR3/BTK/ICAM2/FCGR2A/LAX1/PRKCB/TYROBP/VAV1/CD247/IKBKG/SLA2/HLA-G/CD4/CLEC10A/MUC6/CD…
GOBP_TRNA_PROCESSING	GOBP_TRNA_PROCESSING	127	-0.352807	-1.63448	0.000291221	0.00383004	0.00283979	3609	tags=42%, list=27%, signal=31%	ELP2/LCMT2/RPP40/ZBTB8OS/GRSF1/PUS3/MTO1/C9orf64/RTRAF/TRIT1/QTRT2/THUMPD2/METTL2B/TRMT61B/ALKBH8/TPRKB/ELP4/CDKAL1/TRMT6/SSB/TRMT5/METTL2A/PUS7/THUMPD3/RPP30/TYW3/MTFMT/TSEN15/METTL6/C2orf49/LSM6/DPH3/ELAC1/TRMT1L/THUMPD1/FAM98B/TRMT10C/METTL8/DUS4L/RPP14/TYW5/OSGEPL1/NSUN3/TRNT1/PUS10/PRORP/TRMT13/TRUB1/BCDIN3D/TRDMT1/DTWD1/TRMT10A/DTWD2
GOBP_REGULATION_OF_PHOSPHATIDYLINOSITOL_3_KINASE_ACTIVITY	GOBP_REGULATION_OF_PHOSPHATIDYLINOSITOL_3_KINASE_ACTIVITY	49	0.580886	1.83184	0.000292703	0.00384109	0.00284798	2057	tags=45%, list=16%, signal=38%	PIK3R6/FGR/PIK3R5/AGAP2/CCL21/PDGFB/CCL19/CD19/PRKD1/PDGFRB/TGFB1/CCR7/WDR81/WASHC1/FLT1/SOCS3/WDR91/SOCS1/IRS1/SLA2/TEK/VAV2
GOBP_NEGATIVE_REGULATION_OF_VASCULATURE_DEVELOPMENT	GOBP_NEGATIVE_REGULATION_OF_VASCULATURE_DEVELOPMENT	82	0.515099	1.77445	0.000295408	0.00386809	0.002868	2913	tags=46%, list=22%, signal=36%	THBS4/ISM1/NPR1/ADGRB2/CLDN5/TIE1/FOXC1/THBS2/YJEFN3/STAB1/GPR4/VASH1/SERPINE1/EMILIN1/KLF2/ADAMTS1/ECSCR/CCR2/SULF1/HSPG2/PTPRM/TNF/SERPINF1/COL4A2/HLA-G/TEK/DCN/PML/HGS/TGFB2/ALOX5/RGCC/SPARC/MECP2/SEMA4A/EPHA2/THBS1/EPN1
GOBP_POSITIVE_REGULATION_OF_TRANSCRIPTION_REGULATORY_REGION_DNA_BINDING	GOBP_POSITIVE_REGULATION_OF_TRANSCRIPTION_REGULATORY_REGION_DNA_BINDING	17	0.734562	1.88208	0.000303404	0.00396413	0.00293921	968	tags=29%, list=7%, signal=27%	HAND2/TWIST1/FOXC1/GATA3/TGFB1
GOBP_CELL_ADHESION_MEDIATED_BY_INTEGRIN	GOBP_CELL_ADHESION_MEDIATED_BY_INTEGRIN	65	0.543933	1.81522	0.000310139	0.0040433	0.00299791	3221	tags=48%, list=24%, signal=36%	ITGBL1/SFRP2/CYP1B1/ITGA11/CCL21/SERPINE1/ITGB3/ITGB2/ITGA5/FBN1/COL16A1/NCKAP1L/ICAM1/JAM3/SNAI2/ITGB7/RET/FERMT3/PLAU/LIF/CD3E/TGFB2/PIEZO1/CCL5/CXCL13/PTPN6/EPHA2/RAC3/ITGB4/ADA/ITGB5
GOBP_RECEPTOR_METABOLIC_PROCESS	GOBP_RECEPTOR_METABOLIC_PROCESS	135	0.462357	1.68531	0.000311012	0.00404586	0.00299981	2403	tags=30%, list=18%, signal=25%	DRD4/DNM1/SFRP4/LILRB4/SELE/DLG4/LILRB1/DRD2/APOE/CACNG4/RAMP1/CXCR1/ITGB3/GPRASP1/ITGB2/GREM1/ACHE/PLCG2/TGFB1/EHD3/ANKRD13D/RAMP2/CD36/RAMP3/RAB31/MX2/ANKRD13B/MX1/ABCA2/VEGFA/RIN3/ACKR3/HPCA/WDR54/LRP1/ARRB2/FCER1G/ARAP1/LAPTM5/ADM
GOCC_MICROBODY	GOCC_MICROBODY	120	-0.362929	-1.66498	0.000312946	0.00406219	0.00301191	3146	tags=40%, list=24%, signal=31%	PXMP2/ACSL3/ZADH2/PEX12/TRIM37/ALDH3A2/DNM1L/PECR/PNPLA8/IDH1/PHYH/ACBD5/XDH/CROT/HSD17B4/SLC25A17/HACL1/PEX3/ATAD1/IDI1/RIDA/DDO/PEX13/IDE/SLC27A2/AGPS/PIK3C3/PEX1/RAB8B/HSDL2/NOS2/MGST1/LACC1/FAR1/HMGCR/PEX11A/PEX2/SCP2/ECI2/FAR2/NUDT7/TMEM135/EHHADH/ABCD3/ACSL6/MPV17L/CRYM/NUDT12
GOBP_NEGATIVE_REGULATION_OF_HYDROLASE_ACTIVITY	GOBP_NEGATIVE_REGULATION_OF_HYDROLASE_ACTIVITY	302	0.389329	1.50151	0.000314506	0.0040736	0.00302037	2527	tags=25%, list=19%, signal=21%	TIMP3/NGFR/PI16/PCSK1N/ELFN1/CCDC8/SFRP2/SPOCK1/CST2/GPSM1/C4B/COL7A1/SLIT2/C4A/CST6/ANGPTL4/RENBP/MMP9/MAGEA3/SERPINE1/TNNI3/CRYAB/LMTK3/C3/CST1/CST4/APOC1/PPP1R14A/NCKAP1L/GPS2/COL6A3/TNK2/SERPING1/SPOCK2/ANOS1/WDR81/PAPLN/R3HDML/TNF/CD27/SERPINF1/ITIH5/CD109/RHOH/TIMP2/CST7/PLN/VEGFA/IFIT1/AQP1/BST2/PLAUR/ECM1/SERPINF2/PI15/MAPK7/LRP1/ARRB2/CDKN2D/PKMYT1/LTF/ELL/TGFB2/NEIL1/TFPI2/HRAS/SERPINH1…
GOBP_POSITIVE_REGULATION_OF_CALCIUM_ION_TRANSMEMBRANE_TRANSPORT	GOBP_POSITIVE_REGULATION_OF_CALCIUM_ION_TRANSMEMBRANE_TRANSPORT	46	0.585697	1.84199	0.000315887	0.00408265	0.00302708	2533	tags=48%, list=19%, signal=39%	NTSR1/P2RY6/JPH2/F2RL3/NPSR1/CD19/CX3CL1/PLCG2/BDKRB1/EHD3/GSTM2/THY1/GJC2/APLNR/RAMP3/CXCL9/CACNA2D1/PKD2/GPER1/STAC3/PLCG1/G6PD
GOMF_CATION_CHANNEL_ACTIVITY	GOMF_CATION_CHANNEL_ACTIVITY	127	0.459232	1.66131	0.000319254	0.00411728	0.00305276	3123	tags=42%, list=24%, signal=32%	KCNK15/CHRNA3/KCNE4/KCNMB1/P2RX5/TRPV4/P2RX7/SCN1B/CACNA1H/CACNA2D4/SLC4A11/KCNH2/CACNG4/TSPOAP1/KCNJ8/CALHM2/CALHM5/PKD1/TRPV2/KCNAB2/RASA3/HVCN1/P2RX1/SLC24A3/KCNJ14/OTOP2/MCOLN1/CACNB1/CALHM6/KCNMB4/HCN3/NCS1/TMEM175/TRPM5/GRIN2D/AQP1/KCNQ4/ANXA6/CACNA2D1/PKD2/ORAI2/PIEZO1/ANO1/TPCN2/KCNK5/KCNC4/CACNA1C/KCNK6/ORAI3/FXYD4/ORAI1/CACNB3/KCNJ11
GOBP_NEGATIVE_REGULATION_OF_INTERLEUKIN_2_PRODUCTION	GOBP_NEGATIVE_REGULATION_OF_INTERLEUKIN_2_PRODUCTION	20	0.714317	1.92384	0.00032019	0.00412046	0.00305512	2364	tags=60%, list=18%, signal=49%	LILRB4/HOMER3/FOXP3/LAG3/GATA3/VSIG4/IL20RB/HAVCR2/CD34/HDAC7/LAPTM5/NOD2
GOBP_REGULATION_OF_CELL_SHAPE	GOBP_REGULATION_OF_CELL_SHAPE	135	0.461851	1.68346	0.000321126	0.00412364	0.00305748	3582	tags=47%, list=27%, signal=34%	PALM/ATP10A/FGR/FMNL1/PALMD/RHOF/ITGA7/FGD2/ITGB2/FES/FGD5/PLXNA3/CSF1R/RHOJ/FN1/CCL13/PLEKHO1/CCL3/PARVB/HCK/PLXND1/WASF3/LST1/FGD1/BAIAP2/ICAM1/FGD3/MYH10/FMNL3/PDPN/CORO1A/DAPK3/RHOH/RHOD/VEGFA/CCL2/PLXNA1/FERMT2/C15orf62/DLC1/CFAP410/ARAP1/ARHGEF18/RHOBTB2/TAOK2/MSN/KDR/SEMA4A/PRAG1/RAC2/RAC3/PLXNC1/SEMA4D/FYN/RHOG/MYH14/EPB41L3/CCL11/PTK2B/CDC42EP2/PTN/PLXNB2/PLXNB1
GOBP_MUSCLE_ORGAN_MORPHOGENESIS	GOBP_MUSCLE_ORGAN_MORPHOGENESIS	38	0.608284	1.86229	0.00032238	0.00413088	0.00306284	2661	tags=53%, list=20%, signal=42%	COL11A1/HEY2/FOXC1/EFEMP2/FZD2/TNNI3/TGFB1/ADARB1/WNT2/ZFPM1/HEG1/ENG/S1PR1/LIF/NOTCH1/MYLK/TGFB2/DLL4/SIRT6/TNNC1
GOBP_SKELETAL_MUSCLE_ORGAN_DEVELOPMENT	GOBP_SKELETAL_MUSCLE_ORGAN_DEVELOPMENT	101	0.48355	1.71294	0.000323603	0.00413769	0.0030679	2178	tags=28%, list=16%, signal=23%	CNTFR/SOX8/HLX/TWIST1/EGR2/SCX/POPDC2/MSC/CYP26B1/ASB2/HEYL/HOXD10/GPC1/ELN/TGFB1/HIVEP3/STRA6/HOXD9/SMO/VAMP5/BCL9L/BASP1/TCF21/EPHB1/TAZ/NOTCH1/DCN/DLL1
GOBP_REGULATION_OF_PHOSPHOLIPASE_C_ACTIVITY	GOBP_REGULATION_OF_PHOSPHOLIPASE_C_ACTIVITY	29	0.648366	1.88995	0.000344803	0.00439081	0.00325557	2524	tags=52%, list=19%, signal=42%	P2RY6/SELE/NMUR1/C5AR1/FGFR1/PLCB2/PDGFRB/S1PR4/PTAFR/CD86/FLT1/EDNRA/HRAS/LPAR2/PLCG1
GOBP_HETEROTYPIC_CELL_CELL_ADHESION	GOBP_HETEROTYPIC_CELL_CELL_ADHESION	46	0.584875	1.8394	0.000344867	0.00439081	0.00325557	2068	tags=37%, list=16%, signal=31%	ITGAX/LILRB2/ALOX15/ITGA7/ITGB3/ITGB2/ITGA5/AGER/THY1/SIRPA/JAM3/TNF/ITGB7/IL1RN/VCAM1/CD1D/MAPK7
GOBP_NEURAL_CREST_CELL_DIFFERENTIATION	GOBP_NEURAL_CREST_CELL_DIFFERENTIATION	70	0.522146	1.7643	0.000348186	0.00442366	0.00327993	1459	tags=27%, list=11%, signal=24%	HAND2/CDH2/SOX8/SFRP1/TWIST1/SEMA6B/WNT10A/FOXC1/SEMA6C/NRTN/SEMA7A/NRP2/SEMA3G/FN1/LAMA5/SEMA4C/SMO/NRP1/SNAI2
GOBP_RESPONSE_TO_BMP	GOBP_RESPONSE_TO_BMP	122	0.467455	1.68254	0.000351872	0.00445197	0.00330092	2341	tags=33%, list=18%, signal=27%	COMP/RGMA/AMH/CHRD/SFRP2/BMP8A/SFRP1/SFRP4/ADAMTS7/CHRDL1/SCX/RBPMS2/ZNF423/FSTL3/TGFB3/HTRA3/ADAMTS12/GATA3/GREM1/FBN1/HEYL/ROR2/TGFB1/SULF1/CDH5/FOXD1/GREM2/FST/CCN1/SPART/ENG/HTRA1/BMP6/FBXL15/BMP8B/NOTCH1/TGFB2/ETV2/ITGA3/RUNX2
GOBP_LOCOMOTORY_BEHAVIOR	GOBP_LOCOMOTORY_BEHAVIOR	91	0.491508	1.71445	0.000351902	0.00445197	0.00330092	2092	tags=30%, list=16%, signal=25%	DRD4/C1QL1/NTSR1/LGI4/CHRNA3/SNCG/ADCY5/DLG4/GNAO1/NLGN2/CIART/MEIS1/DRD2/APOE/IDO1/HOXD10/ZNF385A/HOXD9/TMOD1/ALDH1A3/ABCA2/ZDHHC8/GRIN2D/FZD4/GAA/ARRB2/CXCL12
GOBP_REGULATION_OF_RECEPTOR_MEDIATED_ENDOCYTOSIS	GOBP_REGULATION_OF_RECEPTOR_MEDIATED_ENDOCYTOSIS	77	0.518944	1.77792	0.000355199	0.0044842	0.00332481	2079	tags=31%, list=16%, signal=26%	DRD4/SFRP4/SELE/DLG4/CCL21/DRD2/SERPINE1/ITGB3/CCL19/C3/GREM1/PLCG2/APOC1/CLU/TNK2/ANKRD13D/SYT11/ANKRD13B/ABCA2/VEGFA/RIN3/HPCA/WDR54/ARRB2
GOMF_PEPTIDE_BINDING	GOMF_PEPTIDE_BINDING	208	0.423929	1.60368	0.000360243	0.00453831	0.00336493	2072	tags=23%, list=16%, signal=20%	MARCO/SSTR5/NGFR/ITGAM/APBA2/FCGR2B/NPR1/MAPK8IP2/GSTM1/APBB1/FBXO2/TREM2/NMUR1/LILRB2/ATP1A3/APOE/GIPR/RAMP1/CRYAB/ITGB2/ACHE/EBI3/BDKRB1/CLU/GSTM2/MSR1/AGER/INHBA/HSPG2/CRIP1/RAMP2/CD36/CD14/RAMP3/KPNA7/NPR2/APBB3/ENPEP/TLR2/APBA3/TMEM158/HLA-G/C1QA/HLA-DPB1/CD1D/HLA-DQA1/FZD4/LRP1
GOBP_POSITIVE_CHEMOTAXIS	GOBP_POSITIVE_CHEMOTAXIS	44	0.587604	1.83645	0.000364105	0.00457342	0.00339097	3279	tags=59%, list=25%, signal=45%	ROBO3/VEGFC/PDGFB/PGF/GPNMB/CX3CL1/FGF7/CCL3/AGER/SCG2/ARTN/NRP1/IL16/CORO1A/CDH13/S1PR1/VEGFA/LRP1/CXCL12/KDR/CCL5/TSC2/VEGFB/SCRIB/CXCL10/CCR4
GOBP_REGULATION_OF_ACUTE_INFLAMMATORY_RESPONSE	GOBP_REGULATION_OF_ACUTE_INFLAMMATORY_RESPONSE	37	0.616733	1.88628	0.000364559	0.00457342	0.00339097	1429	tags=41%, list=11%, signal=36%	PLA2G2D/FCGR2B/CREB3L3/IL6/OSM/ADAM8/NLRP3/ADORA1/C3/IL20RB/DNASE1/CCR7/OSMR/BTK/TNF
GOCC_ACTIN_CYTOSKELETON	GOCC_ACTIN_CYTOSKELETON	397	0.37341	1.46196	0.000365932	0.00458104	0.00339661	3062	tags=30%, list=23%, signal=24%	CALB2/SPTBN5/CDH2/CLDN5/MYO1G/PDLIM4/FGR/PARVG/MYO7A/TRPV4/GAS7/PSTPIP1/ADAM8/PDXP/ABLIM3/TNNT1/KLHL17/MYO1F/PDLIM2/NOTCH3/LMOD1/TNNI3/CCDC102A/CRYAB/AFAP1L1/WAS/MYH11/DDR2/MYH7B/SRCIN1/CROCC/CARMIL2/LSP1/STX1A/PARVB/FHL3/FSCN1/PDLIM3/PDLIM7/AXL/HCK/ACTG2/TMOD1/BAIAP2/FLNA/HCLS1/TPM2/NEXN/JAM3/MYH10/AIF1L/DBN1/MYO5A/PRKCB/APBB3/FLT1/MICALL2/MYL9/CORO1A/RFLNB/CD274/WHRN/RARA/ESPN/RAPGEF3/FCHSD1/FE…
GOBP_CANONICAL_WNT_SIGNALING_PATHWAY	GOBP_CANONICAL_WNT_SIGNALING_PATHWAY	276	0.39531	1.51606	0.000369151	0.0046117	0.00341935	2666	tags=25%, list=20%, signal=20%	SFRP2/SOX17/CDH2/GLI3/DACT3/SFRP1/SFRP4/WNT10A/GLI1/ADGRA2/WNT9A/PTPRU/KREMEN2/APOE/IGFBP6/FZD2/GATA3/MESP1/DKK2/TCF7L1/WNT11/GREM1/GPRC5B/TMEM198/NKD2/SOX7/FZD8/RSPO3/ROR2/TMEM88/TGFB1/CTHRC1/DAAM2/WNT2/PLEKHA4/MCC/MITF/COL1A1/BCL9L/CDK14/SNAI2/WNT3/LATS2/NPHP4/DACT1/DAPK3/NOTUM/PPM1N/PTK7/DKK3/SOX13/FZD4/BICC1/PORCN/FZD1/NOTCH1/WWTR1/FUZ/LZTS2/TLE3/PRDM15/MED12/AXIN1/LMBR1L/TBL1X/STK11/SULF2/CA…
GOBP_DENDRITIC_CELL_DIFFERENTIATION	GOBP_DENDRITIC_CELL_DIFFERENTIATION	38	0.604415	1.85044	0.000370585	0.00461996	0.00342547	2526	tags=50%, list=19%, signal=41%	FCGR2B/LILRB1/TREM2/ZBTB46/LILRB2/CSF2/CCL19/SPI1/BATF/BATF3/CCR7/AXL/AGER/HLA-G/RELB/IRF4/CEBPB/BATF2/UBD
GOBP_REGULATION_OF_ADAPTIVE_IMMUNE_RESPONSE	GOBP_REGULATION_OF_ADAPTIVE_IMMUNE_RESPONSE	135	0.460268	1.67769	0.000371696	0.00462418	0.0034286	2041	tags=29%, list=15%, signal=25%	SLC11A1/FCGR2B/HLX/LILRB4/LILRB1/IL6/NLRP3/FOXP3/ALOX15/GATA3/ADCY7/IL12RB1/JAK3/LOXL3/WAS/CCL19/C3/IL20RB/TGFB1/CCR2/HAVCR2/CLCF1/CD40/AGER/IRF7/BCL6/TNFSF4/NFKBID/BTK/KMT5C/TNF/RSAD2/CD274/HLA-G/CD4/SASH3/CLC/CD1D/PKN1
GOBP_MITOCHONDRIAL_RESPIRATORY_CHAIN_COMPLEX_ASSEMBLY	GOBP_MITOCHONDRIAL_RESPIRATORY_CHAIN_COMPLEX_ASSEMBLY	100	-0.380648	-1.67886	0.000378417	0.00469393	0.00348032	4567	tags=44%, list=34%, signal=29%	SAMM50/NDUFB4/NDUFAF7/NDUFB1/TIMMDC1/NDUFB3/CHCHD4/NDUFC1/NDUFA9/PET117/NDUFB6/NDUFAF1/NDUFS4/UQCRFS1/TMEM126A/COA5/SCO1/COX16/NDUFS1/NDUFAF2/SMIM20/COA1/TTC19/TIMM21/TMEM126B/NDUFC2/COX20/NDUFAF4/NDUFA7/NDUFAF6/SDHAF4/NDUFAF5/IMMP2L/NDUFV2/FASTKD3/NDUFB5/SLC25A33/TFAM/SDHAF3/COX18/NUBPL/NDUFA5/OMA1/LYRM7
GOBP_POSITIVE_REGULATION_OF_PROTEIN_KINASE_ACTIVITY	GOBP_POSITIVE_REGULATION_OF_PROTEIN_KINASE_ACTIVITY	429	0.369889	1.45299	0.000378975	0.00469393	0.00348032	2790	tags=28%, list=21%, signal=23%	BIRC7/SLC11A1/DRD4/FAM20A/NCF1/CHRNA3/FCGR1A/MAPK11/PIK3R6/ADCY5/DLG4/PIK3R5/ADCY4/TGFB3/VEGFC/ADAM8/ADORA1/AGAP2/FPR1/UCN/CCL21/MAP3K12/PILRB/DRD2/CSPG4/C5AR1/IGFBP6/FGD2/FGFR1/ADCY7/ITGB3/IL34/CHI3L1/DDR2/PKD1/WNT11/PDGFB/CCL19/S100A12/GREM1/GPRC5B/MAP4K1/SRCIN1/CSF1R/TP73/CD300A/ROR2/PDGFRB/ADRA2C/TGFB1/LILRA5/CCR7/CSF1/NCKAP1L/MAPK8IP3/CLU/S1PR2/CD40/MAP3K10/AGER/NAB2/DOK7/GADD45B/CD86/DUSP5/…
GOBP_ENDODERM_DEVELOPMENT	GOBP_ENDODERM_DEVELOPMENT	59	0.54985	1.79445	0.000379656	0.00469393	0.00348032	1815	tags=36%, list=14%, signal=31%	SOX17/COL7A1/COL11A1/COL8A1/MMP9/ITGA7/MESP1/ITGB2/ITGA5/SOX7/FN1/COL5A1/INHBA/COL6A1/MMP2/DUSP5/COL5A2/DUSP2/COL12A1/COL4A2/MMP14
GOBP_NEGATIVE_REGULATION_OF_DNA_METABOLIC_PROCESS	GOBP_NEGATIVE_REGULATION_OF_DNA_METABOLIC_PROCESS	103	-0.384245	-1.71255	0.000383277	0.00472892	0.00350626	3337	tags=42%, list=25%, signal=31%	TNKS2/AUNIP/NDFIP1/OTUB2/ZNF93/THOC1/RAD50/PINX1/MSH2/TNKS/PPARG/BMPR2/SMCHD1/MLH1/XRN1/ATM/SHLD1/KLHL15/POLQ/NBN/SUB1/NMNAT1/RIF1/HELB/DCP2/BLM/TENT4B/SHLD2/TERF1/MSH3/ERCC6/POT1/ERCC4/FANCB/ZNF91/HMGA2/ZRANB3/DACH1/H1-4/PARPBP/SHLD3/H1-3/H1-5
GOBP_REGULATION_OF_HEART_CONTRACTION	GOBP_REGULATION_OF_HEART_CONTRACTION	139	0.453906	1.65958	0.000386439	0.00475812	0.00352792	1857	tags=27%, list=14%, signal=23%	HSPB7/SLC4A3/KCNK15/NPR1/KCNE4/CASQ2/HEY2/GNAO1/FXYD6/POPDC2/ATP1A3/ADORA1/SCN1B/CACNA1H/UCN/CACNA2D4/DRD2/KCNH2/CACNG4/DES/TNNI3/TBX2/EHD3/STC1/GJA5/GSTM2/KCNJ14/FLNA/CACNB1/TMIGD3/DMPK/NPR2/SNTA1/RNF207/S100A1/PLN/GJC1
GOMF_CCR_CHEMOKINE_RECEPTOR_BINDING	GOMF_CCR_CHEMOKINE_RECEPTOR_BINDING	28	0.665883	1.92448	0.000388012	0.00476769	0.00353501	1951	tags=57%, list=15%, signal=49%	CCL17/CCL21/CCL3L1/CCL23/CCL18/NES/CCL19/CX3CL1/CCL13/CCL3/CCR2/CCL8/CCL22/CCL25/CCL2/CCL4
GOBP_REGULATION_OF_PHOSPHOLIPASE_ACTIVITY	GOBP_REGULATION_OF_PHOSPHOLIPASE_ACTIVITY	44	0.584838	1.8278	0.000393233	0.00482194	0.00357523	2683	tags=45%, list=20%, signal=36%	P2RY6/SELE/NMUR1/C5AR1/FGFR1/PLCB2/PDGFRB/S1PR4/PTAFR/CD86/FLT1/CCN1/EDNRA/HPCA/LRP1/HRAS/LPAR2/RGS2/PLCG1/CCL5
GOBP_BIOLOGICAL_PROCESS_INVOLVED_IN_INTRASPECIES_INTERACTION_BETWEEN_ORGANISMS	GOBP_BIOLOGICAL_PROCESS_INVOLVED_IN_INTRASPECIES_INTERACTION_BETWEEN_ORGANISMS	28	0.665295	1.92278	0.000394321	0.00482539	0.00357779	458	tags=29%, list=3%, signal=28%	DRD4/NRXN2/MAPK8IP2/DLG4/SHANK3/GRP/SEPTIN5/UCN
GOBP_REGULATION_OF_LEUKOCYTE_APOPTOTIC_PROCESS	GOBP_REGULATION_OF_LEUKOCYTE_APOPTOTIC_PROCESS	68	0.531056	1.78516	0.000405526	0.00495239	0.00367195	2092	tags=34%, list=16%, signal=29%	BIRC7/HCAR2/LILRB1/PDCD1/ADAM8/CCL21/CDKN2A/PIK3CD/JAK3/CCL19/IDO1/CCR7/AXL/IRF7/GIMAP8/BCL6/HCLS1/BTK/CD27/CD274/TSC22D3/ST3GAL1/CXCL12
GOCC_NEURON_SPINE	GOCC_NEURON_SPINE	125	0.456659	1.64691	0.000411198	0.00501142	0.00371572	2505	tags=33%, list=19%, signal=27%	NGFR/NTSR1/PALM/SYNDIG1/LZTS1/APBA2/FCGR2B/DNM1/SORCS2/PSD/PDLIM4/DLG4/SHANK3/FBXO2/ADORA1/PRRT2/DRD2/PALMD/CRYAB/MAP1B/LAMA2/SLA/SYT11/ARHGAP33/MX2/MX1/TIAM1/APBA3/NR1D1/ABHD17A/DDN/SYNPO/NRGN/HPCA/ARRB2/GPER1/CD3E/PPP1R9B/DOCK10/STX4/SRGAP2
GOBP_REGULATION_OF_CD4_POSITIVE_ALPHA_BETA_T_CELL_ACTIVATION	GOBP_REGULATION_OF_CD4_POSITIVE_ALPHA_BETA_T_CELL_ACTIVATION	52	0.568738	1.82114	0.000412869	0.00501533	0.00371862	2137	tags=40%, list=16%, signal=34%	HLX/NLRP3/FOXP3/GATA3/IL12RB1/JAK3/LOXL3/CCL19/RUNX3/NCKAP1L/AGER/BCL6/TNFSF4/NFKBID/CD86/CD274/RARA/SOCS1/SASH3/VSIR/IRF4
GOBP_REGULATION_OF_WNT_SIGNALING_PATHWAY	GOBP_REGULATION_OF_WNT_SIGNALING_PATHWAY	309	0.388689	1.49915	0.000413195	0.00501533	0.00371862	2818	tags=26%, list=21%, signal=21%	SFRP2/SOX17/HIC1/CDH2/GLI3/DACT3/SFRP1/SFRP4/NFATC1/NXN/GLI1/TERT/ADGRA2/PTPRU/KREMEN2/FOXP3/APOE/IGFBP6/CCN4/MESP1/NFATC4/DKK2/TCF7L1/WNT11/GREM1/GPRC5B/TMEM198/NKD2/SOX7/LBX2/RSPO3/ROR2/TMEM88/TGFB1/CTHRC1/DAAM2/SOX30/SULF1/PLEKHA4/MCC/COL1A1/MDFI/CDK14/SNAI2/WNT3/SHISA2/LATS2/NPHP4/DACT1/TLR2/TIAM1/DAPK3/NOTUM/PPM1N/PTK7/ATP6V1C2/DKK3/SOX13/FZD4/BICC1/LRP1/NOTCH1/WWTR1/FUZ/ITGA3/LZTS2/TLE3/PRD…
GOBP_POSITIVE_REGULATION_OF_INTERLEUKIN_1_PRODUCTION	GOBP_POSITIVE_REGULATION_OF_INTERLEUKIN_1_PRODUCTION	47	0.580965	1.83503	0.000420214	0.00508055	0.00376698	2864	tags=53%, list=22%, signal=42%	NLRP1/IL6/P2RX7/NLRP3/CCL19/CCL3/AIM2/LILRA5/HAVCR2/AGER/TLR8/IL16/NLRP2/TNF/TYROBP/CLEC7A/NOD1/LPL/MNDA/SAA1/NOD2/NLRC4/PYCARD/EGR1/HSPB1
GOBP_REGULATION_OF_TRANSPORTER_ACTIVITY	GOBP_REGULATION_OF_TRANSPORTER_ACTIVITY	170	0.435925	1.6232	0.000420266	0.00508055	0.00376698	2276	tags=26%, list=17%, signal=22%	DRD4/SYNGR3/NTSR1/REM1/P2RY6/JPH2/TWIST1/MAPK8IP2/KCNE4/CASQ2/DLG4/SHANK3/NLGN2/TREM2/FXYD6/SCN1B/RRAD/DRD2/MMP9/CACNG4/PLCG2/CNIH3/EHD3/CCR2/GSTM2/PTAFR/PRRT1/CACNB1/GAL/ANTKMT/RASGRF2/RNF207/GEM/PLN/CCL2/KCTD7/HECW2/ANO9/HPCA/SLC6A9/CACNA2D1/PKD2/JSRP1/PIM1
GOBP_PROTEOGLYCAN_METABOLIC_PROCESS	GOBP_PROTEOGLYCAN_METABOLIC_PROCESS	67	0.52532	1.75838	0.000429349	0.00517989	0.00384063	2714	tags=46%, list=20%, signal=37%	COL11A1/CHST10/EGFLAM/ADAMTS12/CSPG4/CYTL1/CHST11/CHST13/CHST3/CHST7/CHST12/CHSY3/GPC1/CHST15/SULF1/BGN/IDUA/SPOCK2/VCAN/DSE/SGSH/GAL3ST4/CSGALNACT1/UST/DCN/CHPF/HS6ST1/CHST14/B3GALT6/SULF2/B3GAT3
GOBP_REGULATION_OF_MACROPHAGE_MIGRATION	GOBP_REGULATION_OF_MACROPHAGE_MIGRATION	31	0.627386	1.84896	0.00043428	0.00522883	0.00387692	1314	tags=42%, list=10%, signal=38%	TREM2/C5AR1/SLAMF8/IL34/EMILIN1/CSF1R/CX3CL1/CMKLR1/CCL3/CSF1/C3AR1/MST1/RARRES2
GOBP_MESONEPHROS_DEVELOPMENT	GOBP_MESONEPHROS_DEVELOPMENT	69	0.53039	1.78675	0.000436623	0.00524649	0.00389001	2316	tags=36%, list=17%, signal=30%	SOX8/GLI3/SFRP1/SLIT2/HOXD11/FOXC1/CRLF1/KIF26B/DCHS1/GATA3/PKD1/WNT11/GREM1/LAMA5/FOXD1/SMO/REN/BASP1/TCF21/RET/VEGFA/RARB/TACSTD2/PKD2/LZTS2
GOBP_PLATELET_ACTIVATION	GOBP_PLATELET_ACTIVATION	125	0.455251	1.64183	0.000446954	0.00535986	0.00397408	2246	tags=30%, list=17%, signal=25%	COMP/PIK3R6/F2RL3/PIK3R5/IL6/NOS3/APOE/PEAR1/ITGB3/SELP/PDGFB/FN1/PLCG2/VWF/ADAMTS13/ADRA2C/ALOX12/AXL/CD40/P2RX1/COL1A1/FLNA/PDPN/THBD/PRKCB/COL1A2/C1QTNF1/VAV1/MYL9/FERMT3/VAV2/LCP2/ARRB2/COL3A1/PLEK/PDGFA/FCER1G/SAA1
GOBP_DNA_DOUBLE_STRAND_BREAK_PROCESSING	GOBP_DNA_DOUBLE_STRAND_BREAK_PROCESSING	21	-0.647865	-2.07136	0.000450249	0.00538858	0.00399537	3095	tags=76%, list=23%, signal=58%	BRCA1/RAD50/MRE11/ATM/UBE2N/NBN/HELB/BLM/UBE2V2/RBBP8/SETMAR/SMARCAD1/RNF138/BARD1/BRIP1/DNA2
GOBP_POSITIVE_REGULATION_OF_LIPID_KINASE_ACTIVITY	GOBP_POSITIVE_REGULATION_OF_LIPID_KINASE_ACTIVITY	32	0.63213	1.8828	0.000466025	0.00556626	0.00412711	2455	tags=53%, list=19%, signal=43%	FGR/AGAP2/CCL21/EEF1A2/PDGFB/CCL19/CD19/PRKD1/PDGFRB/TGFB1/CCR7/FLT1/IRS1/TEK/VAV2/NOD2/DGKZ
GOBP_REGULATION_OF_ACUTE_INFLAMMATORY_RESPONSE_TO_ANTIGENIC_STIMULUS	GOBP_REGULATION_OF_ACUTE_INFLAMMATORY_RESPONSE_TO_ANTIGENIC_STIMULUS	10	0.822593	1.83317	0.000469246	0.00558646	0.00414208	1405	tags=60%, list=11%, signal=54%	PLA2G2D/FCGR2B/C3/IL20RB/CCR7/BTK
GOBP_REGULATION_OF_SIGNALING_RECEPTOR_ACTIVITY	GOBP_REGULATION_OF_SIGNALING_RECEPTOR_ACTIVITY	110	0.473569	1.68546	0.000470175	0.00558646	0.00414208	2120	tags=33%, list=16%, signal=28%	LYNX1/FCGR2B/NCF1/NPTXR/LILRB4/MAPK8IP2/DLG4/SHANK3/NLGN2/PSCA/ADORA1/NPTX2/CACNG4/SERPINE1/DKK2/GREM1/ZGPAT/CNIH3/ADRA2C/IL18BP/CCR2/CNRIP1/GREM2/PRRT1/NRP1/RAMP3/TNF/RASGRF2/ZFYVE28/LY6E/CCL2/LY6G6D/DKK3/PLAU/SLC6A9/HDAC6
GOBP_CELL_PROLIFERATION_IN_HINDBRAIN	GOBP_CELL_PROLIFERATION_IN_HINDBRAIN	11	0.805549	1.84884	0.000470517	0.00558646	0.00414208	1271	tags=55%, list=10%, signal=49%	GLI2/ZNF423/GLI1/C5AR1/SMO/SLC6A4
GOBP_NEGATIVE_REGULATION_OF_DNA_BINDING_TRANSCRIPTION_FACTOR_ACTIVITY	GOBP_NEGATIVE_REGULATION_OF_DNA_BINDING_TRANSCRIPTION_FACTOR_ACTIVITY	139	0.44838	1.63938	0.000472313	0.00559667	0.00414966	3934	tags=45%, list=30%, signal=32%	HAND2/ADGRG3/FOXS1/TNFRSF4/PTGIS/SFRP4/TWIST1/CYP1B1/GLIS2/NLRP3/FOXP3/CDKN2A/TBX6/PKD1/HEYL/CMKLR1/AIM2/HAVCR2/MAP3K10/NDN/TNFSF4/FLNA/NLRP2/TMIGD3/MDFI/NLRC3/PARP10/CACTIN/ARRB2/NLRC5/PKD2/PIM1/NOD2/PYCARD/PEX14/NFKBIE/TCEAL7/LRRC14/GAS6/HMOX1/CDK5RAP3/CCDC22/IRAK2/NFKBIB/NFKBIL1/DDIT3/TNFAIP3/WFS1/PIAS4/PRMT2/MAD2L2/NR0B2/SMAD7/SUFU/SIGIRR/KEAP1/IRAK1/PRNP/ZC3H12A/SETD6/NUPR1/BHLHE40/ARRB1
GOBP_CELL_SURFACE_RECEPTOR_SIGNALING_PATHWAY_INVOLVED_IN_HEART_DEVELOPMENT	GOBP_CELL_SURFACE_RECEPTOR_SIGNALING_PATHWAY_INVOLVED_IN_HEART_DEVELOPMENT	24	0.670325	1.8848	0.000473545	0.00560018	0.00415226	1459	tags=38%, list=11%, signal=33%	HAND2/SOX17/HEY2/SNAI1/MESP1/WNT11/HEYL/TGFB1/SNAI2
GOBP_REGULATION_OF_LEUKOCYTE_MEDIATED_IMMUNITY	GOBP_REGULATION_OF_LEUKOCYTE_MEDIATED_IMMUNITY	160	0.4356	1.61291	0.000496135	0.00585576	0.00434176	2079	tags=30%, list=16%, signal=26%	ITGAM/FCGR2B/PIK3R6/LILRB4/FGR/LILRB1/IL6/NLRP3/FOXP3/ADGRE2/LAG3/GATA3/IL12RB1/JAK3/ITGB2/FES/WAS/C3/CD300A/IL20RB/CD84/DNASE1/TGFB1/CCR2/HAVCR2/CLCF1/CD40/AGER/PTAFR/BCL6/TNFSF4/ICAM1/SCIMP/BTK/KMT5C/TNF/TYROBP/VAV1/GATA2/RSAD2/CLEC7A/UNC13D/HLA-G/SASH3/CLC/BST2/CD1D/ARRB2
GOBP_REGULATION_OF_SYNAPTIC_TRANSMISSION_GLUTAMATERGIC	GOBP_REGULATION_OF_SYNAPTIC_TRANSMISSION_GLUTAMATERGIC	31	0.625113	1.84226	0.000503013	0.00592526	0.00439329	1429	tags=39%, list=11%, signal=35%	CDH2/MAPK8IP2/SHANK3/NLGN2/ADORA1/UCN/DRD2/CACNG4/TSHZ3/ROR2/CCR2/TNF
GOBP_PULMONARY_VALVE_MORPHOGENESIS	GOBP_PULMONARY_VALVE_MORPHOGENESIS	15	0.755247	1.88097	0.000508001	0.00597166	0.00442769	2245	tags=67%, list=17%, signal=55%	NFATC1/SLIT2/HEY2/NOS3/HEYL/STRA6/GJA5/ROBO1/NOTCH1/TGFB2
GOBP_POSITIVE_REGULATION_OF_PHOSPHATIDYLINOSITOL_3_KINASE_SIGNALING	GOBP_POSITIVE_REGULATION_OF_PHOSPHATIDYLINOSITOL_3_KINASE_SIGNALING	68	0.526664	1.7704	0.000508948	0.00597166	0.00442769	3747	tags=56%, list=28%, signal=40%	NCF1/CSF3/FGR/PIK3R5/OSM/HCST/PIK3CD/FGFR1/SELP/PDGFB/FN1/ROR2/PDGFRB/HCLS1/UNC5B/TNF/FLT1/EPOR/TEK/PDGFA/DCN/GPER1/TGFB2/PRR5/KDR/CCL5/PTPN6/IRS2/PDGFC/SEMA4D/FYN/IGF1R/PPARD/CD28/PLXNB1/INSR/PIK3AP1/RGL2
GOBP_REGULATION_OF_SECRETION	GOBP_REGULATION_OF_SECRETION	433	0.367841	1.44589	0.0005119	0.00599454	0.00444466	2519	tags=28%, list=19%, signal=24%	SSTR5/DRD4/ITGAM/NTSR1/FCGR2B/HCAR2/NPR1/CHRNA3/BRSK2/BMP8A/SFRP1/SNCG/ADCY5/BAIAP3/GPR68/APBB1/INHBB/SYN1/FGR/SV2A/SEPTIN4/GRP/NLGN2/SEPTIN5/LILRB1/TGFB3/TREM2/IL6/NLRP6/OSM/VEGFC/ADAM8/ADORA1/CACNA1H/CPLX1/UCN/ADGRE2/DRD2/APOE/GIPR/RASL10B/SCT/VIP/IL11/ITGB2/FES/SPP1/ACHE/NNAT/CD300A/CD84/STX1A/ADRA2C/TGFB1/FRMD4A/CCR2/STC1/S100A8/SYP/P2RX1/TACR2/SEPTIN1/PTAFR/INHBA/SLC6A4/SYT11/RBP4/P3H1/TFR2/…
GOBP_DIGESTIVE_TRACT_MORPHOGENESIS	GOBP_DIGESTIVE_TRACT_MORPHOGENESIS	35	0.614935	1.8715	0.000515201	0.00602141	0.00446458	1692	tags=37%, list=13%, signal=32%	SFRP2/SOX17/GLI3/GLI2/HLX/SFRP1/RBPMS2/GLI1/WNT11/STRA6/DACT1/TCF21/NKX2-3
GOBP_VASCULAR_ENDOTHELIAL_GROWTH_FACTOR_SIGNALING_PATHWAY	GOBP_VASCULAR_ENDOTHELIAL_GROWTH_FACTOR_SIGNALING_PATHWAY	34	0.619185	1.86847	0.000525391	0.00612853	0.00454401	2964	tags=62%, list=22%, signal=48%	FLT4/FOXC1/ADGRA2/VEGFC/NRP2/PIK3CD/JCAD/PGF/PRKD1/PDGFRB/NRP1/FLT1/VEGFA/ROBO1/DCN/DLL1/PRKD2/KDR/CADM4/HSPB1/VEGFB
GOMF_PHOSPHORUS_OXYGEN_LYASE_ACTIVITY	GOMF_PHOSPHORUS_OXYGEN_LYASE_ACTIVITY	15	0.754047	1.87798	0.000529021	0.0061562	0.00456452	2561	tags=73%, list=19%, signal=59%	NPR1/ADCY5/ADCY4/ADCY7/GUCY1A1/GUCY1B1/NPR2/MOCS1/ADCY9/ADCY3/BST1
GOBP_TELOMERE_ORGANIZATION	GOBP_TELOMERE_ORGANIZATION	152	-0.322603	-1.528	0.00052982	0.0061562	0.00456452	2902	tags=39%, list=22%, signal=31%	HNRNPC/H4C9/PTGES3/RAD51/RFC4/GNL3/POLE3/MAPK1/RPA3/RFC3/H4C5/HMBOX1/TNKS2/RFC1/H3C10/RAD50/TPRKB/MAPKAPK5/PINX1/RFC5/TNKS/ATR/MRE11/ATRX/XRN1/DHX36/ATM/NSMCE2/NEK2/NBN/PRIM2/RIF1/SMC6/EXO1/DCP2/BLM/TENT4B/POLD3/NAF1/NEK7/POLE2/PKIB/TERF1/PRIM1/H4-16/POT1/SMC5/DCLRE1A/FBXO4/WRN/ERCC4/BRCA2/H3-3A/DNA2/CCNE2/H3C7/H3C8/H4C4/H4C3
GOBP_RESPONSE_TO_PEPTIDOGLYCAN	GOBP_RESPONSE_TO_PEPTIDOGLYCAN	11	0.801668	1.83993	0.000542351	0.00628958	0.00466342	996	tags=45%, list=8%, signal=42%	CARD9/TREM2/IL6/C5AR1/IRF5
GOCC_CHROMOSOME_TELOMERIC_REGION	GOCC_CHROMOSOME_TELOMERIC_REGION	136	-0.337697	-1.56977	0.000553477	0.0064062	0.00474988	3443	tags=38%, list=26%, signal=28%	H4C5/HMBOX1/CBX3/TNKS2/ORC2/DPY30/PPP1CB/PPP1CC/THOC1/RAD50/PINX1/MSH2/TNKS/ATR/ORC3/SSB/MRE11/ATRX/THOC7/SMCHD1/DHX36/ATM/ORC5/NSMCE2/LIG4/RAD17/HAT1/NBN/CHEK2/CBX5/RIF1/SMC6/CHEK1/BLM/CDC73/PURA/TERF1/CDK1/ORC4/H4-16/POT1/LRIF1/SMC5/RAD51AP1/WRN/ERCC4/BRCA2/H3-3A/DNA2/H4C4/H4C3
GOMF_HYDROLASE_ACTIVITY_ACTING_ON_ETHER_BONDS	GOMF_HYDROLASE_ACTIVITY_ACTING_ON_ETHER_BONDS	10	0.817796	1.82248	0.000556546	0.00642928	0.004767	1048	tags=40%, list=8%, signal=37%	ALOX15/TMEM86B/TMEM86A/ALOX12
GOBP_REGULATION_OF_CELLULAR_COMPONENT_SIZE	GOBP_REGULATION_OF_CELLULAR_COMPONENT_SIZE	305	0.378722	1.46181	0.000567145	0.00653403	0.00484466	2097	tags=23%, list=16%, signal=19%	L1CAM/KANK3/SPTBN5/SEMA6B/PTPRS/SLIT2/SHANK3/CSF3/SEMA6C/TRPV4/P2RX7/PDXP/SEMA7A/UCN/CCL21/ALOX15/APOE/PRR16/LMOD1/SEMA3G/ARHGAP4/SCT/CRABP2/EVL/OLFM1/WAS/TRPV2/SLC12A4/SPP1/PLXNA3/PLEKHG2/CARMIL2/FN1/ELN/PREX1/CCR7/NCKAP1L/HCK/WASF3/TMOD1/MAP1B/AKT3/SEMA4C/BAIAP2/RTN4R/ICAM1/NRP1/NTN1/HCLS1/WASHC1/DBN1/WNT3/VAV1/ESAM/CORO1A/CYRIA/WASH6P/SPART/FCHSD1/RET/VEGFA/RIN3/AQP1/CLCN6/VAV2/C15orf62/LRP1/C…
GOBP_MULTICELLULAR_ORGANISMAL_SIGNALING	GOBP_MULTICELLULAR_ORGANISMAL_SIGNALING	98	0.479673	1.69191	0.000567797	0.00653403	0.00484466	1857	tags=29%, list=14%, signal=25%	SLC4A3/KCNK15/NPR1/KCNE4/CASQ2/CNTNAP1/FXYD6/ATP1A3/SCN1B/CACNA1H/CACNA2D4/KCNH2/CACNG4/TYMP/EHD3/GJA5/P2RX1/KCNJ14/FLNA/CACNB1/JAM3/DMPK/NPR2/KCNMB4/RNF207/S1PR1/PLN/GJC1
GOBP_POSITIVE_REGULATION_OF_CALCIUM_MEDIATED_SIGNALING	GOBP_POSITIVE_REGULATION_OF_CALCIUM_MEDIATED_SIGNALING	21	0.688536	1.88309	0.000570185	0.00653638	0.0048464	2224	tags=48%, list=17%, signal=40%	P2RX5/TREM2/ZAP70/CCL3/TNF/CDH13/CD4/LMCD1/CCL4/CD3E
GOBP_POSITIVE_REGULATION_OF_MACROPHAGE_MIGRATION	GOBP_POSITIVE_REGULATION_OF_MACROPHAGE_MIGRATION	20	0.701557	1.88948	0.000570186	0.00653638	0.0048464	1815	tags=55%, list=14%, signal=48%	TREM2/C5AR1/IL34/CSF1R/CX3CL1/CMKLR1/CCL3/CSF1/C3AR1/RARRES2/MMP14
GOBP_CELL_CELL_JUNCTION_ORGANIZATION	GOBP_CELL_CELL_JUNCTION_ORGANIZATION	167	0.431871	1.60645	0.000576702	0.00659844	0.00489242	2344	tags=29%, list=18%, signal=24%	SDK1/CDH2/CLDN9/CLDN5/GPBAR1/KIFC3/CNTNAP1/LIMS2/NLGN2/TGFB3/TRPV4/DCHS1/SNAI1/WNT11/GJA4/CSF1R/NUMBL/FSCN1/TGFB1/CDH5/GJA5/AJM1/FBF1/FLNA/CDH11/RAMP2/JAM3/TNF/SNAI2/NPHP4/MICALL2/ESAM/HEG1/CDH13/WHRN/ARVCF/BMP6/PARD6G/CCM2/VEGFA/GJC1/PIP5K1C/FERMT2/ACE/TGFB2/CLDN15/PECAM1/TBCD
GOMF_CATALYTIC_ACTIVITY_ACTING_ON_DNA	GOMF_CATALYTIC_ACTIVITY_ACTING_ON_DNA	178	-0.310098	-1.52944	0.000581605	0.00664184	0.0049246	2902	tags=33%, list=22%, signal=26%	RAD50/MBD4/MCM8/RFC5/HELQ/MRE11/TOP2B/G3BP1/ATRX/DHX36/N6AMT1/TDP2/LIG4/ASCC3/POLQ/RAD17/RAD1/DICER1/SMC6/MCM9/TATDN1/EXO1/HELB/BLM/ERCC6L/TDG/TENT4B/POLD3/EXOG/APLF/CHD1/POLE2/TERF1/ZGRF1/POLB/REV3L/ATAD5/RBBP8/SETMAR/SMARCAD1/POLI/PRIMPOL/DCLRE1A/GEN1/WRN/ERCC4/METTL4/NEIL3/FANCM/HMGA2/CHD9/ZRANB3/POLK/THAP9/BRIP1/DNA2/RAD54B/DNASE1L3
GOBP_CAMERA_TYPE_EYE_MORPHOGENESIS	GOBP_CAMERA_TYPE_EYE_MORPHOGENESIS	82	0.503903	1.73588	0.000583035	0.00664464	0.00492668	1315	tags=23%, list=10%, signal=21%	SDK1/SOX8/GLI3/TWIST1/OBSL1/COL8A2/MEIS1/COL8A1/WNT9A/FJX1/AQP5/TBX2/STRA6/WNT2/DIO3/THY1/PTPRM/ALDH1A3/RBP4
GOMF_GLUCURONOSYLTRANSFERASE_ACTIVITY	GOMF_GLUCURONOSYLTRANSFERASE_ACTIVITY	17	-0.673642	-2.05032	0.000584071	0.00664464	0.00492668	78	tags=35%, list=1%, signal=35%	UGT2B17/UGT2B15/UGT1A8/UGT2A3/UGT1A10/UGT2B7
GOBP_PROTEIN_KINASE_B_SIGNALING	GOBP_PROTEIN_KINASE_B_SIGNALING	187	0.412959	1.55276	0.00058633	0.00665437	0.00493389	3214	tags=39%, list=24%, signal=30%	CSF3/PIK3R5/MC1R/OSM/ADAM8/CCL21/F10/DRD2/PEAR1/RCN3/GATA3/PIK3CD/FGFR1/CHI3L1/PDGFB/TSPYL5/CCL19/CD19/CX3CL1/FGF7/PDGFRB/CCL3/TGFB1/CCR7/AXL/CD40/LOX/CD86/HCLS1/RAMP3/TNF/PHLDA3/IGFBP5/PLK3/C1QTNF1/VAV1/RET/IRS1/ENG/HLA-G/TEK/CCL2/C1QTNF12/FERMT2/ARRB2/FGF19/PDGFA/GPER1/TPBG/FGF18/KDR/HIP1/SH2B3/STK11/FLCN/CCL5/TSC2/PINK1/GAS6/LCK/PPP2R5B/IRS2/EPHA2/THBS1/RAC2/LEMD2/TNFAIP8L3/INPP5K/FYN/DDIT3/IG…
GOBP_ADENYLATE_CYCLASE_INHIBITING_G_PROTEIN_COUPLED_RECEPTOR_SIGNALING_PATHWAY	GOBP_ADENYLATE_CYCLASE_INHIBITING_G_PROTEIN_COUPLED_RECEPTOR_SIGNALING_PATHWAY	41	0.593212	1.83498	0.00058715	0.00665437	0.00493389	2639	tags=56%, list=20%, signal=45%	MARCO/DRD4/PALM/ADCY5/ADCY4/GPR176/ADORA1/PDE2A/DRD2/ADCY7/AKAP12/S1PR3/GABBR1/OXER1/FLNA/INSL3/ADCY9/S1PR1/EDNRA/ADCY3/RGS2/GNAI2/GNAZ
GOBP_NUCLEOSIDE_BISPHOSPHATE_METABOLIC_PROCESS	GOBP_NUCLEOSIDE_BISPHOSPHATE_METABOLIC_PROCESS	113	-0.354786	-1.62157	0.000593066	0.0067087	0.00497417	3225	tags=35%, list=24%, signal=26%	DLD/ACSL3/ACOT13/HMGCS1/SLC35B3/BPNT2/PPCS/MCCC2/CROT/OXSM/DLAT/SULT1C2/PDP2/BPNT1/HSD17B4/MPC2/THEM4/HACD2/HMGCS2/PAPSS2/SUCLG2/MCEE/HSD17B12/SLC26A2/FAR1/HMGCR/GPAM/PANK1/FAR2/AADAT/ELOVL7/ELOVL6/NUDT7/PANK3/CBR4/ACSL6/PDK1/ACSM3/SULT1B1
GOBP_REGULATION_OF_CHROMATIN_SILENCING	GOBP_REGULATION_OF_CHROMATIN_SILENCING	14	-0.715068	-2.04331	0.000595021	0.00671812	0.00498116	1473	tags=43%, list=11%, signal=38%	ATAD2B/ASF1A/MIER1/H1-4/H1-3/H1-5
GOMF_CHANNEL_REGULATOR_ACTIVITY	GOMF_CHANNEL_REGULATOR_ACTIVITY	87	0.500838	1.73128	0.000603023	0.00678685	0.00503211	1752	tags=26%, list=13%, signal=23%	DRD4/REM1/LYNX1/NRXN2/KCNE4/KCNMB1/FXYD6/SCN1B/RRAD/CACNG4/TNNI3/KCNAB2/CNIH3/STX1A/PACSIN3/INAFM1/FLNA/REM2/PRKCB/KCNMB4/SNTA1/PDZD3/GEM
GOBP_DNA_RECOMBINATION	GOBP_DNA_RECOMBINATION	242	-0.278138	-1.42316	0.000603376	0.00678685	0.00503211	3124	tags=32%, list=24%, signal=25%	FAN1/GINS2/BRCA1/TOP2A/PALB2/THOC1/RAD50/WDR48/TPRKB/UBE2B/MSH2/MCM8/HMGB1/XRCC2/HELQ/MRE11/TOP2B/KPNA1/KIN/SMCHD1/MLH1/ATM/SHLD1/NSMCE2/LIG4/KLHL15/UBE2N/POLQ/NBN/CD40LG/FIGNL1/INO80D/FANCD2/RIF1/SMC6/MCM9/EXO1/HELB/CHEK1/BLM/RAD51B/ARID2/GINS4/SHLD2/POLB/REV3L/MSH3/ERCC6/XRCC4/RBBP8/PPP4R2/UCHL5/SMARCAD1/RNF138/MND1/SMC5/GEN1/RAD51AP1/CDC7/WRN/ERCC4/SFR1/FANCB/BRCA2/FANCM/MMS22L/RMI1/ZRANB3/THA…
GOBP_LYMPH_VESSEL_MORPHOGENESIS	GOBP_LYMPH_VESSEL_MORPHOGENESIS	18	0.724786	1.89178	0.000607969	0.00682567	0.0050609	1819	tags=61%, list=14%, signal=53%	FLT4/TIE1/FOXC1/VEGFC/SOX18/VASH1/PKD1/CLEC14A/PDPN/VEGFA/PTPN14
GOMF_ACTIN_BINDING	GOMF_ACTIN_BINDING	334	0.380932	1.47902	0.000610272	0.0068387	0.00507056	3297	tags=35%, list=25%, signal=27%	SPTBN5/MYO1G/PDLIM4/SHANK3/MAP1A/SYN1/PARVG/MYO7A/TRPV4/GAS7/PSTPIP1/NOS3/ABLIM3/FMNL1/KLHL17/MYO1F/CNN1/PDLIM2/TNS1/FLNC/LMOD1/VASH1/TNNI3/EVL/WAS/MYH11/MYH7B/CROCC/MIB2/LSP1/PARVB/FHL3/FSCN1/DNASE1/DAAM2/PDLIM3/PDLIM7/CCR5/WASF3/TMOD1/MAP1B/SLC6A4/FLNA/CORO7/HCLS1/TPM2/ANTXR1/NEXN/PPP1R18/MYH10/TAGLN/FMNL3/WASHC1/AIF1L/DBN1/MYO5A/MICALL2/CORO1A/SNTA1/WASH6P/ESPN/PLEC/SYNE1/TNNC2/FAM107A/EPS8L1/…
GOBP_POSITIVE_REGULATION_OF_ENDOTHELIAL_CELL_MIGRATION	GOBP_POSITIVE_REGULATION_OF_ENDOTHELIAL_CELL_MIGRATION	95	0.484901	1.69938	0.000615766	0.00688738	0.00510665	2904	tags=38%, list=22%, signal=30%	FLT4/ADGRA2/VEGFC/NOS3/NRP2/GATA3/PIK3CD/FGFR1/ITGB3/PDGFB/JCAD/PRKD1/RHOJ/TGFB1/ALOX12/CD40/AKT3/SRPX2/NRP1/GATA2/MAP3K3/VEGFA/TEK/FUT1/HDAC7/ZNF580/STAT5A/FGF18/PRKD2/KDR/PLCG1/BCAR1/SPARC/HMOX1/HSPB1/THBS1
GOBP_NEGATIVE_REGULATION_OF_PROTEOLYSIS	GOBP_NEGATIVE_REGULATION_OF_PROTEOLYSIS	228	0.40532	1.53808	0.000617265	0.00689099	0.00510933	2404	tags=23%, list=18%, signal=19%	TIMP3/NGFR/GAS1/PI16/PCSK1N/SFRP2/SPOCK1/CST2/C4B/COL7A1/C4A/MAP1A/CST6/QRICH2/RENBP/MMP9/MAGEA3/SERPINE1/CRYAB/C3/CST1/CST4/COL6A3/SERPING1/SPOCK2/ANOS1/PAPLN/R3HDML/TNF/CD27/SERPINF1/ITIH5/CD109/TIMP2/CST7/VEGFA/AQP1/BST2/PLAUR/ECM1/SERPINF2/PI15/LRP1/ARRB2/CDKN2D/HDAC6/PML/LTF/TFPI2/SERPINH1/MICAL1/PLAT/TIMP1
GOBP_REGULATION_OF_BONE_MINERALIZATION	GOBP_REGULATION_OF_BONE_MINERALIZATION	56	0.555762	1.79605	0.000618393	0.00689099	0.00510933	2394	tags=41%, list=18%, signal=34%	COMP/TWIST1/TGFB3/P2RX7/LTBP3/DDR2/GREM1/CCL3/TGFB1/TMEM119/MGP/CCN1/ISG15/RFLNB/BMP6/CCR1/S1PR1/PKDCC/RFLNA/ECM1/CYP27B1/LTF/ALOX5
GOBP_NEGATIVE_REGULATION_OF_CANONICAL_WNT_SIGNALING_PATHWAY	GOBP_NEGATIVE_REGULATION_OF_CANONICAL_WNT_SIGNALING_PATHWAY	150	0.440653	1.62388	0.000620806	0.00690503	0.00511974	2739	tags=27%, list=21%, signal=21%	SFRP2/SOX17/CDH2/GLI3/DACT3/SFRP1/SFRP4/GLI1/PTPRU/KREMEN2/APOE/IGFBP6/MESP1/DKK2/WNT11/GREM1/NKD2/ROR2/TMEM88/CTHRC1/MCC/SNAI2/LATS2/NPHP4/DACT1/NOTUM/DKK3/SOX13/FZD4/BICC1/NOTCH1/WWTR1/FUZ/LZTS2/TLE3/AXIN1/LMBR1L/STK11/DVL1/EGR1
GOBP_HEART_PROCESS	GOBP_HEART_PROCESS	170	0.431931	1.60832	0.00062734	0.00696104	0.00516127	3212	tags=38%, list=24%, signal=29%	HSPB7/SLC4A3/KCNK15/NPR1/KCNE4/CASQ2/HEY2/GNAO1/FXYD6/POPDC2/ATP1A3/ADORA1/SCN1B/CACNA1H/UCN/CACNA2D4/DRD2/KCNH2/CACNG4/DES/TNNI3/KCNJ8/TBX2/EHD3/STC1/GJA5/GSTM2/SGCD/KCNJ14/FLNA/CACNB1/TMIGD3/RAMP3/DMPK/NPR2/SNTA1/RNF207/PPP1R13L/S100A1/PLN/GJC1/GAA/TAZ/CACNA2D1/ACE/WWTR1/TGFB2/ADM/CCN2/RGS2/GNAI2/EDN2/TNNC1/CACNA1C/TAC1/KCNK6/FXYD4/VEGFB/SREBF1/RGS4/CACNB3/KCNJ11/FYN/EDN3/ADA
GOBP_NEGATIVE_REGULATION_OF_COAGULATION	GOBP_NEGATIVE_REGULATION_OF_COAGULATION	34	0.613242	1.85053	0.000628705	0.00696104	0.00516127	3073	tags=59%, list=23%, signal=45%	FAP/NOS3/APOE/SERPINE1/PDGFB/ALOX12/CD34/SERPING1/PROC/THBD/C1QTNF1/PLAU/PLAUR/SERPINF2/PDGFA/PLAT/F12/SH2B3/THBS1/SERPINE2
GOBP_GPI_ANCHOR_METABOLIC_PROCESS	GOBP_GPI_ANCHOR_METABOLIC_PROCESS	31	-0.550714	-1.94898	0.000629964	0.00696104	0.00516127	2436	tags=35%, list=18%, signal=29%	PIGA/PIGM/PIGW/PIGP/PIGF/PIGB/PIGN/PIGK/PYURF/PGAP1/CWH43
GOBP_GENE_SILENCING	GOBP_GENE_SILENCING	212	-0.297737	-1.48724	0.000630495	0.00696104	0.00516127	3483	tags=32%, list=26%, signal=24%	MORF4L1/PPM1D/H4C5/NUP42/NUP160/CNOT10/DPY30/TUT7/NUP133/NCBP1/H3C10/NUP50/NUP58/AGO3/HDAC2/ATAD2/CNOT8/PRKRA/CNOT2/UBE2B/HMGB1/SEH1L/NUP155/PPARG/SMAD1/PPP3CA/RBM4/POLR2K/SMCHD1/SIRT1/CNOT6/RANBP2/NUP37/BMI1/ZMPSTE24/HAT1/DICER1/RIF1/CNOT6L/NUP54/TNRC6B/NDC1/ERI1/ATAD2B/HENMT1/H4-16/CNOT7/SMAD2/ASF1A/H2AC20/NUP35/H2AC11/TSNAX/PUS10/BCDIN3D/MYCN/PIWIL2/H3-3A/MIER1/H1-4/H3C7/H2AC13/H3C8/H2AC17/H1-…
GOBP_SEQUESTERING_OF_CALCIUM_ION	GOBP_SEQUESTERING_OF_CALCIUM_ION	89	0.496552	1.72682	0.000632831	0.00697396	0.00517085	3200	tags=44%, list=24%, signal=33%	NTSR1/P2RY6/JPH2/CASQ2/F2RL3/LIME1/NPSR1/CCL21/DRD2/CCL19/CD19/CX3CL1/PLCG2/CCL3/BDKRB1/RASA3/CCR7/CCR5/GSTM2/THY1/MCOLN1/APLNR/CORO1A/PLN/ANXA6/CXCL9/PKD2/GPER1/JSRP1/PLCG1/TPCN2/CACNA1C/LCK/PTPN6/CXCL11/SLC8B1/NOL3/DDIT3/CXCL10
GOBP_LYMPHOCYTE_ACTIVATION_INVOLVED_IN_IMMUNE_RESPONSE	GOBP_LYMPHOCYTE_ACTIVATION_INVOLVED_IN_IMMUNE_RESPONSE	147	0.447783	1.64502	0.000639047	0.00702952	0.00521204	2178	tags=29%, list=16%, signal=25%	SLC11A1/FCGR2B/HLX/LILRB1/IL6/NLRP3/FOXP3/GATA3/IL12RB1/JAK3/LOXL3/CCL19/CD19/BATF/SPN/ITGAL/PLCG2/TGFB1/APBB1IP/MFNG/HAVCR2/CLCF1/ZFPM1/CD40/BCL6/TNFSF4/ICAM1/NFKBID/CD86/KMT5C/CORO1A/RARA/NKX2-3/UNC13D/CD180/LGALS1/ST3GAL1/PCK1/HLA-DMB/RELB/IRF4/FCER1G/DLL1
GOBP_ACTIN_CYTOSKELETON_REORGANIZATION	GOBP_ACTIN_CYTOSKELETON_REORGANIZATION	89	0.495974	1.72481	0.000643467	0.00706515	0.00523846	2366	tags=34%, list=18%, signal=28%	BRSK2/EFS/PDLIM4/CSF3/PARVG/TRPV4/SYDE1/FES/CSF1R/FGF7/PARVB/HCK/S1PR2/BAIAP2/FLNA/NRP1/HCLS1/ANTXR1/MICALL2/ESAM/RAPGEF3/DAPK3/S1PR1/TEK/PTK7/CAPN10/PLEK/ARAP1/HRAS/GMFG
GOBP_REGULATION_OF_INFLAMMATORY_RESPONSE_TO_ANTIGENIC_STIMULUS	GOBP_REGULATION_OF_INFLAMMATORY_RESPONSE_TO_ANTIGENIC_STIMULUS	20	0.697922	1.87969	0.000650211	0.00712612	0.00528367	1429	tags=40%, list=11%, signal=36%	PLA2G2D/FCGR2B/NLRP6/C3/IL20RB/CCR7/BTK/TNF
GOCC_MITOCHONDRIAL_PROTEIN_CONTAINING_COMPLEX	GOCC_MITOCHONDRIAL_PROTEIN_CONTAINING_COMPLEX	253	-0.274858	-1.37722	0.000659518	0.00721491	0.0053495	4922	tags=44%, list=37%, signal=28%	NDUFA12/VDAC1/ATP5MC3/MRPS16/COX5A/SDHB/TIMM23/MRPL16/ATP5PD/MRPS15/UQCRH/MTX2/SAMM50/NDUFB4/CHCHD3/MRPS31/ATP5F1C/NDUFB1/BCKDHA/GRPEL1/MRPS17/UQCRC2/NDUFB3/MRPS14/NDUFA4/MRPL15/MRPS18C/PMPCB/MRPL45/NDUFC1/NDUFA9/ATP5PO/SUPV3L1/MICU2/MRPS9/TIMM23B/NSUN4/MRPL3/NDUFB6/MRPL48/AGK/MRPL44/APOO/PDHB/NDUFAF1/TOMM22/TOMM20/NDUFS4/TIMM17A/UQCRFS1/CLPX/UQCRB/MRPL32/MRPL46/MRPS6/MRPS10/C15orf48/MRPS30/DNAJC…
GOBP_NEPHRON_EPITHELIUM_DEVELOPMENT	GOBP_NEPHRON_EPITHELIUM_DEVELOPMENT	78	0.512692	1.75989	0.000669397	0.00730962	0.00541973	2324	tags=36%, list=18%, signal=30%	SOX8/GLI3/HOXD11/FOXC1/KIF26B/DCHS1/GATA3/PKD1/WNT11/GREM1/HEYL/LAMA5/FOXD1/CD34/LAMB2/SMO/BASP1/TCF21/IRX2/VEGFA/LIF/NOTCH1/TACSTD2/DLL1/PKD2/WWTR1/LZTS2/PECAM1
GOMF_NUCLEASE_ACTIVITY	GOMF_NUCLEASE_ACTIVITY	178	-0.307775	-1.51798	0.000692385	0.00754687	0.00559564	2931	tags=31%, list=22%, signal=24%	PNPT1/CNOT8/RAD50/REXO5/MBD4/CNOT2/ASTE1/MRE11/G3BP1/XRN1/CNOT6/EXOSC9/TDP2/RPP30/POLQ/ANG/RIDA/TSEN15/RAD1/ANGEL2/DICER1/ELAC1/PDE12/TATDN1/EXO1/CNOT6L/DCP2/LACTB2/ERI1/EXOG/APLF/RPP14/RNASEL/ZGRF1/RBBP8/SETMAR/ENPP3/CNOT7/DCLRE1A/GEN1/WRN/ERCC4/TSNAX/PRORP/FANCM/TATDN3/ERI2/ZRANB3/PIWIL2/DNA2/SLFN13/N4BP2/ZC3H12C/RNASE4/DNASE1L3
GOBP_ASTROCYTE_ACTIVATION	GOBP_ASTROCYTE_ACTIVATION	16	0.733042	1.8491	0.000704191	0.00763675	0.00566228	2072	tags=56%, list=16%, signal=48%	TREM2/IL6/C5AR1/AGER/SMO/TNF/NR1D1/C1QA/LRP1
GOBP_RESPONSE_TO_VITAMIN_D	GOBP_RESPONSE_TO_VITAMIN_D	25	0.643186	1.83407	0.000705727	0.00763675	0.00566228	2276	tags=56%, list=17%, signal=46%	SFRP1/TNC/ALPL/MN1/FES/SPP1/STC1/STC2/SNAI2/CD4/KANK2/CYP27B1/CDKN2D/PIM1
GOBP_CARDIAC_ATRIUM_DEVELOPMENT	GOBP_CARDIAC_ATRIUM_DEVELOPMENT	24	0.658813	1.85244	0.000705736	0.00763675	0.00566228	2481	tags=54%, list=19%, signal=44%	HEY2/MESP1/WNT11/GJA5/WNT2/ZFPM1/SMO/CCN1/HEG1/ENG/NOTCH1/TGFB2/DLL4
GOBP_POSITIVE_REGULATION_OF_P38MAPK_CASCADE	GOBP_POSITIVE_REGULATION_OF_P38MAPK_CASCADE	24	0.657164	1.8478	0.000705736	0.00763675	0.00566228	1809	tags=38%, list=14%, signal=32%	HAND2/SPHK1/NCF1/SPI1/RELL2/AGER/GADD45B/MAP3K3/VEGFA
GOCC_SITE_OF_POLARIZED_GROWTH	GOCC_SITE_OF_POLARIZED_GROWTH	149	0.442971	1.62767	0.000707938	0.00763901	0.00566395	3481	tags=41%, list=26%, signal=31%	L1CAM/NGFR/BOC/LAMP5/PTPRS/APBB1/TRPV4/GDPD5/CRMP1/MAP3K12/ARHGAP4/OLFM1/FEZ1/TSHZ3/TRPV2/MAPK8IP1/TUBB3/PREX1/FSCN1/MAPK8IP3/MAP1B/THY1/RTN4R/FLNA/NRP1/ACAP3/STMN3/HCLS1/DBN1/MYO5A/BASP1/KLC1/TIAM1/WHRN/TIMP2/IGHMBP2/LRP1/DPYSL3/ADGRL1/CCDC120/ITGA3/PPP1R9B/ORAI2/TAOK2/TMOD2/DVL1/PINK1/RAC3/KIF21B/GPRIN1/SSH1/EXOC7/MYH14/NGEF/PI4K2A/EXOC3/CYTH2/DBNL/PTK2B/PSEN2/INPP5J
GOBP_NEGATIVE_REGULATION_OF_OSTEOBLAST_DIFFERENTIATION	GOBP_NEGATIVE_REGULATION_OF_OSTEOBLAST_DIFFERENTIATION	37	0.601426	1.83946	0.000708497	0.00763901	0.00566395	2105	tags=32%, list=16%, signal=27%	TWIST2/HAND2/CHRD/SFRP1/TWIST1/VEGFC/GREM1/TNF/IGFBP5/HOXA2/HDAC7/NOTCH1
GOBP_NEGATIVE_REGULATION_OF_CYTOKINE_PRODUCTION_INVOLVED_IN_IMMUNE_RESPONSE	GOBP_NEGATIVE_REGULATION_OF_CYTOKINE_PRODUCTION_INVOLVED_IN_IMMUNE_RESPONSE	17	0.715506	1.83326	0.000713229	0.00767619	0.00569152	2852	tags=71%, list=22%, signal=55%	LILRB4/LILRB1/TGFB3/FOXP3/JAK3/TGFB1/BCL6/TNF/BST2/TGFB2/HLA-F/HMOX1
GOBP_CELL_JUNCTION_ASSEMBLY	GOBP_CELL_JUNCTION_ASSEMBLY	298	0.385568	1.48269	0.000721558	0.00775189	0.00574765	3071	tags=34%, list=23%, signal=27%	SDK1/CDH2/SYNDIG1/NRXN2/CLDN9/CLDN5/SFRP1/GPBAR1/PTPRS/OBSL1/CNTNAP1/SHANK3/LIMS2/NLGN2/TRPV4/DRD2/DCHS1/FLNC/SNAI1/THSD1/WNT11/ITGA5/GJA4/GREM1/ACHE/FN1/FSCN1/COL16A1/CDH5/GJA5/PLXND1/MAP1B/THY1/SPOCK2/FBF1/PCDH17/SRPX2/FLNA/CDH11/RAMP2/NRP1/CEL/NTN1/CLSTN3/APOD/JAM3/TNF/GPC6/SNAI2/ADGRL2/NPHP4/MICALL2/ESAM/HEG1/TLR2/PLEC/ARVCF/DAPK3/RHOD/PARD6G/FAM107A/VEGFA/MMP14/TEK/GJC1/PPM1F/PIP5K1C/EPHB1/F…
GOBP_SYNCYTIUM_FORMATION	GOBP_SYNCYTIUM_FORMATION	35	0.604941	1.84108	0.000732719	0.00783973	0.00581278	2768	tags=46%, list=21%, signal=36%	ADAM12/TREM2/CACNA1H/EHD2/PLEKHO1/JAM2/TYROBP/CD109/RAPGEF3/SBNO2/CXCL9/EHD1/DYRK1B/CD53/RIPOR2/CAMK1
GOBP_B_CELL_DIFFERENTIATION	GOBP_B_CELL_DIFFERENTIATION	101	0.469588	1.66348	0.000733652	0.00783973	0.00581278	2025	tags=29%, list=15%, signal=25%	FCGR2B/ADGRG3/SFRP1/LYL1/IL6/NFAM1/SLAMF8/IL11/JAK3/CARD11/CD19/PLCG2/CD79B/MFNG/NCKAP1L/GPS2/CLCF1/INHBA/BCL6/BTK/CD27/HDAC5/NKX2-3/MMP14/LGALS1/CD79A/VCAM1/ST3GAL1/TCIRG1
GOBP_ROOF_OF_MOUTH_DEVELOPMENT	GOBP_ROOF_OF_MOUTH_DEVELOPMENT	65	0.52743	1.76014	0.000733665	0.00783973	0.00581278	1225	tags=25%, list=9%, signal=22%	HAND2/GLI3/JAG2/CLDN5/TWIST1/TGFB3/MSC/MMP25/PRRX1/FZD2/SNAI1/TBX2/LOXL3/WNT11/LRRC32/INHBA
GOBP_NEGATIVE_REGULATION_OF_DNA_RECOMBINATION	GOBP_NEGATIVE_REGULATION_OF_DNA_RECOMBINATION	38	-0.524036	-1.93352	0.000736442	0.00785538	0.00582438	2908	tags=50%, list=22%, signal=39%	THOC1/MSH2/SMCHD1/MLH1/SHLD1/KLHL15/POLQ/RIF1/HELB/BLM/SHLD2/MSH3/FANCB/ZRANB3/H1-4/PARPBP/SHLD3/H1-3/H1-5
GOCC_MICROFIBRIL	GOCC_MICROFIBRIL	12	0.789994	1.86638	0.000738901	0.00786759	0.00583343	1547	tags=67%, list=12%, signal=59%	ADAMTS10/EFEMP2/MFAP5/MFAP2/FBN1/ADAMTSL5/MFAP4/LTBP4
GOBP_COAGULATION	GOBP_COAGULATION	254	0.398175	1.52359	0.000740422	0.00786761	0.00583345	2904	tags=32%, list=22%, signal=25%	COMP/TBXA2R/PIK3R6/FAP/F2RL3/P2RX5/PIK3R5/IL6/NOS3/P2RX7/F10/APOE/SH2B2/PEAR1/GATA3/SERPINE1/FBLN1/ITGB3/WAS/SELP/PDGFB/F13A1/EHD2/FN1/PLCG2/VWF/ADAMTS13/ADRA2C/EHD3/ALOX12/AXL/ZFPM1/CD40/P2RX1/CD34/SERPING1/COL1A1/FLNA/CD36/PROC/PDPN/MAFK/THBD/PRKCB/COL1A2/C1QTNF1/VAV1/GATA2/MYL9/FERMT3/H3C4/CYP4F2/F5/DOCK6/PLAU/PLAUR/SERPINF2/VAV2/LCP2/ARRB2/COL3A1/PLEK/PDGFA/FCER1G/EHD1/SAA1/TFPI2/MICAL1/PLAT/…
GOBP_REGULATION_OF_MUSCLE_CELL_DIFFERENTIATION	GOBP_REGULATION_OF_MUSCLE_CELL_DIFFERENTIATION	103	0.477023	1.69215	0.000741533	0.00786761	0.00583345	2780	tags=33%, list=21%, signal=26%	MAPK12/PI16/BOC/PLPP7/CDH2/MAPK11/NFATC1/HEY2/RBPMS2/EFEMP2/OLFM2/CYP26B1/SMARCD3/MESP1/PDGFB/GREM1/TGFB1/TMEM119/MAMSTR/DMPK/HDAC5/ENG/MMP14/ARRB2/NOTCH1/DLL1/GPER1/RBM38/RGS2/G6PD/MECP2/DDX39B/CAMK1/FZD7
GOBP_NEGATIVE_REGULATION_OF_BIOMINERALIZATION	GOBP_NEGATIVE_REGULATION_OF_BIOMINERALIZATION	23	0.671599	1.87374	0.000744583	0.00788599	0.00584707	2105	tags=52%, list=16%, signal=44%	HEY2/NOS3/LTBP3/GREM1/CCL3/TGFB1/ASPN/RFLNB/CCR1/RFLNA/ECM1/NOTCH1
GOCC_LEADING_EDGE_MEMBRANE	GOCC_LEADING_EDGE_MEMBRANE	137	0.442063	1.61643	0.000753053	0.0079616	0.00590314	3288	tags=40%, list=25%, signal=31%	PALM/LAMP5/PSD/RASGRP2/MYO1G/FAP/FGR/TRPV4/PDXP/SH2D3C/ADORA1/ADGRE2/CSPG4/FGD2/ITGB3/JCAD/ITGA5/FGD5/PLEKHO1/GABRE/ABCA7/PLXND1/THY1/SCIMP/ANTXR1/AIF1L/PDPN/KSR1/ARHGAP45/TIAM1/PDE4A/FAM107A/EPS8L1/DDN/HPCA/PIP5K1C/FERMT2/PLEK/DLC1/GPER1/PPP1R9B/PIEZO1/RIPOR2/KCNC4/LCP1/DAGLA/EPHA2/AIF1/AKT2/SGCE/KCNJ11/INPP5K/EPS8L2/TLN1/EPB41L3
GOBP_CELL_CELL_SIGNALING_BY_WNT	GOBP_CELL_CELL_SIGNALING_BY_WNT	435	0.359648	1.41428	0.000769377	0.00811984	0.00602046	2818	tags=25%, list=21%, signal=20%	SFRP2/SOX17/HIC1/CDH2/GLI3/DACT3/SFRP1/SFRP4/NFATC1/NXN/WNT10A/GNAO1/GLI1/TERT/ADGRA2/WNT9A/PTPRU/KREMEN2/FOXP3/DRD2/APOE/IGFBP6/FZD2/CCN4/GATA3/MESP1/NFATC4/DKK2/TCF7L1/PKD1/WNT11/PLCB2/GREM1/GPRC5B/TMEM198/NKD2/TGFB1I1/SOX7/AMOTL1/FZD8/LBX2/PLCG2/RSPO3/ROR2/TMEM88/TGFB1/CTHRC1/DAAM2/SOX30/SULF1/WNT2/PLEKHA4/MCC/MITF/COL1A1/MDFI/BCL9L/GPC6/CDK14/SNAI2/WNT3/SHISA2/LATS2/NPHP4/CELSR1/DACT1/TLR2/TI…
GOBP_ATTACHMENT_OF_SPINDLE_MICROTUBULES_TO_KINETOCHORE	GOBP_ATTACHMENT_OF_SPINDLE_MICROTUBULES_TO_KINETOCHORE	33	-0.542069	-1.93955	0.000772701	0.00814057	0.00603583	3516	tags=58%, list=27%, signal=42%	CCNB1/RACGAP1/ABRAXAS2/KNSTRN/RMDN1/SEH1L/CDC42/NEK2/APC/RB1/MIS12/NDC80/ECT2/NUF2/CENPE/CENPC/ABRAXAS1/KNL1/SGO1
GOBP_POSITIVE_REGULATION_OF_ENDOCYTOSIS	GOBP_POSITIVE_REGULATION_OF_ENDOCYTOSIS	80	0.503788	1.72747	0.00078198	0.00821909	0.00609405	2178	tags=31%, list=16%, signal=26%	SFRP4/SELE/TREM2/CCL21/DRD2/APOE/SERPINE1/CLIP3/CCL19/C3/GREM1/PLCG2/ABCA7/NCKAP1L/AXL/CLU/CD36/CD14/TFR2/RAB31/GATA2/VEGFA/LRP1/ARRB2/DLL1
GOBP_INTERFERON_GAMMA_PRODUCTION	GOBP_INTERFERON_GAMMA_PRODUCTION	83	0.498278	1.71003	0.000782901	0.00821909	0.00609405	2364	tags=40%, list=18%, signal=33%	SLC11A1/LILRB4/LILRB1/FOXP3/GATA3/IL12RB1/SPN/EBI3/IL20RB/CCR2/CCR7/HAVCR2/AXL/PDCD1LG2/ZFPM1/TLR8/INHBA/TNFSF4/SIRPA/CD14/TNF/ISG15/CLEC7A/CD274/RARA/SASH3/HLA-DPB1/VSIR/CD3E/HRAS/HLA-DPA1/LAPTM5/NOD2
GOBP_REGULATION_OF_CALCIUM_MEDIATED_SIGNALING	GOBP_REGULATION_OF_CALCIUM_MEDIATED_SIGNALING	46	0.561822	1.7669	0.000786332	0.00824065	0.00611004	2224	tags=37%, list=17%, signal=31%	P2RX5/TREM2/HOMER3/ZAP70/TBC1D10C/CMKLR1/CCL3/CD22/TNF/CDH13/SLA2/CD4/LMCD1/CCL4/MAPK7/PLEK/CD3E
GOMF_UDP_GLYCOSYLTRANSFERASE_ACTIVITY	GOMF_UDP_GLYCOSYLTRANSFERASE_ACTIVITY	105	-0.360249	-1.61892	0.000790434	0.00826915	0.00613117	1418	tags=19%, list=11%, signal=17%	GALNT3/EXTL2/B3GALNT1/UGT8/PIGP/UGT2B17/GALNT4/GALNT7/B3GNT5/B4GALT6/B3GALT5/UGT2B15/UGT1A8/UGT2A3/UGT1A10/B3GALT2/GALNT8/UGT2B7/B3GNT6/B4GALNT2
GOCC_I_BAND	GOCC_I_BAND	82	0.496759	1.71127	0.000796988	0.00832317	0.00617122	2023	tags=30%, list=15%, signal=26%	JPH2/SYNC/AHNAK2/PDLIM4/CASQ2/OBSL1/OBSCN/PDLIM2/FLNC/DES/CRYAB/RTN2/PARVB/FHL3/PDLIM3/PDLIM7/CSRP2/FLNA/NEXN/MYL9/TRIM54/SYNPO2/FBXL22/SYNPO/FERMT2
GOCC_MEMBRANE_MICRODOMAIN	GOCC_MEMBRANE_MICRODOMAIN	256	0.390579	1.49259	0.000801135	0.00834224	0.00618536	2500	tags=27%, list=19%, signal=22%	SGCA/ITGAM/NTSR1/CDH2/PTGIS/CHRNA3/SELE/OLR1/TREM2/RTN4RL2/ZAP70/NOS3/CLIP3/NFAM1/CAVIN3/ITGB2/CARD11/CD19/LTB4R/EHD2/GPC1/LIPE/SULF1/HCK/RGS19/SELPLG/P2RX1/THY1/LAT2/RTN4R/SMO/SLC6A4/RFTN1/CD36/ICAM1/CD14/MS4A4A/UNC5B/CAVIN1/BTK/MAL/TNF/PDPN/KIRREL1/TLR2/CDH13/RET/DAPK3/IRS1/S1PR1/TEK/CD4/PLVAP/CD79A/BST2/LCP2/TUBA1A/HDAC6/DLL1/DLC1/SERPINH1/PECAM1/ANO1/ARID3A/SLC2A1/GNAI2/MALL/KDR
GOBP_REGULATION_OF_MEMBRANE_POTENTIAL	GOBP_REGULATION_OF_MEMBRANE_POTENTIAL	226	0.397909	1.5093	0.000801602	0.00834224	0.00618536	2212	tags=25%, list=17%, signal=21%	DRD4/SLC4A3/NTSR1/KCNK15/CHRNA3/MAPK8IP2/KCNE4/GABRD/CASQ2/CNTNAP1/DLG4/SHANK3/P2RX5/NLGN2/TREM2/POPDC2/ATP1A3/P2RX7/ADORA1/SCN1B/CACNA1H/DRD2/KCNH2/CACNG4/KCNJ8/KCNAB2/CNIH3/GABBR1/STX1A/GABRE/EHD3/ALOX12/GJA5/S1PR2/ABCD1/P2RX1/CRTC1/FLNA/CD36/DMPK/KCNMB4/SNTA1/RNF122/HCN3/SPART/RNF207/TMEM25/PLN/GRIN2D/GJC1/KCTD7/MLLT11/ARRB2/CACNA2D1/DCN/BOK/GPER1
GOBP_T_CELL_MEDIATED_IMMUNITY	GOBP_T_CELL_MEDIATED_IMMUNITY	80	0.502636	1.72353	0.000803551	0.00834801	0.00618964	2024	tags=30%, list=15%, signal=26%	FCGR2B/LILRB4/MYO1G/LILRB1/IL6/NLRP3/FOXP3/CD70/GATA3/IL12RB1/WAS/GZMM/IL20RB/CCR2/AGER/PRF1/RFTN1/TNFSF4/ICAM1/RSAD2/HLA-G/SASH3/CLC/CD1D
GOBP_NEGATIVE_REGULATION_OF_RESPONSE_TO_WOUNDING	GOBP_NEGATIVE_REGULATION_OF_RESPONSE_TO_WOUNDING	62	0.531922	1.74984	0.000805301	0.00835168	0.00619236	2622	tags=47%, list=20%, signal=38%	RGMA/PTPRS/FAP/NOS3/APOE/SERPINE1/PDGFB/SPP1/SIGLEC10/ALOX12/CD34/SERPING1/RTN4R/KLK8/PROC/TNF/THBD/C1QTNF1/CD109/PLAU/PLAUR/SERPINF2/PDGFA/PHLDB2/PLAT/ALOX5/F12/SH2B3/WFDC1
GOMF_NEUROPEPTIDE_RECEPTOR_ACTIVITY	GOMF_NEUROPEPTIDE_RECEPTOR_ACTIVITY	10	0.811259	1.80791	0.00081153	0.00840172	0.00622946	1440	tags=70%, list=11%, signal=62%	SSTR5/NTSR1/SORCS2/NMUR1/NPSR1/TACR2/GAL
GOBP_RESPONSE_TO_AMYLOID_BETA	GOBP_RESPONSE_TO_AMYLOID_BETA	35	0.601401	1.83031	0.000817495	0.00844886	0.00626441	2129	tags=43%, list=16%, signal=36%	NGFR/FCGR2B/TREM2/MMP13/ATP1A3/MMP9/AGER/CD36/ICAM1/CACNB1/MMP2/RAMP3/VCAM1/LRP1/CACNA2D1
GOBP_CYTOKINE_PRODUCTION_INVOLVED_IN_IMMUNE_RESPONSE	GOBP_CYTOKINE_PRODUCTION_INVOLVED_IN_IMMUNE_RESPONSE	76	0.511584	1.74839	0.000825123	0.0085008	0.00630292	2677	tags=45%, list=20%, signal=36%	LILRB4/LILRB1/TGFB3/IL6/NLRP3/SEMA7A/FOXP3/GATA3/JAK3/GPRC5B/TGFB1/CCR2/NR4A3/BCL6/TNFSF4/CD36/SCIMP/BTK/TNF/RSAD2/CLEC7A/HLA-G/SASH3/CLC/TRIL/BST2/TGFB2/LAPTM5/NOD2/TICAM1/HLA-F/IL1R1/TRAF2/TNFRSF14
GOBP_NEURAL_CREST_CELL_MIGRATION	GOBP_NEURAL_CREST_CELL_MIGRATION	42	0.58158	1.79932	0.000825362	0.0085008	0.00630292	1325	tags=33%, list=10%, signal=30%	HAND2/SOX8/TWIST1/SEMA6B/SEMA6C/NRTN/SEMA7A/NRP2/SEMA3G/FN1/LAMA5/SEMA4C/SMO/NRP1
GOBP_CATECHOL_CONTAINING_COMPOUND_METABOLIC_PROCESS	GOBP_CATECHOL_CONTAINING_COMPOUND_METABOLIC_PROCESS	27	0.643404	1.84355	0.000828207	0.00850576	0.0063066	1581	tags=37%, list=12%, signal=33%	DRD4/HAND2/ITGAM/NPR1/DRD2/GATA3/ITGB2/MOXD1/MAOB/AKR1B1
GOBP_CELL_CYCLE_CHECKPOINT	GOBP_CELL_CYCLE_CHECKPOINT	192	-0.30195	-1.48999	0.000828686	0.00850576	0.0063066	3542	tags=39%, list=27%, signal=29%	ZW10/CCNB1/CENPF/TOPBP1/RHNO1/KNTC1/RBL2/CNOT10/DYNC1LI1/BRCA1/CNOT8/THOC1/CNOT2/USP28/MSH2/BUB1/CEP63/ATR/CDC5L/NAE1/MRE11/INTS7/CLSPN/CNOT4/DONSON/PLAGL1/ATM/CDC14B/FEM1B/ATF2/CRADD/CNOT6/CRY1/E2F8/PROX1/TIPIN/RAD17/TAOK1/TIPRL/APC/RAD1/NBN/CHEK2/FANCD2/WEE1/BUB1B/RINT1/E2F7/DTL/CHEK1/CNOT6L/BLM/NDC80/RPS27L/CDC25C/CDK1/SPDL1/ERCC6/WDR76/ZWILCH/SETMAR/ETAA1/CNOT7/GEN1/TTK/MAD2L1/FBXO4/CLOCK/MDM…
GOMF_PATTERN_RECOGNITION_RECEPTOR_ACTIVITY	GOMF_PATTERN_RECOGNITION_RECEPTOR_ACTIVITY	18	0.71728	1.87219	0.000835344	0.00855941	0.00634638	1718	tags=61%, list=13%, signal=53%	MARCO/FCN1/CLEC4E/COLEC12/TLR8/PTAFR/CD36/CD14/TLR2/CLEC7A/NOD1
GOBP_POSITIVE_REGULATION_OF_INFLAMMATORY_RESPONSE	GOBP_POSITIVE_REGULATION_OF_INFLAMMATORY_RESPONSE	96	0.478261	1.67978	0.000840576	0.00859462	0.00637249	1571	tags=28%, list=12%, signal=25%	FABP4/CREB3L3/TREM2/IL6/OSM/ADAM8/PDE2A/GPR4/CCN4/SERPINE1/C3/S100A12/GPRC5B/IDO1/CX3CL1/CCL3/LILRA5/CCR2/CCR7/OSMR/S100A8/ZBP1/TNFSF4/IL16/BTK/TNF/TLR2
GOBP_MACROMOLECULE_METHYLATION	GOBP_MACROMOLECULE_METHYLATION	255	-0.275557	-1.39893	0.000842957	0.00859462	0.00637249	4432	tags=42%, list=33%, signal=29%	RTF1/NDUFAF7/METTL5/MBD2/THADA/SETD3/WTAP/NSUN6/TRMT11/KMT5B/PIWIL4/CBLL1/EZH2/BEND3/TRMO/ASH2L/SETD2/MIS18A/NSUN4/CTR9/SETDB2/SMYD3/WDR61/ETF1/LCMT2/RLF/RAB6A/FBXO11/RBM15/GSPT1/PPM1D/SETD7/MTO1/ASH1L/MYB/THUMPD2/METTL2B/DPY30/SMAD4/BRCA1/TRMT61B/RBBP5/PIK3CA/ALKBH8/SMYD2/ATF7IP/NSD3/TRMT6/TRMT5/METTL2A/PAXBP1/ATRX/ARID4A/SIRT1/N6AMT1/CAMKMT/THUMPD3/RAMAC/TFB1M/WDR5B/TYW3/TGS1/ATPSCKMT/ZMPSTE24/…
GOBP_SMALL_GTPASE_MEDIATED_SIGNAL_TRANSDUCTION	GOBP_SMALL_GTPASE_MEDIATED_SIGNAL_TRANSDUCTION	436	0.357386	1.40519	0.000843089	0.00859462	0.00637249	3044	tags=31%, list=23%, signal=25%	NGFR/PSD/MAPK11/RASGRP2/SLIT2/F2RL3/ARHGEF25/STARD8/OBSCN/ARHGEF17/RASAL3/SYDE1/MRAS/SH2D3C/CYTH4/RRAD/CDKN2A/APOE/GPR4/ARHGAP22/ARHGAP4/ARHGAP9/RHOF/DOK2/FGD2/ARHGAP23/RASIP1/WAS/DOCK2/P2RY8/PRKD1/PLEKHG2/RAB42/RHOJ/PDGFRB/PREX1/SYNGAP1/RAB33A/RASA3/ARHGAP30/CSF1/RGS19/TNK2/FGD1/RERG/RASGRP3/RTN4R/BCL6/ARHGAP10/RIPOR1/ARHGAP33/PLEKHG5/NRP1/FGD3/NTN1/ARHGAP25/DENND3/STMN3/PDPN/SIPA1/ARHGDIG/KSR1/…
GOBP_REGULATION_OF_SYSTEMIC_ARTERIAL_BLOOD_PRESSURE	GOBP_REGULATION_OF_SYSTEMIC_ARTERIAL_BLOOD_PRESSURE	56	0.547558	1.76954	0.000868013	0.00881962	0.00653931	3196	tags=50%, list=24%, signal=38%	NTSR1/CTSG/SLC2A5/NOS3/ADORA1/DRD2/RASL10B/TNNI3/PDGFB/GJA5/RARRES2/POSTN/CES1/REN/ENPEP/CYP4F2/SERPINF2/ACE/ADM/EDN2/MECP2/GAS6/KCNK6/PCSK5/CYP4F12/ECE1/CTSZ/EDN3
GOBP_REGULATION_OF_COLLAGEN_METABOLIC_PROCESS	GOBP_REGULATION_OF_COLLAGEN_METABOLIC_PROCESS	36	0.601789	1.83895	0.000868232	0.00881962	0.00653931	2544	tags=53%, list=19%, signal=43%	FAP/SCX/TGFB3/IL6/UCN/CIITA/EMILIN1/PDGFRB/TGFB1/LARP6/MFAP4/ENG/VSIR/SERPINF2/ARRB2/VIM/RGCC/CCN2/CBX8
GOBP_REGULATION_OF_RELEASE_OF_SEQUESTERED_CALCIUM_ION_INTO_CYTOSOL	GOBP_REGULATION_OF_RELEASE_OF_SEQUESTERED_CALCIUM_ION_INTO_CYTOSOL	54	0.547275	1.76034	0.000869581	0.00881962	0.00653931	2237	tags=35%, list=17%, signal=29%	NTSR1/P2RY6/JPH2/CASQ2/F2RL3/LIME1/NPSR1/CD19/CX3CL1/BDKRB1/GSTM2/THY1/APLNR/CORO1A/PLN/CXCL9/PKD2/GPER1/JSRP1
GOCC_DENDRITIC_SHAFT	GOCC_DENDRITIC_SHAFT	23	0.668053	1.86385	0.000874073	0.00885017	0.00656197	1282	tags=39%, list=10%, signal=35%	NTSR1/SYNDIG1/LZTS1/MAP1A/CNIH3/PREX1/SYNGAP1/RTN4R/FLNA
GOBP_AMYLOID_BETA_CLEARANCE	GOBP_AMYLOID_BETA_CLEARANCE	33	0.617121	1.84775	0.000879886	0.00889398	0.00659445	1429	tags=36%, list=11%, signal=33%	MARCO/ITGAM/TREM2/APOE/C5AR1/ITGB2/C3/ABCA7/CLU/MSR1/CD36/TNF
GOCC_INTERMEDIATE_FILAMENT_CYTOSKELETON	GOCC_INTERMEDIATE_FILAMENT_CYTOSKELETON	96	0.476167	1.67242	0.000882344	0.00890378	0.00660172	2332	tags=29%, list=18%, signal=24%	KRT16/KRT6A/SYNC/IFFO1/ADCY5/KRT17/DES/NES/KRTAP5-1/SYCE1L/KRT15/SYNM/KRT6B/CARMIL2/RTN2/S100A8/FBF1/EVPL/PLEC/PPL/MMP14/KRT80/NDOR1/GPER1/PHLDB2/CLK3/MICAL1/VIM
GOBP_DEVELOPMENTAL_CELL_GROWTH	GOBP_DEVELOPMENTAL_CELL_GROWTH	155	0.420324	1.54811	0.000891888	0.00898495	0.0066619	3113	tags=35%, list=23%, signal=27%	L1CAM/PI16/SEMA6B/SLIT3/PTPRS/SLIT2/SEMA6C/SEMA7A/APOE/NRP2/SEMA3G/ARHGAP4/CRABP2/OLFM1/TRPV2/SPP1/PLXNA3/FN1/NDN/MAP1B/SEMA4C/LAMB2/RTN4R/NRP1/CPNE5/NTN1/POSTN/DBN1/WNT3/TIAM1/SPART/VEGFA/ULK1/PLXNA1/LRP1/CXCL12/HDAC6/LIMK1/RGS2/SEMA3F/G6PD/GDI1/MEGF8/STK11/SIRT6/ANAPC2/DVL1/DDX39B/SEMA4A/SEMA3B/RARG/WASF1/CTDP1/RGS4/SEMA4D
GOBP_RHO_PROTEIN_SIGNAL_TRANSDUCTION	GOBP_RHO_PROTEIN_SIGNAL_TRANSDUCTION	114	0.45844	1.64032	0.000894063	0.00898823	0.00666433	2330	tags=33%, list=18%, signal=28%	NGFR/F2RL3/ARHGEF25/STARD8/APOE/GPR4/ARHGAP4/RASIP1/WAS/P2RY8/RHOJ/PDGFRB/RTN4R/BCL6/RIPOR1/PLEKHG5/NRP1/NTN1/PDPN/ARHGDIG/CELSR1/COL1A2/RASGRF2/HEG1/CDH13/RHOD/EPS8L1/KANK2/ROBO1/MYO9B/C15orf62/COL3A1/DLC1/LIMK1/ITGA3/ARHGEF1/ARHGEF18/KCTD13
GOBP_REGULATION_OF_CD4_POSITIVE_ALPHA_BETA_T_CELL_DIFFERENTIATION	GOBP_REGULATION_OF_CD4_POSITIVE_ALPHA_BETA_T_CELL_DIFFERENTIATION	41	0.585093	1.80986	0.000895455	0.00898823	0.00666433	2137	tags=44%, list=16%, signal=37%	HLX/NLRP3/FOXP3/GATA3/IL12RB1/JAK3/LOXL3/CCL19/RUNX3/NCKAP1L/BCL6/TNFSF4/NFKBID/CD86/RARA/SOCS1/SASH3/IRF4
GOMF_HEPARAN_SULFATE_PROTEOGLYCAN_BINDING	GOMF_HEPARAN_SULFATE_PROTEOGLYCAN_BINDING	12	0.785365	1.85545	0.00089672	0.00898823	0.00666433	2133	tags=75%, list=16%, signal=63%	COMP/PLA2G2D/PTPRS/APOE/FST/CFH/LPL/LRP1/AGRN
GOMF_PROTEIN_LIPID_COMPLEX_BINDING	GOMF_PROTEIN_LIPID_COMPLEX_BINDING	19	0.701047	1.86883	0.000939792	0.00940421	0.00697276	2904	tags=68%, list=22%, signal=54%	COLEC12/TREM2/SCARF1/STAB1/APOE/MSR1/CD36/CDH13/PLTP/LPL/APOL2/PCSK9/THBS1
GOBP_NEGATIVE_REGULATION_OF_MYELOID_LEUKOCYTE_DIFFERENTIATION	GOBP_NEGATIVE_REGULATION_OF_MYELOID_LEUKOCYTE_DIFFERENTIATION	41	0.584457	1.8079	0.000942895	0.00941951	0.0069841	2200	tags=44%, list=17%, signal=37%	LILRB3/SFRP1/LILRB4/GPR68/LILRB1/FSTL3/ZBTB46/MAFB/FBN1/CCL3/ZFPM1/INHBA/GATA2/RARA/C1QC/GPR137/TMEM178A/LTF
GOBP_POSITIVE_REGULATION_OF_INTERLEUKIN_6_PRODUCTION	GOBP_POSITIVE_REGULATION_OF_INTERLEUKIN_6_PRODUCTION	68	0.515415	1.73259	0.000946341	0.00943817	0.00699794	2412	tags=37%, list=18%, signal=30%	CARD9/TWIST1/IL6/LILRB2/POU2F2/UCN/RAB7B/LILRA5/AGER/IL17D/TLR8/PTAFR/TNFSF4/CD36/SCIMP/IL16/TNF/TYROBP/TLR2/CLEC7A/NOD1/LPL/IL17RA/NOD2/TICAM1
GOBP_REGULATION_OF_CELL_KILLING	GOBP_REGULATION_OF_CELL_KILLING	64	0.519951	1.72796	0.00094899	0.0094396	0.006999	2079	tags=31%, list=16%, signal=26%	KRT6A/ITGAM/FCGR2B/PIK3R6/LILRB1/P2RX7/LAG3/IL12RB1/DNASE1/HAVCR2/AGER/PRF1/ICAM1/CFH/TYROBP/VAV1/CLEC7A/HLA-G/CD1D/ARRB2
GOBP_PROTEIN_LOCALIZATION_TO_CHROMOSOME_CENTROMERIC_REGION	GOBP_PROTEIN_LOCALIZATION_TO_CHROMOSOME_CENTROMERIC_REGION	25	-0.57538	-1.92789	0.000949639	0.0094396	0.006999	1952	tags=48%, list=15%, signal=41%	RB1/BUB1B/MIS12/NDC80/CDK1/SPDL1/MTBP/ZWILCH/SMC5/TTK/CENPQ/KNL1
GOBP_REGULATION_OF_LIPID_KINASE_ACTIVITY	GOBP_REGULATION_OF_LIPID_KINASE_ACTIVITY	60	0.531716	1.74297	0.000954061	0.00946578	0.00701841	1829	tags=37%, list=14%, signal=32%	PIK3R6/FGR/PIK3R5/AGAP2/CCL21/EEF1A2/PDGFB/CCL19/CD19/PRKD1/PDGFRB/TGFB1/CCR7/WDR81/WASHC1/FLT1/SOCS3/WDR91/SOCS1/IRS1/SLA2/TEK
GOBP_REGULATION_OF_SYNAPTIC_PLASTICITY	GOBP_REGULATION_OF_SYNAPTIC_PLASTICITY	110	0.461792	1.64355	0.000955436	0.00946578	0.00701841	2667	tags=36%, list=20%, signal=29%	CALB2/LZTS1/SORCS2/VGF/DLG4/SHANK3/MAP1A/EGR2/LILRB2/ADORA1/PRRT2/DRD2/APOE/SYNGR1/SCT/NFATC4/TSHZ3/BRSK1/CX3CL1/SYNGAP1/SYP/AGER/MAP1B/CRTC1/PRRT1/DBN1/TYROBP/RASGRF2/RAB3A/FAM107A/GRIN2D/NRGN/MCTP1/PPFIA3/HRAS/NCDN/STX4/NSMF/ANAPC2/MECP2
GOBP_MITOCHONDRIAL_TRANSCRIPTION	GOBP_MITOCHONDRIAL_TRANSCRIPTION	17	-0.662474	-2.01633	0.000959256	0.00948263	0.00703091	2545	tags=65%, list=19%, signal=52%	PPARGC1B/TFB1M/MTRES1/TFB2M/PRKAA1/TEFM/SLC25A33/TFAM/MTERF2/METTL4/MTERF1
GOCC_PERIKARYON	GOCC_PERIKARYON	90	0.479673	1.67149	0.000960307	0.00948263	0.00703091	2322	tags=34%, list=18%, signal=29%	NGFR/NTSR1/SORCS2/PTPRS/RTN4RL2/SCN1B/CPLX1/UCN/CRMP1/DRD2/VIP/CRYAB/OLFM1/SLC2A3/ENO2/CCR2/NDN/MAP1B/GJC2/AZIN2/RTN4R/FLNA/SYT11/CPNE5/FCHSD1/DDN/SYNPO/HPCA/HDAC6/DMWD/EFNA2
GOBP_REGULATION_OF_PHOSPHATIDYLINOSITOL_3_KINASE_SIGNALING	GOBP_REGULATION_OF_PHOSPHATIDYLINOSITOL_3_KINASE_SIGNALING	100	0.469093	1.6604	0.000972995	0.00958456	0.00710648	3342	tags=43%, list=25%, signal=32%	NCF1/TWIST1/CSF3/FGR/LIME1/PIK3R5/OSM/HCST/PIK3CD/FGFR1/SELP/PDGFB/FN1/ROR2/PDGFRB/HCLS1/UNC5B/TNF/FLT1/NLRC3/PPP1R16B/INPP5E/EPOR/TEK/PIP5K1C/PDGFA/DCN/GPER1/TGFB2/PRR5/KDR/CCL5/TSC2/PTPN6/PPP2R5B/IRS2/PDGFC/SERPINE2/SEMA4D/FYN/IGF1R/PPARD/CD28
GOBP_EMBRYONIC_SKELETAL_SYSTEM_DEVELOPMENT	GOBP_EMBRYONIC_SKELETAL_SYSTEM_DEVELOPMENT	84	0.497427	1.71212	0.000973832	0.00958456	0.00710648	2641	tags=33%, list=20%, signal=27%	NKX3-2/GLI3/TWIST1/COL11A1/SCX/TGFB3/WNT9A/PRRX1/HOXA4/CHST11/WNT11/HOXD10/SULF1/HOXD9/COL1A1/RBP4/MDFI/HOXB4/HOXB2/HOXA2/MMP14/HOXA6/FUZ/MED12/HOXB3/MEGF8/PCGF2/SULF2
GOMF_PASSIVE_TRANSMEMBRANE_TRANSPORTER_ACTIVITY	GOMF_PASSIVE_TRANSMEMBRANE_TRANSPORTER_ACTIVITY	204	0.411884	1.55328	0.000979529	0.0096248	0.00713631	3123	tags=39%, list=24%, signal=30%	KCNK15/CHRNA3/KCNE4/GABRD/KCNMB1/P2RX5/TTYH2/AQP9/TRPV4/P2RX7/SCN1B/CACNA1H/CACNA2D4/AQP5/SLC4A11/KCNH2/CACNG4/TSPOAP1/KCNJ8/CALHM2/CALHM5/PKD1/TRPV2/GJA4/KCNAB2/GABRE/RASA3/CLIC3/HVCN1/GJA5/P2RX1/GJB4/GJC2/PRF1/SLC24A3/KCNJ14/OTOP2/MCOLN1/TMC8/ANO8/CACNB1/CALHM6/KCNMB4/HCN3/SLC14A1/NCS1/TMEM175/TRPM5/GRIN2D/AQP7/GJC1/AQP1/CLCN7/KCNQ4/ANO9/GJC3/ANXA6/CLCN6/CACNA2D1/PKD2/GJB3/TMC6/ORAI2/PIEZO1/ANO…
GOBP_CARDIAC_MUSCLE_TISSUE_DEVELOPMENT	GOBP_CARDIAC_MUSCLE_TISSUE_DEVELOPMENT	130	0.44473	1.61274	0.000985974	0.00967224	0.00717149	2780	tags=35%, list=21%, signal=28%	PI16/JPH2/MAPK11/COL11A1/OBSL1/HEY2/NDRG4/FOXC1/GLI1/MEIS1/TNNI3/MESP1/TBX2/MYH11/GREM1/TP73/PDGFRB/TGFB1/WNT2/ZFPM1/SGCD/RBP4/HEG1/ENG/PPP1R13L/S1PR1/PLN/VEGFA/GJC1/RARB/TAZ/ARRB2/NOTCH1/DLL1/TGFB2/PIM1/NPRL3/RGS2/DLL4/G6PD/KDM6B/SIRT6/TNNC1/DDX39B/FZD7
GOBP_TRNA_MODIFICATION	GOBP_TRNA_MODIFICATION	87	-0.378509	-1.66074	0.000991934	0.00971479	0.00720304	3609	tags=47%, list=27%, signal=35%	ELP2/LCMT2/PUS3/MTO1/C9orf64/TRIT1/QTRT2/THUMPD2/METTL2B/TRMT61B/ALKBH8/TPRKB/ELP4/CDKAL1/TRMT6/SSB/TRMT5/METTL2A/PUS7/THUMPD3/TYW3/MTFMT/METTL6/DPH3/TRMT1L/THUMPD1/TRMT10C/METTL8/DUS4L/TYW5/OSGEPL1/NSUN3/PUS10/PRORP/TRMT13/TRUB1/BCDIN3D/TRDMT1/DTWD1/TRMT10A/DTWD2
GOCC_PLATELET_ALPHA_GRANULE_LUMEN	GOCC_PLATELET_ALPHA_GRANULE_LUMEN	49	0.558186	1.76025	0.000996017	0.00973665	0.00721925	3230	tags=55%, list=24%, signal=42%	TGFB3/VEGFC/ISLR/SERPINE1/PDGFB/F13A1/FN1/VWF/TGFB1/CFD/PPBP/CLU/SERPING1/FERMT3/VEGFA/F5/SERPINF2/PDGFA/TGFB2/TIMP1/SPARC/GAS6/A2M/THBS1/VEGFB/GTPBP2/TOR4A
GOMF_PROTEIN_TYROSINE_KINASE_ACTIVITY	GOMF_PROTEIN_TYROSINE_KINASE_ACTIVITY	114	0.456624	1.63383	0.000997421	0.00973665	0.00721925	3177	tags=39%, list=24%, signal=30%	FLT4/EPHB6/MATK/TIE1/AATK/FGR/ZAP70/SRMS/NRP2/FGFR1/JAK3/FES/DDR2/PDGFRL/CSF1R/ROR2/PDGFRB/AXL/HCK/EFEMP1/TNK2/SLA/NRP1/LTK/BTK/FLT1/RET/TEK/PKDCC/EPHB1/CLK3/DYRK1B/TYK2/KDR/DYRK3/TESK1/LCK/EPHA2/EPHA3/MAP2K7/FGFRL1/CLK2/PTK6/FYN/IGF1R
GOBP_POSITIVE_REGULATION_OF_MUSCLE_CELL_DIFFERENTIATION	GOBP_POSITIVE_REGULATION_OF_MUSCLE_CELL_DIFFERENTIATION	52	0.551188	1.76494	0.0010015	0.00974577	0.00722601	2212	tags=31%, list=17%, signal=26%	MAPK12/BOC/CDH2/MAPK11/EFEMP2/OLFM2/CYP26B1/SMARCD3/MESP1/GREM1/TGFB1/MAMSTR/ENG/MMP14/ARRB2/GPER1
GOMF_PLATELET_DERIVED_GROWTH_FACTOR_BINDING	GOMF_PLATELET_DERIVED_GROWTH_FACTOR_BINDING	10	0.806719	1.79779	0.00100161	0.00974577	0.00722601	2556	tags=90%, list=19%, signal=73%	PDGFB/PDGFRB/COL5A1/COL6A1/COL1A1/COL1A2/COL3A1/PDGFA/COL4A1
GOBP_EMBRYONIC_DIGESTIVE_TRACT_DEVELOPMENT	GOBP_EMBRYONIC_DIGESTIVE_TRACT_DEVELOPMENT	27	0.638428	1.82929	0.00102081	0.00991644	0.00735255	2288	tags=48%, list=17%, signal=40%	GLI3/GLI2/HLX/RBPMS2/SCT/STRA6/RARRES2/TNF/TCF21/RARB/PKDCC/TGFB2/FOXF1
GOBP_PROXIMAL_DISTAL_PATTERN_FORMATION	GOBP_PROXIMAL_DISTAL_PATTERN_FORMATION	17	0.707112	1.81175	0.00103175	0.0100065	0.00741931	2178	tags=53%, list=16%, signal=44%	GLI3/GLI2/GLI1/CYP26B1/GREM1/HOXD10/HOXD9/IRX2/DLL1
GOBP_HEART_VALVE_FORMATION	GOBP_HEART_VALVE_FORMATION	12	0.780568	1.84412	0.00104019	0.010072	0.00746791	1108	tags=58%, list=8%, signal=54%	TWIST1/HEY2/SCX/DCHS1/OLFM1/GJA5/ZFPM1
GOMF_TRANSFERASE_ACTIVITY_TRANSFERRING_GLYCOSYL_GROUPS	GOMF_TRANSFERASE_ACTIVITY_TRANSFERRING_GLYCOSYL_GROUPS	207	-0.289921	-1.44083	0.00104756	0.010127	0.00750867	3374	tags=34%, list=25%, signal=26%	GALNT12/TNKS2/QTRT2/GCNT1/GDPGP1/PIGC/B4GALT4/DPY19L1/OSTC/ALG8/B3GNT2/ALG11/ALG9/MTAP/POGLUT3/EOGT/B3GALNT2/B3GNT7/TNKS/FUT4/TMTC2/STT3B/GXYLT1/DPY19L3/MGAT4A/PIGA/PIGM/UGGT2/PARP11/PARP8/GALNT1/POGLUT1/FUT8/GALNT5/RXYLT1/HYAL1/ART3/TIPARP/LACC1/C1GALT1C1L/GALNT3/C1GALT1/EXTL2/B3GALNT1/UGT8/PPAT/PIGP/FUT10/UGT2B17/GALNT4/DPY19L4/PIGB/GALNT7/ALG6/B3GNT5/B4GALT6/TMTC3/ALG10B/ST6GALNAC1/AGL/B3GALT5…
GOBP_CELL_KILLING	GOBP_CELL_KILLING	106	0.474195	1.67911	0.00105422	0.0101749	0.00754417	2200	tags=28%, list=17%, signal=24%	KRT6A/ITGAM/FCGR2B/PIK3R6/CTSG/LILRB1/P2RX7/LAG3/IL12RB1/GZMM/C3/S100A12/CCL13/DNASE1/GNLY/HAVCR2/AGER/PRF1/ICAM1/CFH/TYROBP/VAV1/CORO1A/CLEC7A/UNC13D/HLA-G/ULBP2/CD1D/ARRB2/LTF
GOCC_PLASMA_MEMBRANE_RAFT	GOCC_PLASMA_MEMBRANE_RAFT	83	0.493031	1.69203	0.00107446	0.0103536	0.00767667	2193	tags=28%, list=17%, signal=23%	ITGAM/CDH2/PTGIS/CHRNA3/SELE/TREM2/NOS3/CAVIN3/ITGB2/EHD2/LIPE/HCK/SELPLG/SMO/CD36/MS4A4A/CAVIN1/CDH13/IRS1/PLVAP/LCP2/HDAC6/DLC1
GOCC_MAIN_AXON	GOCC_MAIN_AXON	35	0.594615	1.80965	0.00108393	0.0104281	0.0077319	1179	tags=34%, list=9%, signal=31%	SPOCK1/CNTNAP1/DLG4/MAP1A/ADORA1/SCN1B/UCN/KCNAB2/CD40/MAP1B/THY1/GJC2
GOCC_ZYMOGEN_GRANULE	GOCC_ZYMOGEN_GRANULE	12	-0.735296	-2.01221	0.00108697	0.0104404	0.00774108	2766	tags=67%, list=21%, signal=53%	TMED2/STX3/GNAI3/REG1A/SCAMP1/ZG16/RAB27B/CLCA1
GOBP_POSITIVE_REGULATION_OF_NERVOUS_SYSTEM_DEVELOPMENT	GOBP_POSITIVE_REGULATION_OF_NERVOUS_SYSTEM_DEVELOPMENT	179	0.418058	1.56383	0.00109378	0.0104891	0.00777712	2225	tags=31%, list=17%, signal=26%	L1CAM/NGFR/SYNDIG1/SOX8/GLI3/OBSL1/SLIT2/SHANK3/EGR2/NLGN2/IL6/VEGFC/SEMA7A/DRD2/SMARCD3/METRN/CRABP2/IL34/TRPV2/PLXNA3/TP73/CX3CL1/FN1/NUMBL/TGFB1/CLCF1/PLXND1/WNT2/MAP1B/GJC2/SMO/SRPX2/NRP1/NTN1/CLSTN3/TNF/DBN1/SERPINF1/WNT3/ADGRL2/TLR2/ZNF335/TIAM1/VEGFA/ROBO1/PLXNA1/EPHB1/LIF/LRP1/CXCL12/NOTCH1/AGRN/AMIGO2/GPER1/LIMK1
GOBP_TRABECULA_FORMATION	GOBP_TRABECULA_FORMATION	19	0.698383	1.86173	0.00110206	0.0105193	0.00779956	1829	tags=53%, list=14%, signal=45%	SFRP1/HEY2/GREM1/ADAMTS1/CHAD/THBS3/COL1A1/RBP4/MMP2/TEK
GOCC_SITE_OF_DNA_DAMAGE	GOCC_SITE_OF_DNA_DAMAGE	87	-0.377166	-1.65484	0.00110303	0.0105193	0.00779956	3992	tags=46%, list=30%, signal=32%	RNF169/EXD2/RAD51/WDR70/POLH/ARPC3/RPA3/ARPC5/ACTR2/OARD1/CBX3/AUNIP/RAD50/MRE11/INIP/SMCHD1/SHLD1/ATF2/NBN/RAD18/CBX5/RIF1/SMC6/HELB/APLF/SHLD2/UFL1/ERCC6/XRCC4/RBBP8/CUL5/WDR76/SETMAR/SMARCAD1/RNF138/SMC5/SLF1/POLK/ESCO2/SHLD3
GOBP_EPITHELIAL_TO_MESENCHYMAL_TRANSITION	GOBP_EPITHELIAL_TO_MESENCHYMAL_TRANSITION	127	0.441233	1.5962	0.00110395	0.0105193	0.00779956	2437	tags=31%, list=18%, signal=26%	SFRP2/DACT3/SFRP1/TWIST1/HEY2/FOXC1/TGFB3/IL6/NOTCH4/VASN/GATA3/SNAI1/FGFR1/OLFM1/LOXL3/WNT11/GREM1/TGFB1I1/HEYL/TGFB1/WNT2/PHLDB1/LOXL2/COL1A1/FLNA/BCL9L/PDPN/SNAI2/RFLNB/TIAM1/ENG/FERMT2/NOTCH1/POFUT2/WWTR1/TGFB2/PHLDB2/FUZ/RGCC/TRIM62
GOCC_FIBRILLAR_COLLAGEN_TRIMER	GOCC_FIBRILLAR_COLLAGEN_TRIMER	10	0.804969	1.79389	0.00110397	0.0105193	0.00779956	2088	tags=90%, list=16%, signal=76%	COL11A1/COL5A3/COL16A1/COL5A1/COL27A1/COL1A1/COL5A2/COL1A2/COL3A1
GOBP_OSTEOCLAST_DIFFERENTIATION	GOBP_OSTEOCLAST_DIFFERENTIATION	76	0.506567	1.73124	0.00111645	0.0106213	0.00787519	2322	tags=38%, list=18%, signal=32%	OSCAR/LILRB3/SFRP1/LILRB4/GPR68/LILRB1/FSTL3/TREM2/CCN4/MAFB/FBN1/CSF1R/CCL3/SIGLEC15/CSF1/MITF/TNF/TYROBP/CD109/RASSF2/CCR1/GPR137/TCIRG1/SBNO2/TMEM178A/CEBPB/LTF/TFE3/EFNA2
GOBP_NEGATIVE_REGULATION_OF_ION_TRANSPORT	GOBP_NEGATIVE_REGULATION_OF_ION_TRANSPORT	213	0.405323	1.53262	0.00112994	0.0107326	0.00795772	2015	tags=23%, list=15%, signal=20%	DRD4/NTSR1/REM1/BMP8A/SFRP1/SFRP4/TWIST1/KCNE4/CASQ2/INHBB/GNAO1/LILRB1/LILRB2/ADORA1/RRAD/DRD2/APOE/MMP9/KCNH2/VIP/ITGB3/ADRA2C/PACSIN3/GABRE/FRMD4A/APOC1/STC1/GSTM2/CD36/SYT11/ICAM1/APOD/MAOB/TNF/RHBDF2/PRKCB/RSAD2/ABCA2/IRS1/RAB11FIP3/GEM/PLN/RHBDF1/CYP4F2/HECW2/ANO9/PKDCC/PPM1F/SLC6A9
GOMF_ANTIGEN_BINDING	GOMF_ANTIGEN_BINDING	41	0.580722	1.79634	0.00113266	0.0107414	0.00796422	4611	tags=78%, list=35%, signal=51%	FCN1/FCN3/TSPAN4/LAG3/TGFB1/CD40/SIRPA/MFAP4/HLA-G/HLA-DPB1/CD1D/HLA-DQA1/HLA-DRB5/SLAMF1/HLA-DPA1/HLA-F/IGLL5/CD209/TAP2/HLA-DQB1/HLA-DRB1/SLC7A5/EP400/CD48/HLA-C/TAP1/CD1C/HLA-DRA/TAPBP/HLA-E/HLA-B/HLA-A
GOCC_CLATHRIN_COATED_ENDOCYTIC_VESICLE_MEMBRANE	GOCC_CLATHRIN_COATED_ENDOCYTIC_VESICLE_MEMBRANE	29	0.617625	1.80034	0.00113805	0.0107755	0.00798951	3302	tags=55%, list=25%, signal=42%	FCGR1A/HLA-DQB2/APOE/FZD2/HLA-DQA2/ROR2/HLA-DPB1/HLA-DQA1/FZD4/HLA-DRB5/HLA-DPA1/AP2A2/AP2A1/EPN2/HLA-DQB1/HLA-DRB1
GOBP_RESPONSE_TO_ALCOHOL	GOBP_RESPONSE_TO_ALCOHOL	169	0.423116	1.57408	0.00114174	0.0107933	0.00800273	1439	tags=21%, list=11%, signal=19%	DRD4/TBXA2R/SFRP1/SLIT3/KCNMB1/ADCY5/SLIT2/CSF3/NLRP3/CCL21/DRD2/TNC/GATA3/ADCY7/CCL19/SPI1/MAP4K1/KLF2/CCL3/TGFB1/CCR7/CCR5/RGS19/S100A8/GRAMD1B/INHBA/SMO/TNFSF4/RBP4/ICAM1/FOSL1/CD14/MAOB/CES1/CD27
GOBP_POSITIVE_REGULATION_OF_DEFENSE_RESPONSE	GOBP_POSITIVE_REGULATION_OF_DEFENSE_RESPONSE	274	0.380357	1.45952	0.00114929	0.0108476	0.00804296	2727	tags=26%, list=21%, signal=21%	FCN1/FABP4/CARD9/CLEC4E/CREB3L3/TREM2/IL6/OSM/ADAM8/UCN/PDE2A/GPR4/LAG3/CCN4/SERPINE1/CARD11/GBP5/C3/S100A12/GPRC5B/IDO1/CX3CL1/PLCG2/PGC/CCL3/AIM2/LILRA5/CCR2/CCR7/HAVCR2/OSMR/HCK/S100A8/ZBP1/TLR8/IRF7/ICAM3/TNFSF4/IL16/BTK/ICAM2/TNF/TYROBP/VAV1/KLK7/TLR2/TASL/NOD1/IKBKG/HLA-G/CLEC10A/LPL/MUC6/TGM2/CD1D/RELB/FCER1G/NLRC5/CEBPB/MNDA/GPSM3/HRAS/NOD2/NLRC4/HLA-F/NPAS2/CCL5/TRADD/PLA2G7/S100A9/CLEC4…
GOBP_INTERFERON_GAMMA_MEDIATED_SIGNALING_PATHWAY	GOBP_INTERFERON_GAMMA_MEDIATED_SIGNALING_PATHWAY	77	0.499164	1.71015	0.00115437	0.0108771	0.00806486	3322	tags=40%, list=25%, signal=30%	IFI30/FCGR1A/HLA-DQB2/CIITA/IRF9/HLA-DQA2/IRF5/HCK/IRF7/PTAFR/ICAM1/SOCS3/SOCS1/HLA-G/HLA-DPB1/VCAM1/HLA-DQA1/MT2A/IRF4/PML/NLRC5/HLA-DRB5/HLA-DPA1/TRIM62/HLA-F/NR1H3/OAS2/IRF3/HLA-DQB1/HLA-DRB1/NR1H2
GOMF_SERINE_HYDROLASE_ACTIVITY	GOMF_SERINE_HYDROLASE_ACTIVITY	103	0.467975	1.66006	0.00115688	0.0108771	0.00806486	2963	tags=45%, list=22%, signal=35%	TPSD1/PRSS21/FAP/PRSS33/CTSG/ADAM8/HTRA3/F10/MMP9/PCSK4/GZMM/TPSB2/GZMH/ACHE/TPSAB1/PRSS36/CFD/KLK10/MST1/MMP2/C1R/KLK8/PROC/KLK7/TMPRSS5/RHBDL1/HTRA1/PRSS22/C1S/KLK6/PLAU/ACE/LTF/TMPRSS3/GZMK/PLAT/MMP1/F12/MMP3/DPP7/SCPEP1/PRSS51/PCSK9/CPVL/LONP1/PCSK5
GOBP_NEURON_PROJECTION_REGENERATION	GOBP_NEURON_PROJECTION_REGENERATION	42	0.573795	1.77523	0.00115788	0.0108771	0.00806486	1399	tags=38%, list=11%, signal=34%	RGMA/PTPRS/SCARF1/RTN4RL2/PRRX1/TNC/SPP1/MAPK8IP3/MAP1B/THY1/LAMB2/RTN4R/FLNA/KLK8/APOD/JAM3
GOBP_PHOSPHATIDYLINOSITOL_3_KINASE_SIGNALING	GOBP_PHOSPHATIDYLINOSITOL_3_KINASE_SIGNALING	116	0.454705	1.62946	0.00117242	0.0109965	0.00815336	3177	tags=39%, list=24%, signal=30%	NCF1/TWIST1/CSF3/FGR/LIME1/PIK3R5/OSM/HCST/PEAR1/GATA3/PIK3CD/FGFR1/SELP/PDGFB/FN1/ROR2/PDGFRB/HCLS1/UNC5B/LTK/TNF/FLT1/NLRC3/PPP1R16B/IRS1/INPP5E/EPOR/TEK/PIP5K1C/PDGFA/DCN/GPER1/TGFB2/PRR5/KDR/CCL5/TSC2/PTPN6/PPP2R5B/IRS2/PDGFC/SERPINE2/SEMA4D/FYN/IGF1R
GOCC_NEURON_TO_NEURON_SYNAPSE	GOCC_NEURON_TO_NEURON_SYNAPSE	217	0.39825	1.50299	0.00117721	0.0110241	0.00817383	2355	tags=26%, list=18%, signal=22%	NGFR/NTSR1/PALM/CDH2/SYNDIG1/LZTS1/SPOCK1/DNM1/CHRNA3/SORCS2/PSD/MAPK8IP2/PTPRS/DLG4/SHANK3/SYN1/NLGN2/TAMALIN/HOMER3/ATP1A3/ADORA1/KLHL17/PRRT2/DRD2/CACNG4/CRYAB/SRCIN1/STX1A/ADRA2C/SYNGAP1/MPDZ/MAP1B/SEMA4C/CRTC1/PRR7/SYT11/PRRT1/CLSTN3/DBN1/MX2/MX1/TIAM1/SLC16A3/NCS1/ABHD17A/GRIN2D/SYNPO/NRGN/SLC6A9/ARRB2/LRFN3/LRFN4/ADGRL1/GPER1/PPP1R9B/PRR12/LIN7B
GOBP_REGULATION_OF_SUPRAMOLECULAR_FIBER_ORGANIZATION	GOBP_REGULATION_OF_SUPRAMOLECULAR_FIBER_ORGANIZATION	313	0.371466	1.43494	0.00119641	0.0111865	0.00829422	2435	tags=25%, list=18%, signal=21%	KANK3/SPTBN5/SFRP1/SLIT2/ARHGEF15/SHANK3/MAP1A/CSF3/TGFB3/TRPV4/PDXP/EFEMP2/CCL21/ALOX15/APOE/LMOD1/CLIP3/BMERB1/CRYAB/EVL/FES/WAS/WNT11/AEBP1/EMILIN1/PLEKHG2/CX3CL1/CARMIL2/ELN/PREX1/CCR7/NCKAP1L/CDH5/CLU/HCK/WASF3/TMOD1/MAP1B/BAIAP2/FLNA/ICAM1/NRP1/HCLS1/WASHC1/DBN1/HSPA1A/ESAM/CORO1A/CYRIA/WASH6P/RAPGEF3/FCHSD1/TRIM54/DAPK3/S1PR1/SYNPO2/MAPRE3/SYNPO/MAP1S/PPM1F/FERMT2/SERPINF2/C15orf62/CXCL12/…
GOCC_INTRINSIC_COMPONENT_OF_POSTSYNAPTIC_MEMBRANE	GOCC_INTRINSIC_COMPONENT_OF_POSTSYNAPTIC_MEMBRANE	33	0.609209	1.82406	0.00119984	0.011201	0.00830499	2196	tags=58%, list=17%, signal=48%	CDH2/PTPRS/NLGN2/ADORA1/DRD2/NRP2/CACNG4/ADRA2C/P2RX1/PCDH17/SLC6A4/PRRT1/CLSTN3/ADGRL2/SLC16A3/ABHD17A/SLC6A9/LRFN3/LRFN4
GOBP_NEGATIVE_REGULATION_OF_DEVELOPMENTAL_GROWTH	GOBP_NEGATIVE_REGULATION_OF_DEVELOPMENTAL_GROWTH	76	0.504735	1.72498	0.00120316	0.0112062	0.00830887	1681	tags=28%, list=13%, signal=24%	PI16/MAPK11/SEMA6B/PTPRS/SEMA6C/MEIS1/SEMA7A/SEMA3G/ARHGAP4/SPP1/PLXNA3/TP73/SEMA4C/RTN4R/SLC6A4/RBP4/NRP1/NTN1/WNT3/WWC3/SPART
GOBP_REGULATION_OF_ORGAN_GROWTH	GOBP_REGULATION_OF_ORGAN_GROWTH	67	0.50677	1.69629	0.00120415	0.0112062	0.00830887	2749	tags=36%, list=21%, signal=29%	PI16/HLX/MAPK11/HEY2/FOXC1/GLI1/MEIS1/TBX2/TP73/WNT2/SMO/SLC6A4/RBP4/WWC3/LATS2/BASP1/SASH3/NOTCH1/PIM1/RGS2/G6PD/ACACB/DDX39B/WWC2
GOBP_NEGATIVE_REGULATION_OF_CHROMATIN_SILENCING	GOBP_NEGATIVE_REGULATION_OF_CHROMATIN_SILENCING	10	-0.758854	-1.96416	0.00121031	0.0112461	0.00833845	1473	tags=50%, list=11%, signal=44%	ATAD2B/ASF1A/H1-4/H1-3/H1-5
GOBP_NEUROMUSCULAR_PROCESS	GOBP_NEUROMUSCULAR_PROCESS	48	0.548208	1.72939	0.00123079	0.0114187	0.00846642	2038	tags=35%, list=15%, signal=30%	COMP/FOXS1/ADCY5/CNTNAP1/DLG4/NLGN2/MYO7A/UCN/PRRT2/DRD2/HOXD10/ADARB1/STRA6/ALDH1A3/SPART/GRIN2D/GAA
GOBP_POSITIVE_REGULATION_OF_ANIMAL_ORGAN_MORPHOGENESIS	GOBP_POSITIVE_REGULATION_OF_ANIMAL_ORGAN_MORPHOGENESIS	20	0.681502	1.83546	0.00123983	0.0114847	0.00851534	1139	tags=40%, list=9%, signal=37%	NGFR/SOX8/GATA3/MESP1/WNT11/CSF1/WNT2/CD34
GOBP_REGULATION_OF_EXTENT_OF_CELL_GROWTH	GOBP_REGULATION_OF_EXTENT_OF_CELL_GROWTH	76	0.503929	1.72223	0.00124651	0.0115288	0.00854804	2646	tags=39%, list=20%, signal=32%	L1CAM/SEMA6B/PTPRS/SEMA6C/SEMA7A/APOE/SEMA3G/ARHGAP4/CRABP2/OLFM1/TRPV2/SPP1/PLXNA3/FN1/MAP1B/SEMA4C/RTN4R/NRP1/NTN1/DBN1/WNT3/SPART/VEGFA/LRP1/CXCL12/LIMK1/SEMA3F/GDI1/MEGF8/ANAPC2
GOBP_REGULATION_OF_RESPONSE_TO_WOUNDING	GOBP_REGULATION_OF_RESPONSE_TO_WOUNDING	123	0.45299	1.63207	0.00127474	0.011754	0.00871504	2645	tags=34%, list=20%, signal=28%	RGMA/TBXA2R/PTPRS/FAP/SCARF1/NOS3/APOE/CCN4/SERPINE1/PDGFB/SPP1/SIGLEC10/ALOX12/CD34/SERPING1/RTN4R/FLNA/CD36/INSL3/KLK8/PROC/TNF/THBD/C1QTNF1/CLEC7A/CD109/PLAU/PLAUR/FERMT2/SERPINF2/LRP1/PDGFA/MYLK/PHLDB2/HRAS/PLAT/ALOX5/F12/CADM4/SH2B3/WFDC1/TNFRSF12A
GOBP_ORGANELLE_FISSION	GOBP_ORGANELLE_FISSION	392	-0.246224	-1.32542	0.00127653	0.011754	0.00871504	2940	tags=32%, list=22%, signal=25%	CUL3/OPA1/PRKCA/RAD50/DNM1L/UBE2B/PINX1/KNSTRN/BUB1/RMDN1/CEP192/KIF23/SEH1L/CDC42/TNKS/ANAPC1/VPS35/MRE11/TOP2B/BORA/ATRX/ANLN/MLH1/DDHD2/VPS4B/ATM/CDC14B/DDHD1/SPICE1/PDS5B/ANAPC4/NSMCE2/MCU/MARCHF5/CYRIB/HSPA2/NEK2/CHMP2B/CNEP1R1/TOGARAM1/CDC23/PPP2R2A/USP16/AP3B1/APC/RAD1/UBXN2B/KIF2A/RB1/FIGNL1/NUSAP1/PLCB1/CCSAP/CHEK2/FANCD2/BUB1B/MIS12/CDC27/TASOR/CHEK1/PDS5A/NDC80/RAD51B/VRK1/NDC1/MTFR1/C…
GOBP_NEGATIVE_REGULATION_OF_T_CELL_PROLIFERATION	GOBP_NEGATIVE_REGULATION_OF_T_CELL_PROLIFERATION	53	0.539612	1.7304	0.00127676	0.011754	0.00871504	2854	tags=47%, list=22%, signal=37%	PLA2G2D/LILRB4/LILRB1/LILRB2/FOXP3/VSIG4/CTLA4/SPN/IDO1/GPNMB/IL20RB/LRRC32/HAVCR2/PDCD1LG2/CD86/IL2RA/CD274/HLA-G/MAD1L1/VSIR/CEBPB/BTN2A2/TNFRSF14/DLG5/PTPN6
GOBP_REGULATION_OF_T_CELL_MEDIATED_IMMUNITY	GOBP_REGULATION_OF_T_CELL_MEDIATED_IMMUNITY	60	0.52609	1.72453	0.00128215	0.0117856	0.00873843	2649	tags=37%, list=20%, signal=29%	FCGR2B/LILRB4/LILRB1/IL6/NLRP3/FOXP3/GATA3/IL12RB1/WAS/IL20RB/CCR2/AGER/TNFSF4/RSAD2/HLA-G/SASH3/CLC/CD1D/NOD2/HLA-F/IL1R1/TRAF2
GOBP_NEGATIVE_REGULATION_OF_STRIATED_MUSCLE_CELL_APOPTOTIC_PROCESS	GOBP_NEGATIVE_REGULATION_OF_STRIATED_MUSCLE_CELL_APOPTOTIC_PROCESS	19	0.693617	1.84903	0.00129136	0.011852	0.0087877	314	tags=21%, list=2%, signal=21%	HAND2/SFRP2/HEY2/HSPB6
GOBP_REGENERATION	GOBP_REGENERATION	142	0.436648	1.59598	0.00129722	0.0118876	0.00881404	1422	tags=20%, list=11%, signal=18%	SGCA/RGMA/GLI3/PTPRS/IL6/GLI1/SCARF1/RTN4RL2/PTPRU/PRRX1/C5AR1/TNC/ENO3/SOX15/SPP1/MAPK8IP3/AXL/MAP1B/NR4A3/THY1/LAMB2/NNMT/RTN4R/FLNA/KLK8/APOD/JAM3/POSTN
GOBP_NEGATIVE_REGULATION_OF_IMMUNE_RESPONSE	GOBP_NEGATIVE_REGULATION_OF_IMMUNE_RESPONSE	112	0.449243	1.60167	0.00130575	0.0119474	0.00885839	2866	tags=36%, list=22%, signal=28%	FCGR2B/HLX/LILRB4/LILRB1/NLRP6/PDCD1/FOXP3/DRD2/ALOX15/VSIG4/SLAMF8/JAK3/CTLA4/LOXL3/CD300A/IL20RB/CD84/CCR2/HAVCR2/SERPING1/BCL6/TNFSF4/IL2RA/NLRC3/HLA-G/CACTIN/ARRB2/COL3A1/DHX58/NLRC5/FOXF1/NOD2/FAM3A/HLA-F/TNFRSF14/NLRX1/NR1H3/HMOX1/PTPN6/A2M
GOBP_CHROMATIN_SILENCING	GOBP_CHROMATIN_SILENCING	54	-0.436084	-1.73916	0.00131752	0.0120295	0.00891931	3483	tags=41%, list=26%, signal=30%	MORF4L1/PPM1D/DPY30/HDAC2/ATAD2/UBE2B/HMGB1/SMCHD1/SIRT1/BMI1/HAT1/RIF1/ATAD2B/ASF1A/H2AC20/H2AC11/MIER1/H1-4/H2AC13/H2AC17/H1-3/H1-5
GOBP_INTERLEUKIN_2_PRODUCTION	GOBP_INTERLEUKIN_2_PRODUCTION	51	0.543199	1.72668	0.00132121	0.0120295	0.00891931	2822	tags=47%, list=21%, signal=37%	CARD9/LILRB4/HOMER3/FOXP3/LAG3/GATA3/VSIG4/CARD11/IL20RB/CCR2/HAVCR2/CD34/CD86/CLEC7A/CD4/SASH3/HDAC7/IRF4/CD3E/LAPTM5/NOD2/PRKD2/TRAF2/CD83
GOBP_MYELOID_CELL_DIFFERENTIATION	GOBP_MYELOID_CELL_DIFFERENTIATION	354	0.365534	1.42267	0.00132154	0.0120295	0.00891931	2365	tags=25%, list=18%, signal=21%	OSCAR/LILRB3/SFRP1/LILRB4/CSF3R/GPR68/CSF3/LILRB1/FSTL3/TREM2/ZBTB46/NRROS/MEIS1/MMP9/CCN4/GATA3/RAB7B/PIK3CD/MAFB/IL11/JAK3/CSF2/IL34/FES/CCL19/SPI1/BATF/KLF2/BATF3/FBN1/CSF1R/L3MBTL1/ROR2/ZNF385A/CCL3/TGFB1/SIGLEC15/CCR7/CSF1/NCKAP1L/GAB3/ZFPM1/LOX/NR4A3/IRF7/INHBA/MITF/FLI1/BCL6/HCLS1/TNF/HSPA1A/PRKCB/TYROBP/GATA2/MYL9/ISG15/TLR2/MEIS2/RARA/CD109/RASSF2/NKX2-3/H3C4/ADGRF5/CCR1/VEGFA/CD4/C1QC/T…
GOBP_REGULATION_OF_NEURAL_PRECURSOR_CELL_PROLIFERATION	GOBP_REGULATION_OF_NEURAL_PRECURSOR_CELL_PROLIFERATION	52	0.547002	1.75154	0.00132277	0.0120295	0.00891931	1809	tags=35%, list=14%, signal=30%	CDH2/GLI3/GLI2/LIMS2/ZNF423/GLI1/VEGFC/DRD2/SMARCD3/NES/CX3CL1/GJC2/SMO/SLC6A4/FLNA/GATA2/ZNF335/VEGFA
GOBP_CHONDROITIN_SULFATE_PROTEOGLYCAN_METABOLIC_PROCESS	GOBP_CHONDROITIN_SULFATE_PROTEOGLYCAN_METABOLIC_PROCESS	35	0.590576	1.79736	0.00132663	0.0120463	0.00893177	2714	tags=57%, list=20%, signal=46%	EGFLAM/CSPG4/CYTL1/CHST11/CHST13/CHST3/CHST7/CHST12/CHSY3/CHST15/BGN/IDUA/SPOCK2/VCAN/DSE/CSGALNACT1/DCN/CHPF/B3GALT6/B3GAT3
GOBP_POSITIVE_REGULATION_OF_CD4_POSITIVE_ALPHA_BETA_T_CELL_DIFFERENTIATION	GOBP_POSITIVE_REGULATION_OF_CD4_POSITIVE_ALPHA_BETA_T_CELL_DIFFERENTIATION	27	0.632032	1.81097	0.0013291	0.0120505	0.00893487	1894	tags=44%, list=14%, signal=38%	HLX/NLRP3/FOXP3/IL12RB1/CCL19/NCKAP1L/TNFSF4/NFKBID/CD86/RARA/SOCS1/SASH3
GOBP_VASCULAR_ENDOTHELIAL_GROWTH_FACTOR_PRODUCTION	GOBP_VASCULAR_ENDOTHELIAL_GROWTH_FACTOR_PRODUCTION	30	0.612337	1.79105	0.00133804	0.0121132	0.00898137	1429	tags=33%, list=11%, signal=30%	FLT4/CYP1B1/IL6/C5AR1/C3/TGFB1/CCR2/SULF1/C3AR1/TNF
GOBP_LYMPHOCYTE_CHEMOTAXIS	GOBP_LYMPHOCYTE_CHEMOTAXIS	49	0.552122	1.74113	0.0013463	0.0121623	0.00901775	3008	tags=55%, list=23%, signal=43%	CCL17/ADAM8/CCL21/CCL3L1/CCL23/CCL18/PIK3CD/CCL19/CX3CL1/CCL13/CCL3/CXCR3/CCR2/CCL8/CYP7B1/CCL22/CH25H/CCL25/CCL2/CCL4/SAA1/CCL5/CXCL13/GAS6/HSD3B7/CXCL11/SLC8B1
GOBP_REGULATION_OF_LYMPHOCYTE_MEDIATED_IMMUNITY	GOBP_REGULATION_OF_LYMPHOCYTE_MEDIATED_IMMUNITY	112	0.448796	1.60008	0.00134753	0.0121623	0.00901775	2079	tags=28%, list=16%, signal=24%	FCGR2B/PIK3R6/LILRB4/LILRB1/IL6/NLRP3/FOXP3/LAG3/GATA3/IL12RB1/WAS/C3/IL20RB/TGFB1/CCR2/HAVCR2/CLCF1/CD40/AGER/BCL6/TNFSF4/BTK/KMT5C/TNF/VAV1/RSAD2/HLA-G/SASH3/CLC/CD1D/ARRB2
GOBP_REGULATION_OF_OSSIFICATION	GOBP_REGULATION_OF_OSSIFICATION	84	0.492313	1.69451	0.00135172	0.0121818	0.00903219	2245	tags=33%, list=17%, signal=28%	COMP/SFRP1/TWIST1/EGR2/TGFB3/P2RX7/KREMEN2/LTBP3/DDR2/GREM1/CCL3/TGFB1/CSF1/TMEM119/MGP/CCN1/ISG15/RFLNB/BMP6/CCR1/S1PR1/PKDCC/RFLNA/ECM1/CYP27B1/NOTCH1/LTF/TGFB2
GOBP_REGULATION_OF_MAP_KINASE_ACTIVITY	GOBP_REGULATION_OF_MAP_KINASE_ACTIVITY	256	0.383454	1.46536	0.00136247	0.0122601	0.00909029	3502	tags=36%, list=26%, signal=27%	BIRC7/DRD4/SFRP2/UCHL1/SFRP1/MAPK11/PIK3R6/LIME1/PIK3R5/TGFB3/ADAM8/FPR1/MAP3K12/APOE/CSPG4/C5AR1/IGFBP6/FGD2/FGFR1/IL34/PDGFB/CCL19/S100A12/MAP4K1/TP73/MAPK8IP1/CD300A/ROR2/PDGFRB/TGFB1/MAPK8IP3/GPS2/S1PR2/CD40/MAP3K10/AGER/GADD45B/DUSP5/TNF/LAX1/KSR1/FLT1/DUSP2/TIAM1/RET/NOD1/SHC2/IKBKG/VEGFA/ROBO1/MAP3K6/FZD4/MAP4K2/PKN1/PDGFA/HGS/SAA1/HRAS/NOD2/TRIB2/FGF18/TAOK2/RGS2/GADD45G/RGS3/SH2B3/DUSP8/…
GOBP_MEMBRANE_INVAGINATION	GOBP_MEMBRANE_INVAGINATION	63	0.518987	1.71143	0.00136452	0.0122602	0.00909034	3026	tags=46%, list=23%, signal=36%	MARCO/ITGAM/FCGR2B/FCGR1A/TREM2/ALOX15/ITGB2/C3/CD300A/ABCA7/NCKAP1L/MSR1/MFGE8/CD36/SYT11/ARHGAP25/RAB31/GATA2/RHOH/HGS/RHOBTB2/SPIRE2/IGLL5/SNX33/ELMO1/THBS1/RAC2/AIF1/BIN2
GOBP_REGULATION_OF_CENTRIOLE_REPLICATION	GOBP_REGULATION_OF_CENTRIOLE_REPLICATION	19	-0.634769	-1.97657	0.00137267	0.0123149	0.00913089	3203	tags=68%, list=24%, signal=52%	NPM1/BRCA1/TRIM37/ALMS1/VPS4B/CEP76/SPICE1/CEP120/CEP295/PLK4/KAT2B/STIL/MDM1
GOCC_RUFFLE_MEMBRANE	GOCC_RUFFLE_MEMBRANE	91	0.468829	1.63534	0.00137879	0.0123513	0.00915792	2303	tags=30%, list=17%, signal=25%	PSD/RASGRP2/FAP/FGR/TRPV4/PDXP/SH2D3C/ADGRE2/FGD2/ITGB3/JCAD/ITGA5/FGD5/PLEKHO1/ABCA7/AIF1L/PDPN/KSR1/ARHGAP45/TIAM1/PDE4A/FAM107A/EPS8L1/PIP5K1C/PLEK/DLC1/PPP1R9B
GOBP_LEUKOCYTE_MIGRATION_INVOLVED_IN_INFLAMMATORY_RESPONSE	GOBP_LEUKOCYTE_MIGRATION_INVOLVED_IN_INFLAMMATORY_RESPONSE	13	0.757114	1.83279	0.00138158	0.0123578	0.00916269	1399	tags=62%, list=11%, signal=55%	SELE/ADAM8/NLRP3/SLAMF8/ITGB2/CX3CL1/S100A8/JAM3
GOBP_REGULATION_OF_TRANSLATIONAL_ELONGATION	GOBP_REGULATION_OF_TRANSLATIONAL_ELONGATION	18	-0.638979	-1.97153	0.00139692	0.0124763	0.00925059	2112	tags=56%, list=16%, signal=47%	SRP9/USP16/DPH3/EIF5A2/DPH5/DNAJC24/EIF5AL1/CPEB3/CPEB2/DPH6
GOBP_NEGATIVE_REGULATION_OF_DOUBLE_STRAND_BREAK_REPAIR_VIA_HOMOLOGOUS_RECOMBINATION	GOBP_NEGATIVE_REGULATION_OF_DOUBLE_STRAND_BREAK_REPAIR_VIA_HOMOLOGOUS_RECOMBINATION	19	-0.632661	-1.97001	0.0014149	0.0126181	0.00935574	2503	tags=53%, list=19%, signal=43%	SMCHD1/SHLD1/KLHL15/POLQ/RIF1/HELB/SHLD2/FANCB/PARPBP/SHLD3
GOBP_MACROPHAGE_MIGRATION	GOBP_MACROPHAGE_MIGRATION	41	0.574069	1.77576	0.00141835	0.0126301	0.00936461	1848	tags=41%, list=14%, signal=36%	TREM2/C5AR1/SLAMF8/IL34/EMILIN1/CSF1R/CX3CL1/CMKLR1/ROR2/CCL3/CCR2/CSF1/C3AR1/MST1/RARRES2/MMP14/CCL2
GOBP_ENDOTHELIAL_CELL_DEVELOPMENT	GOBP_ENDOTHELIAL_CELL_DEVELOPMENT	61	0.521067	1.71154	0.00143746	0.0127504	0.00945381	1809	tags=34%, list=14%, signal=30%	CLDN5/PTPRS/NOTCH4/SOX18/PDE2A/COL18A1/S1PR3/ROBO4/STC1/CDH5/S1PR2/COL15A1/ICAM1/PROC/TNF/PPP1R16B/HEG1/RAPGEF3/ENG/CCM2/VEGFA
GOBP_DERMATAN_SULFATE_PROTEOGLYCAN_METABOLIC_PROCESS	GOBP_DERMATAN_SULFATE_PROTEOGLYCAN_METABOLIC_PROCESS	13	0.75536	1.82854	0.00143826	0.0127504	0.00945381	2714	tags=85%, list=20%, signal=67%	CSPG4/CHST12/BGN/IDUA/VCAN/DSE/CSGALNACT1/UST/DCN/CHST14/B3GAT3
GOBP_POSITIVE_REGULATION_OF_SYNAPTIC_TRANSMISSION_GLUTAMATERGIC	GOBP_POSITIVE_REGULATION_OF_SYNAPTIC_TRANSMISSION_GLUTAMATERGIC	13	0.755901	1.82985	0.00143826	0.0127504	0.00945381	1848	tags=54%, list=14%, signal=46%	SHANK3/NLGN2/CACNG4/TSHZ3/ROR2/CCR2/CCL2
GOBP_REGULATION_OF_RECEPTOR_INTERNALIZATION	GOBP_REGULATION_OF_RECEPTOR_INTERNALIZATION	40	0.562671	1.73192	0.00144969	0.0128328	0.00951489	2079	tags=38%, list=16%, signal=32%	DRD4/SFRP4/SELE/DLG4/DRD2/ITGB3/GREM1/PLCG2/ANKRD13D/ANKRD13B/VEGFA/RIN3/HPCA/WDR54/ARRB2
GOBP_RESPONSE_TO_TUMOR_NECROSIS_FACTOR	GOBP_RESPONSE_TO_TUMOR_NECROSIS_FACTOR	265	0.385917	1.48034	0.00146618	0.0129596	0.00960889	3473	tags=35%, list=26%, signal=26%	FABP4/SPHK1/TNFRSF4/SFRP1/GGT5/ADAMTS7/SELE/TNFRSF18/CCL17/ADAMTS12/CCL21/CCL3L1/CD70/CCL23/GATA3/CCL18/CLIP3/AKAP12/CHI3L1/CCL19/TNFRSF25/KLF2/CDIP1/TRAF1/CX3CL1/CCL13/ADAMTS13/CCL3/AIM2/GPS2/CD40/CCL8/COL1A1/TNFSF4/ICAM1/LTB/CD14/POSTN/CCL22/TNF/CD27/PELI3/CCDC3/HSPA1A/CCL25/CARD14/NR1D1/TNFRSF13C/IKBKG/CCL2/PLVAP/CCL4/TNFSF12/VCAM1/CACTIN/GGT7/MAP3K14/PCK1/GPER1/SPPL2B/TNFSF9/LAPTM5/UBD/TNFRSF…
GOMF_TRNA_METHYLTRANSFERASE_ACTIVITY	GOMF_TRNA_METHYLTRANSFERASE_ACTIVITY	33	-0.523051	-1.8715	0.00149979	0.0132371	0.00981463	3228	tags=67%, list=24%, signal=51%	NSUN6/TRMT11/TRMO/LCMT2/THUMPD2/METTL2B/TRMT61B/ALKBH8/TRMT6/TRMT5/METTL2A/THUMPD3/TYW3/METTL6/TRMT1L/TRMT10C/METTL8/NSUN3/TRMT13/BCDIN3D/TRDMT1/TRMT10A
GOBP_ANIMAL_ORGAN_FORMATION	GOBP_ANIMAL_ORGAN_FORMATION	41	0.571588	1.76809	0.0015137	0.0133402	0.00989112	1095	tags=24%, list=8%, signal=22%	HAND2/NKX3-2/SOX17/GLI3/GLI2/SMARCD3/MESP1/WNT11/SULF1/WNT2
GOBP_DEVELOPMENTAL_MATURATION	GOBP_DEVELOPMENTAL_MATURATION	188	0.412385	1.54994	0.00151599	0.0133407	0.00989148	2245	tags=27%, list=17%, signal=22%	C1QL1/PALM/LGI4/SOX8/LHX6/BAIAP3/ARHGEF15/DLG4/LYL1/SCARF1/SOX18/CCL21/REC8/DCHS1/PCSK4/GATA3/NFATC4/TBX6/CCL19/C3/GREM1/KLF2/CX3CL1/PABPC1L/CDH5/AXL/SYP/MAP1B/THBS3/AP1M1/MMP2/BTK/GAL/REN/NPR2/GATA2/AKR1B1/RFLNB/CLEC7A/RET/RAB3A/S1PR1/VEGFA/C1QA/RFLNA/TMEM79/AGRN/LTF/ADGRL1/TGFB2
GOBP_NEGATIVE_REGULATION_OF_CATION_TRANSMEMBRANE_TRANSPORT	GOBP_NEGATIVE_REGULATION_OF_CATION_TRANSMEMBRANE_TRANSPORT	58	0.518127	1.67988	0.0015222	0.0133692	0.0099126	3084	tags=40%, list=23%, signal=31%	DRD4/NTSR1/REM1/TWIST1/KCNE4/CASQ2/RRAD/DRD2/MMP9/KCNH2/GSTM2/GEM/PLN/HECW2/SLC6A9/PKD2/SLC43A2/GNB5/RGS2/PCSK9/GPR35/RGS4/CACNB3
GOBP_REGULATION_OF_MICROGLIAL_CELL_ACTIVATION	GOBP_REGULATION_OF_MICROGLIAL_CELL_ACTIVATION	13	0.754133	1.82557	0.0015237	0.0133692	0.0099126	1764	tags=62%, list=13%, signal=53%	SPHK1/TREM2/IL6/CX3CL1/CCL3/SYT11/NR1D1/CST7
GOCC_POSTSYNAPTIC_SPECIALIZATION_MEMBRANE	GOCC_POSTSYNAPTIC_SPECIALIZATION_MEMBRANE	40	0.560013	1.72374	0.00154554	0.013541	0.01004	2355	tags=50%, list=18%, signal=41%	CDH2/SYNDIG1/SORCS2/PTPRS/DLG4/NLGN2/PRRT2/CACNG4/ADRA2C/SEMA4C/PRR7/PRRT1/CLSTN3/TIAM1/SLC16A3/ABHD17A/GRIN2D/LRFN3/LRFN4/LIN7B
GOBP_POSITIVE_REGULATION_OF_CD4_POSITIVE_ALPHA_BETA_T_CELL_ACTIVATION	GOBP_POSITIVE_REGULATION_OF_CD4_POSITIVE_ALPHA_BETA_T_CELL_ACTIVATION	31	0.601963	1.77404	0.00155238	0.0135811	0.0100697	1894	tags=39%, list=14%, signal=33%	HLX/NLRP3/FOXP3/IL12RB1/CCL19/NCKAP1L/TNFSF4/NFKBID/CD86/RARA/SOCS1/SASH3
GOBP_REGULATION_OF_TRANSMEMBRANE_RECEPTOR_PROTEIN_SERINE_THREONINE_KINASE_SIGNALING_PATHWAY	GOBP_REGULATION_OF_TRANSMEMBRANE_RECEPTOR_PROTEIN_SERINE_THREONINE_KINASE_SIGNALING_PATHWAY	184	0.404552	1.51644	0.00156008	0.0136285	0.0101049	1812	tags=23%, list=14%, signal=20%	CILP/CHRD/SFRP2/BMP8A/SFRP1/SFRP4/INHBB/CHRDL1/RBPMS2/ZNF423/FSTL3/TGFB3/VASN/NRROS/HTRA3/CHST11/GREM1/EMILIN1/TGFB1I1/FBN1/ADAMTSL2/TGFB1/CDKN1C/SULF1/CDH5/FOXD1/LOX/GREM2/INHBA/FST/ASPN/BCL9L/HSPA1A/LATS2/CCN1/LTBP4/CD109/SPART/ENG/HTRA1/BMP6/FBXL15
GOBP_CELL_AGGREGATION	GOBP_CELL_AGGREGATION	12	0.769182	1.81721	0.00157161	0.0137092	0.0101647	2435	tags=67%, list=18%, signal=54%	COL11A1/MPZ/PKD1/ROR2/BMP1/MGP/LTF/CCN2
GOMF_TRANSFORMING_GROWTH_FACTOR_BETA_BINDING	GOMF_TRANSFORMING_GROWTH_FACTOR_BETA_BINDING	20	0.677284	1.8241	0.00157597	0.0137272	0.0101781	1729	tags=45%, list=13%, signal=39%	TGFB3/VASN/NRROS/LTBP3/LRRC32/CD36/LTBP4/CD109/ENG
GOBP_DNA_INTEGRITY_CHECKPOINT	GOBP_DNA_INTEGRITY_CHECKPOINT	147	-0.314517	-1.48998	0.00158369	0.0137745	0.0102131	2917	tags=36%, list=22%, signal=28%	CNOT8/THOC1/CNOT2/USP28/MSH2/CEP63/ATR/CDC5L/NAE1/MRE11/INTS7/CLSPN/CNOT4/DONSON/PLAGL1/ATM/CDC14B/FEM1B/ATF2/CRADD/CNOT6/CRY1/E2F8/TIPIN/RAD17/TAOK1/TIPRL/RAD1/NBN/CHEK2/FANCD2/RINT1/E2F7/DTL/CHEK1/CNOT6L/BLM/RPS27L/CDC25C/CDK1/ERCC6/WDR76/SETMAR/ETAA1/CNOT7/FBXO4/CLOCK/MDM2/NEK11/HMGA2/ABRAXAS1/BRIP1/DNA2
GOBP_POSITIVE_REGULATION_OF_LIPID_METABOLIC_PROCESS	GOBP_POSITIVE_REGULATION_OF_LIPID_METABOLIC_PROCESS	109	0.46158	1.63904	0.00158995	0.0138088	0.0102386	3617	tags=48%, list=27%, signal=35%	TWIST1/FGR/ADORA1/AGAP2/CCL21/APOE/EEF1A2/SCT/PDGFB/CCL19/CD19/PRKD1/PDGFRB/TGFB1/APOC1/CCR7/ABCD1/NR4A3/MLXIPL/FABP3/TNF/CES1/CCDC3/FLT1/CCN1/SLC27A1/NR1D1/IRS1/BMP6/ADGRF5/TEK/VAV2/NOD2/ADM/DGKZ/DAGLB/PNPLA2/NR1H3/IRS2/AKT2/SREBF1/TNFAIP8L3/ABCG1/PPARD/NR1H2/SPHK2/PTK2B/SCARB1/SORBS1/AMBRA1/AKT1/CD81
GOBP_REGULATION_OF_AXON_GUIDANCE	GOBP_REGULATION_OF_AXON_GUIDANCE	11	0.776094	1.78124	0.00161053	0.0139672	0.010356	1809	tags=55%, list=14%, signal=47%	SLIT2/TUBB2B/NRP1/ZSWIM4/ZSWIM8/VEGFA
GOBP_TRNA_METHYLATION	GOBP_TRNA_METHYLATION	39	-0.483509	-1.79344	0.00161829	0.0140142	0.0103909	4319	tags=64%, list=33%, signal=43%	THADA/NSUN6/TRMT11/TRMO/LCMT2/MTO1/THUMPD2/METTL2B/TRMT61B/ALKBH8/TRMT6/TRMT5/METTL2A/THUMPD3/TYW3/METTL6/TRMT1L/TRMT10C/METTL8/NSUN3/PRORP/TRMT13/BCDIN3D/TRDMT1/TRMT10A
GOBP_EOSINOPHIL_MIGRATION	GOBP_EOSINOPHIL_MIGRATION	18	0.702229	1.83291	0.00162344	0.0140335	0.0104052	1951	tags=56%, list=15%, signal=47%	ADAM8/CCL21/CX3CL1/CD300A/CCL13/CCL3/CCL8/SCG2/CCL2/CCL4
GOBP_REGULATION_OF_OSTEOCLAST_DIFFERENTIATION	GOBP_REGULATION_OF_OSTEOCLAST_DIFFERENTIATION	49	0.548209	1.72879	0.00162726	0.0140335	0.0104052	2270	tags=43%, list=17%, signal=36%	LILRB3/SFRP1/LILRB4/GPR68/LILRB1/FSTL3/TREM2/MAFB/FBN1/CCL3/CSF1/MITF/TNF/TYROBP/RASSF2/CCR1/GPR137/TMEM178A/CEBPB/LTF/TFE3
GOMF_CYCLASE_ACTIVITY	GOMF_CYCLASE_ACTIVITY	15	0.727695	1.81235	0.00162755	0.0140335	0.0104052	2561	tags=67%, list=19%, signal=54%	NPR1/ADCY5/ADCY4/ADCY7/GUCY1A1/GUCY1B1/NPR2/ADCY9/ADCY3/BST1
GOMF_HYALURONIC_ACID_BINDING	GOMF_HYALURONIC_ACID_BINDING	13	0.751435	1.81904	0.00166609	0.0143452	0.0106362	1246	tags=54%, list=9%, signal=49%	LYVE1/HAPLN3/STAB1/ACAN/TNFAIP6/LAYN/VCAN
GOBP_PHAGOSOME_MATURATION	GOBP_PHAGOSOME_MATURATION	40	0.556243	1.71213	0.00168931	0.0145242	0.010769	2417	tags=32%, list=18%, signal=27%	MYO7A/RAB7B/SLAMF8/RAB34/SRPX/MCOLN1/SYT11/RAB31/CORO1A/TMEM175/ATP6V1C2/TCIRG1/RAB43
GOBP_REGULATION_OF_CHOLESTEROL_EFFLUX	GOBP_REGULATION_OF_CHOLESTEROL_EFFLUX	25	0.62026	1.76869	0.00169955	0.0145912	0.0108187	2317	tags=48%, list=17%, signal=40%	ABCA3/YJEFN3/APOE/ABCA7/GPS2/CES1/CETP/ABCA2/ZDHHC8/PLTP/LRP1/EEPD1
GOMF_EXTRACELLULAR_MATRIX_STRUCTURAL_CONSTITUENT_CONFERRING_COMPRESSION_RESISTANCE	GOMF_EXTRACELLULAR_MATRIX_STRUCTURAL_CONSTITUENT_CONFERRING_COMPRESSION_RESISTANCE	13	0.750301	1.8163	0.00172305	0.0147718	0.0109526	1389	tags=54%, list=10%, signal=48%	PRELP/PODN/ACAN/BGN/HSPG2/VCAN/ASPN
GOBP_POSITIVE_REGULATION_OF_CYTOKINE_PRODUCTION_INVOLVED_IN_IMMUNE_RESPONSE	GOBP_POSITIVE_REGULATION_OF_CYTOKINE_PRODUCTION_INVOLVED_IN_IMMUNE_RESPONSE	45	0.556248	1.74174	0.00173635	0.0148646	0.0110214	2677	tags=47%, list=20%, signal=37%	LILRB1/IL6/NLRP3/SEMA7A/GATA3/GPRC5B/NR4A3/TNFSF4/CD36/SCIMP/RSAD2/CLEC7A/HLA-G/SASH3/LAPTM5/NOD2/TICAM1/HLA-F/IL1R1/TRAF2/TNFRSF14
GOBP_SEMAPHORIN_PLEXIN_SIGNALING_PATHWAY	GOBP_SEMAPHORIN_PLEXIN_SIGNALING_PATHWAY	33	0.59682	1.78696	0.00174373	0.0148911	0.011041	1325	tags=33%, list=10%, signal=30%	HAND2/SEMA6B/SEMA6C/SEMA7A/NRP2/SEMA3G/PLXNA3/PLXND1/SEMA4C/FLNA/NRP1
GOBP_NEURON_PROJECTION_EXTENSION_INVOLVED_IN_NEURON_PROJECTION_GUIDANCE	GOBP_NEURON_PROJECTION_EXTENSION_INVOLVED_IN_NEURON_PROJECTION_GUIDANCE	30	0.603743	1.76591	0.00174582	0.0148911	0.011041	3113	tags=60%, list=23%, signal=46%	SEMA6B/SLIT3/SLIT2/SEMA6C/SEMA7A/NRP2/SEMA3G/PLXNA3/SEMA4C/NRP1/WNT3/VEGFA/CXCL12/SEMA3F/MEGF8/SEMA4A/SEMA3B/SEMA4D
GOBP_ETHANOL_METABOLIC_PROCESS	GOBP_ETHANOL_METABOLIC_PROCESS	14	-0.684417	-1.95572	0.00174692	0.0148911	0.011041	833	tags=36%, list=6%, signal=34%	ALDH3B2/ALDH1A1/ADH1C/SULT1B1/ADH6
GOBP_CENTRAL_NERVOUS_SYSTEM_NEURON_DIFFERENTIATION	GOBP_CENTRAL_NERVOUS_SYSTEM_NEURON_DIFFERENTIATION	104	0.465265	1.64737	0.00175241	0.0149128	0.0110571	1614	tags=22%, list=12%, signal=20%	SFRP2/EPHB6/GLI3/GLI2/SPOCK1/SFRP1/LHX6/SLIT2/SHANK3/SCN1B/DRD2/NRP2/PLXNA3/HOXD10/CSF1R/ADARB1/WNT2/INHBA/SMO/CDH11/WNT3/GATA2/ZNF335
GOCC_LAMELLIPODIUM	GOCC_LAMELLIPODIUM	182	0.408569	1.53186	0.00175445	0.0149128	0.0110571	3174	tags=34%, list=24%, signal=26%	CDH2/MYO1G/PDLIM4/FAP/APBB1/TRPV4/PSTPIP1/PDXP/ABLIM3/CSPG4/FGD2/ITGB3/EVL/FGD5/CARMIL2/TUBB3/PARVB/FSCN1/APBB1IP/ABI3/PLXND1/WASF3/ACTG2/FGD1/MCC/PTPRM/PLEKHG5/FGD3/ANTXR1/MYH10/PDPN/DBN1/ARAP3/CORO1A/RAPGEF3/ACTA2/FERMT2/DPYSL3/PKD2/MYLK/LIMK1/PPP1R9B/ARHGEF6/PIEZO1/DGKZ/STX4/SRGAP2/PLCG1/BCAR1/KPTN/CCDC88A/AJUBA/STX2/EPHA2/RAC2/AIF1/WASF1/RAC3/SCRIB/INPPL1/SSH1
GOCC_LAMELLIPODIUM_MEMBRANE	GOCC_LAMELLIPODIUM_MEMBRANE	20	0.673208	1.81312	0.00176454	0.0149773	0.011105	2897	tags=50%, list=22%, signal=39%	FAP/PDXP/CSPG4/ITGB3/PLXND1/ANTXR1/PDPN/FERMT2/PIEZO1/EPHA2
GOBP_T_CELL_DIFFERENTIATION_INVOLVED_IN_IMMUNE_RESPONSE	GOBP_T_CELL_DIFFERENTIATION_INVOLVED_IN_IMMUNE_RESPONSE	59	0.520324	1.69809	0.00178359	0.0151175	0.0112089	2158	tags=36%, list=16%, signal=30%	HLX/IL6/NLRP3/FOXP3/GATA3/IL12RB1/JAK3/LOXL3/CCL19/BATF/SPN/ZFPM1/BCL6/TNFSF4/NFKBID/CD86/RARA/PCK1/RELB/IRF4/FCER1G
GOBP_POSITIVE_REGULATION_OF_TUMOR_NECROSIS_FACTOR_SUPERFAMILY_CYTOKINE_PRODUCTION	GOBP_POSITIVE_REGULATION_OF_TUMOR_NECROSIS_FACTOR_SUPERFAMILY_CYTOKINE_PRODUCTION	72	0.495299	1.67942	0.00179268	0.0151731	0.0112501	1897	tags=32%, list=14%, signal=28%	CARD9/TWIST1/IL6/ADAM8/NFATC4/CCL19/SPN/CCL3/LILRA5/CCR2/HAVCR2/CLU/AGER/PTAFR/CD36/CD86/CD14/TYROBP/TLR2/CLEC7A/NOD1/SASH3/LPL
GOBP_REGULATION_OF_T_HELPER_CELL_DIFFERENTIATION	GOBP_REGULATION_OF_T_HELPER_CELL_DIFFERENTIATION	30	0.603388	1.76487	0.00179679	0.0151864	0.01126	1652	tags=40%, list=12%, signal=35%	HLX/NLRP3/FOXP3/IL12RB1/JAK3/LOXL3/CCL19/BCL6/TNFSF4/NFKBID/CD86/RARA
GOCC_ENDOCYTIC_VESICLE_LUMEN	GOCC_ENDOCYTIC_VESICLE_LUMEN	13	0.749249	1.81375	0.00180849	0.0152638	0.0113173	2653	tags=54%, list=20%, signal=43%	HBA1/APOE/GNLY/HBA2/LTF/SAA1/SPARC
GOCC_MICROBODY_LUMEN	GOCC_MICROBODY_LUMEN	44	-0.471549	-1.81285	0.00182251	0.0153604	0.011389	2820	tags=41%, list=21%, signal=32%	IDH1/PHYH/CROT/HSD17B4/HACL1/DDO/IDE/AGPS/NOS2/FAR1/SCP2/ECI2/FAR2/NUDT7/EHHADH/ABCD3/CRYM/NUDT12
GOBP_VASCULAR_ASSOCIATED_SMOOTH_MUSCLE_CELL_DEVELOPMENT	GOBP_VASCULAR_ASSOCIATED_SMOOTH_MUSCLE_CELL_DEVELOPMENT	10	0.786902	1.75363	0.00189557	0.0159537	0.0118289	2403	tags=80%, list=18%, signal=66%	COMP/HEY2/EFEMP2/RAMP2/ENG/VEGFA/NOTCH1/ADM
GOBP_POSITIVE_REGULATION_OF_EPITHELIAL_CELL_MIGRATION	GOBP_POSITIVE_REGULATION_OF_EPITHELIAL_CELL_MIGRATION	134	0.44184	1.60658	0.00190442	0.0160057	0.0118674	2904	tags=34%, list=22%, signal=26%	FLT4/ADGRA2/VEGFC/NOS3/MMP9/NRP2/GATA3/PIK3CD/FGFR1/ITGB3/PDGFB/JCAD/PRKD1/RHOJ/FGF7/PLCG2/TGFB1/ALOX12/CD40/AKT3/SRPX2/NRP1/INSL3/GATA2/MAP3K3/VEGFA/TEK/FUT1/PPM1F/HDAC7/ZNF580/HDAC6/TGFB2/ITGA3/STAT5A/FGF18/PRKD2/KDR/PLCG1/BCAR1/SPARC/TAC1/HMOX1/HSPB1/THBS1
GOBP_STEM_CELL_DIFFERENTIATION	GOBP_STEM_CELL_DIFFERENTIATION	199	0.397619	1.50047	0.00191054	0.0160346	0.0118889	2315	tags=22%, list=17%, signal=19%	HAND2/SOX17/CDH2/SOX8/SFRP1/TWIST1/SEMA6B/WNT10A/FOXC1/SEMA6C/OSM/NRTN/SEMA7A/SOX18/MEOX1/LTBP3/NRP2/SEMA3G/GATA3/TBX2/GREM1/BATF/TP73/FN1/LAMA5/SEMA4C/SMO/NRP1/SNAI2/WNT3/GATA2/HOXB4/RET/EPOP/EDNRA/LMO2/ANXA6/LIF/FZD1/NOTCH1/TACSTD2/ACE/TGFB2/SETD1A
GOBP_SUBSTRATE_ADHESION_DEPENDENT_CELL_SPREADING	GOBP_SUBSTRATE_ADHESION_DEPENDENT_CELL_SPREADING	93	0.462458	1.61708	0.00191899	0.0160711	0.0119159	2141	tags=28%, list=16%, signal=24%	LIMS2/PARVG/FBLN1/ITGB3/LAMC3/SRCIN1/FN1/LAMA5/PARVB/PREX1/AXL/LAMB2/MELTF/FLNA/NRP1/ANTXR1/POSTN/PDPN/MICALL2/ITGB7/FERMT3/UNC13D/TEK/FERMT2/FZD4/TACSTD2
GOBP_REGULATION_OF_STRESS_ACTIVATED_PROTEIN_KINASE_SIGNALING_CASCADE	GOBP_REGULATION_OF_STRESS_ACTIVATED_PROTEIN_KINASE_SIGNALING_CASCADE	161	0.419438	1.55566	0.00192026	0.0160711	0.0119159	2846	tags=32%, list=21%, signal=26%	HAND2/FLT4/SPHK1/SFRP2/FCGR2B/NCF1/CARD9/SFRP1/MAPK8IP2/DUSP15/CCL21/CCL19/SPI1/PER1/RELL2/TRAF1/MAPK8IP1/CCR7/MAPK8IP3/GPS2/MAP3K10/AGER/SEMA4C/GADD45B/SCIMP/SIRPA/TNF/CD27/DACT1/MAP3K3/CLEC7A/RASSF2/NOD1/SH3RF3/VEGFA/EPHB1/MAP4K2/SERPINF2/FGF19/TGFB2/SLAMF1/HRAS/NOD2/CCN2/TAOK2/AXIN1/GADD45G/TRAF2/PYCARD/FZD7/PINK1/MAP3K11
GOBP_REGULATION_OF_NEUTROPHIL_CHEMOTAXIS	GOBP_REGULATION_OF_NEUTROPHIL_CHEMOTAXIS	28	0.624866	1.80593	0.00192422	0.0160817	0.0119238	2926	tags=54%, list=22%, signal=42%	THBS4/SLIT2/CCL21/C5AR1/CCL19/CCR7/NCKAP1L/C3AR1/JAM3/MPP1/NOD2/BST1/RIPOR2/CAMK1D/RAC2
GOBP_POSITIVE_REGULATION_OF_ACTIN_FILAMENT_BUNDLE_ASSEMBLY	GOBP_POSITIVE_REGULATION_OF_ACTIN_FILAMENT_BUNDLE_ASSEMBLY	56	0.530649	1.71489	0.00192704	0.0160828	0.0119246	2831	tags=41%, list=21%, signal=32%	SFRP1/ARHGEF15/TGFB3/EVL/WNT11/CX3CL1/FLNA/NRP1/RAPGEF3/SYNPO2/SYNPO/PPM1F/FERMT2/SERPINF2/PLEK/SORBS3/LIMK1/FHOD1/RGCC/CCN2/CCDC88A/TAC1/TESK1
GOCC_INTERMEDIATE_FILAMENT	GOCC_INTERMEDIATE_FILAMENT	59	0.517507	1.68889	0.00194263	0.0161904	0.0120044	2332	tags=34%, list=18%, signal=28%	KRT16/KRT6A/SYNC/IFFO1/KRT17/DES/NES/KRTAP5-1/KRT15/SYNM/KRT6B/RTN2/FBF1/EVPL/PLEC/PPL/KRT80/GPER1/MICAL1/VIM
GOBP_REGULATION_OF_COAGULATION	GOBP_REGULATION_OF_COAGULATION	51	0.535984	1.70374	0.00195256	0.0162505	0.012049	2599	tags=39%, list=20%, signal=32%	TBXA2R/FAP/NOS3/APOE/SERPINE1/PDGFB/ALOX12/CD34/SERPING1/CD36/PROC/THBD/C1QTNF1/PLAU/PLAUR/SERPINF2/PDGFA/PLAT/F12/SH2B3
GOBP_REGULATION_OF_BMP_SIGNALING_PATHWAY	GOBP_REGULATION_OF_BMP_SIGNALING_PATHWAY	66	0.513995	1.71795	0.00195534	0.016251	0.0120493	1812	tags=32%, list=14%, signal=28%	CHRD/SFRP2/SFRP1/SFRP4/CHRDL1/RBPMS2/ZNF423/FSTL3/HTRA3/GREM1/FBN1/SULF1/CDH5/FOXD1/GREM2/FST/CCN1/SPART/ENG/HTRA1/FBXL15
GOBP_KINETOCHORE_ORGANIZATION	GOBP_KINETOCHORE_ORGANIZATION	22	-0.599614	-1.94941	0.00196244	0.0162875	0.0120764	2426	tags=59%, list=18%, signal=48%	SENP6/CENPN/CENPH/MIS12/NDC80/DLGAP5/SMC2/SMC4/NUF2/CENPE/CENPC/CENPS/CENPK
GOCC_FILOPODIUM_MEMBRANE	GOCC_FILOPODIUM_MEMBRANE	15	0.722899	1.8004	0.00196721	0.0163044	0.0120889	2292	tags=47%, list=17%, signal=39%	PALM/TBC1D10C/ITGB3/ANTXR1/PDPN/HLA-G/ITGA3
GOBP_NEGATIVE_REGULATION_OF_ALPHA_BETA_T_CELL_ACTIVATION	GOBP_NEGATIVE_REGULATION_OF_ALPHA_BETA_T_CELL_ACTIVATION	34	0.586077	1.76856	0.00197515	0.0163476	0.012121	1987	tags=38%, list=15%, signal=33%	GLI3/HLX/LILRB1/FOXP3/JAK3/LOXL3/CD300A/RUNX3/BCL6/TNFSF4/CD274/SOCS1/VSIR
GOBP_REGULATION_OF_TOLERANCE_INDUCTION	GOBP_REGULATION_OF_TOLERANCE_INDUCTION	18	0.696816	1.81878	0.00198419	0.0163997	0.0121596	2224	tags=56%, list=17%, signal=46%	LILRB4/LILRB2/FOXP3/IDO1/HAVCR2/IL2RA/CD274/HLA-G/CLC/CD3E
GOBP_POSITIVE_REGULATION_OF_LIPASE_ACTIVITY	GOBP_POSITIVE_REGULATION_OF_LIPASE_ACTIVITY	43	0.555527	1.72635	0.00200135	0.0165187	0.0122478	2801	tags=44%, list=21%, signal=35%	P2RY6/SELE/NMUR1/C5AR1/FGFR1/PLCB2/PDGFRB/S1PR4/PTAFR/CD86/FLT1/CCN1/EDNRA/HPCA/HRAS/LPAR2/PLCG1/CCL5/NR1H3
GOBP_PATTERN_SPECIFICATION_PROCESS	GOBP_PATTERN_SPECIFICATION_PROCESS	277	0.382199	1.46623	0.00204268	0.0168166	0.0124687	2624	tags=27%, list=20%, signal=22%	HAND2/ITGAM/CHRD/NKX3-2/SFRP2/SOX17/GLI3/GLI2/SFRP1/MEIS3/HEY2/EGR2/NDRG4/HOXD11/FOXC1/GLI1/MEIS1/SOX18/GPR161/CYP26B1/DCHS1/MEOX1/SMARCD3/NRP2/HES4/HOXA4/SNAI1/MESP1/MAFB/TBX2/TBX6/WNT11/C3/GREM1/HEYL/HOXD10/ROR2/SYNGAP1/STC1/MFNG/HOXD9/WNT2/FOXD1/TBX19/SMO/FST/MDFI/WNT3/BASP1/MEIS2/HOXB4/HOXB2/HOXA2/RNF207/ENG/IRX2/FBXL15/C1QA/ROBO1/HOXA6/BICC1/NEK8/NOTCH1/DLL1/PKD2/FUZ/FOXF1/RFNG/DLL4/SEMA3F/M…
GOBP_REPLACEMENT_OSSIFICATION	GOBP_REPLACEMENT_OSSIFICATION	24	0.632707	1.77903	0.00204306	0.0168166	0.0124687	1988	tags=46%, list=15%, signal=39%	COL13A1/SCX/FOXC1/ALPL/TMEM119/NAB2/COL1A1/BMP6/MMP14/TEK/CSGALNACT1
GOMF_RIBONUCLEOPROTEIN_COMPLEX_BINDING	GOMF_RIBONUCLEOPROTEIN_COMPLEX_BINDING	129	-0.319066	-1.4973	0.00204684	0.0168168	0.0124688	4538	tags=43%, list=34%, signal=28%	EIF4B/GEMIN5/NVL/DERL1/EFL1/SBDS/EZH2/CPSF6/PTCD3/MAIP1/SECISBP2/MTIF2/UNG/ETF1/NAA16/SRP54/DERL2/MRRF/ITCH/NEMF/NPM1/SNRPB2/SPCS1/EIF2S1/EIF1B/SRP72/EIF2A/WDR12/DHX29/YTHDF3/OLA1/MRPS27/SRP9/GUF1/NMD3/CBX5/CPEB4/EIF5A2/SRP19/UHMK1/ERI1/SECISBP2L/PHF6/NAA15/RNASEL/ABCE1/PRMT3/EIF5AL1/LTN1/RICTOR/CPEB3/MDM2/PIWIL2/APOBEC1/CPEB2
GOBP_CELL_DIFFERENTIATION_INVOLVED_IN_KIDNEY_DEVELOPMENT	GOBP_CELL_DIFFERENTIATION_INVOLVED_IN_KIDNEY_DEVELOPMENT	46	0.538171	1.69252	0.0020487	0.0168168	0.0124688	2215	tags=35%, list=17%, signal=29%	GLI3/GLIS2/GPR4/MMP9/GATA3/PDGFB/GREM1/CD34/LAMB2/SMO/BASP1/TCF21/ACTA2/LIF/NOTCH1/WWTR1
GOBP_ORGANIC_HYDROXY_COMPOUND_TRANSPORT	GOBP_ORGANIC_HYDROXY_COMPOUND_TRANSPORT	160	0.41484	1.53604	0.00206421	0.0169209	0.012546	2317	tags=34%, list=17%, signal=28%	DRD4/SNCG/LCAT/ABCA3/AQP9/LILRB1/YJEFN3/DRD2/APOE/MAPK15/VIP/ITGB3/MTTP/SPP1/AKR1C1/SLC27A5/STX1A/ADRA2C/ABCA7/APOC1/STRA6/GPS2/CLU/MSR1/P2RX1/GRAMD1B/SLC6A4/CD36/SYT11/RBP4/CEL/MAOB/CES1/GAL/REN/CETP/C1QTNF1/SLC29A4/ABCA2/SLC16A3/ZDHHC8/PLTP/BMP6/RAB3A/SLCO2B1/AQP7/AQP1/OSBPL5/LRP1/CXCL12/SELENOM/NISCH/STARD3/EEPD1
GOBP_COMPLEMENT_ACTIVATION_ALTERNATIVE_PATHWAY	GOBP_COMPLEMENT_ACTIVATION_ALTERNATIVE_PATHWAY	10	0.784896	1.74916	0.00207189	0.0169606	0.0125755	1353	tags=70%, list=10%, signal=63%	CFP/VSIG4/C3/C7/CFD/C8G/CFH
GOBP_AMINOGLYCAN_CATABOLIC_PROCESS	GOBP_AMINOGLYCAN_CATABOLIC_PROCESS	51	0.533827	1.69688	0.00211625	0.0173001	0.0128271	2159	tags=35%, list=16%, signal=30%	PRELP/LYVE1/CSPG4/ACAN/CHI3L1/GPC2/GPC1/TGFB1/BGN/IDUA/HSPG2/VCAN/GPC6/LYG1/GALNS/SGSH/AGRN/DCN
GOCC_SARCOPLASM	GOCC_SARCOPLASM	55	0.508289	1.63782	0.00212261	0.0173284	0.0128482	2237	tags=31%, list=17%, signal=26%	THBS4/CCDC78/JPH2/SPOCK1/CASQ2/FLNC/RTN2/GSTM2/FABP3/IRAG1/DMPK/PLEC/S100A1/PLN/HABP4/CACNA2D1/JSRP1
GOBP_DERMATAN_SULFATE_METABOLIC_PROCESS	GOBP_DERMATAN_SULFATE_METABOLIC_PROCESS	10	0.783556	1.74617	0.00213067	0.017341	0.0128575	2517	tags=90%, list=19%, signal=73%	CSPG4/CHST12/BGN/IDUA/VCAN/DSE/UST/DCN/CHST14
GOBP_INDUCTION_OF_POSITIVE_CHEMOTAXIS	GOBP_INDUCTION_OF_POSITIVE_CHEMOTAXIS	10	0.78383	1.74678	0.00213067	0.017341	0.0128575	2092	tags=80%, list=16%, signal=67%	VEGFC/PGF/AGER/SCG2/ARTN/IL16/VEGFA/CXCL12
GOBP_POSITIVE_REGULATION_OF_TOLERANCE_INDUCTION	GOBP_POSITIVE_REGULATION_OF_TOLERANCE_INDUCTION	11	0.768706	1.76428	0.00213285	0.017341	0.0128575	2224	tags=64%, list=17%, signal=53%	LILRB4/LILRB2/FOXP3/IDO1/CD274/HLA-G/CD3E
GOBP_REGULATION_OF_PROSTAGLANDIN_SECRETION	GOBP_REGULATION_OF_PROSTAGLANDIN_SECRETION	10	-0.74292	-1.92292	0.0021392	0.0173691	0.0128783	608	tags=40%, list=5%, signal=38%	MAP2K6/TNFRSF11A/PLA2G3/PLA2G4A
GOBP_T_HELPER_CELL_LINEAGE_COMMITMENT	GOBP_T_HELPER_CELL_LINEAGE_COMMITMENT	12	0.759668	1.79474	0.00214833	0.0174093	0.0129081	1108	tags=50%, list=8%, signal=46%	IL6/IL12RB1/LOXL3/BATF/SPN/ZFPM1
GOBP_REGULATION_OF_SMALL_GTPASE_MEDIATED_SIGNAL_TRANSDUCTION	GOBP_REGULATION_OF_SMALL_GTPASE_MEDIATED_SIGNAL_TRANSDUCTION	278	0.3693	1.41751	0.00215722	0.0174093	0.0129081	2672	tags=31%, list=20%, signal=25%	PSD/SLIT2/F2RL3/ARHGEF25/STARD8/OBSCN/ARHGEF17/RASAL3/SYDE1/CYTH4/APOE/GPR4/ARHGAP22/ARHGAP4/ARHGAP9/RHOF/FGD2/ARHGAP23/RASIP1/P2RY8/PLEKHG2/RHOJ/PDGFRB/PREX1/SYNGAP1/RASA3/ARHGAP30/CSF1/FGD1/RTN4R/BCL6/ARHGAP10/ARHGAP33/PLEKHG5/NRP1/FGD3/ARHGAP25/DENND3/STMN3/SIPA1/ARHGDIG/ARHGAP45/VAV1/RASGRF2/HEG1/ARAP3/TIAM1/MCF2L/RHOH/TIMP2/RHOD/EPOR/EPS8L1/ARHGAP39/KANK2/CYTH3/ROBO1/MYO9B/VAV2/COL3A1/NOTCH1…
GOBP_G_PROTEIN_COUPLED_RECEPTOR_SIGNALING_PATHWAY_COUPLED_TO_CYCLIC_NUCLEOTIDE_SECOND_MESSENGER	GOBP_G_PROTEIN_COUPLED_RECEPTOR_SIGNALING_PATHWAY_COUPLED_TO_CYCLIC_NUCLEOTIDE_SECOND_MESSENGER	14	0.735416	1.80539	0.00215871	0.0174093	0.0129081	346	tags=29%, list=3%, signal=28%	PTGIR/SSTR5/DRD4/MC1R
GOBP_POST_EMBRYONIC_ANIMAL_ORGAN_DEVELOPMENT	GOBP_POST_EMBRYONIC_ANIMAL_ORGAN_DEVELOPMENT	14	0.734173	1.80234	0.00215871	0.0174093	0.0129081	1809	tags=36%, list=14%, signal=31%	MYO7A/MFAP2/FBN1/EFEMP1/VEGFA
GOBP_T_HELPER_2_CELL_DIFFERENTIATION	GOBP_T_HELPER_2_CELL_DIFFERENTIATION	14	0.735757	1.80623	0.00215871	0.0174093	0.0129081	1652	tags=57%, list=12%, signal=50%	HLX/NLRP3/GATA3/BATF/BCL6/TNFSF4/CD86/RARA
GOBP_NEGATIVE_REGULATION_OF_FAT_CELL_DIFFERENTIATION	GOBP_NEGATIVE_REGULATION_OF_FAT_CELL_DIFFERENTIATION	39	0.562634	1.72786	0.00216712	0.0174423	0.0129326	3742	tags=62%, list=28%, signal=44%	IL6/CCN4/GATA3/MMP11/TGFB1I1/TGFB1/GPS2/ZFPM1/LRP3/TNF/GATA2/CCDC85B/FERMT2/GPER1/WWTR1/JDP2/TRIB2/FLCN/ASXL1/DDIT3/E2F1/FOXO1/TRIB3/TRIO
GOBP_PROTEIN_KINASE_C_SIGNALING	GOBP_PROTEIN_KINASE_C_SIGNALING	20	0.66546	1.79226	0.00216863	0.0174423	0.0129326	2097	tags=50%, list=16%, signal=42%	FLT4/PRSS33/MC1R/AKAP12/WNT11/PDGFB/FIBIN/CD40/VEGFA/PLEK
GOCC_CLATHRIN_COATED_ENDOCYTIC_VESICLE	GOCC_CLATHRIN_COATED_ENDOCYTIC_VESICLE	41	0.562298	1.73935	0.00218115	0.0175195	0.0129898	3469	tags=46%, list=26%, signal=34%	FCGR1A/HLA-DQB2/APOE/FZD2/CTLA4/HLA-DQA2/ROR2/CLTCL1/HLA-DPB1/HLA-DQA1/FZD4/HLA-DRB5/HLA-DPA1/AP2A2/AP2A1/EPN2/HLA-DQB1/HLA-DRB1/DVL2
GOBP_ENDOTHELIAL_CELL_CHEMOTAXIS	GOBP_ENDOTHELIAL_CELL_CHEMOTAXIS	25	0.616015	1.75659	0.00221068	0.0177328	0.013148	3185	tags=60%, list=24%, signal=46%	FGFR1/PRKD1/EGR3/PLEKHG5/NRP1/VEGFA/NR4A1/NOTCH1/FGF18/PRKD2/KDR/CXCL13/HSPB1/THBS1/SMOC2
GOBP_MEIOTIC_CELL_CYCLE	GOBP_MEIOTIC_CELL_CYCLE	162	-0.291677	-1.40474	0.00222533	0.0178264	0.0132174	1980	tags=25%, list=15%, signal=21%	RAD1/NBN/FIGNL1/PLCB1/FANCD2/BUB1B/EXO1/RAD51B/NDC1/CDC25C/YTHDC2/SMC2/FBXO5/PDE3A/MSH3/RBBP8/MND1/SMC4/NUF2/RAD51AP1/TTK/EREG/ERCC4/RBM7/BRCA2/KIF18A/FANCM/CENPC/PDIK1L/RMI1/PIWIL2/WNT4/SGO2/CENPS/BRIP1/RAD54B/SGO1/CCNE2/PRKACB/MNS1
GOBP_ENDOCRINE_PROCESS	GOBP_ENDOCRINE_PROCESS	54	0.521492	1.67741	0.00223387	0.0178494	0.0132344	3196	tags=50%, list=24%, signal=38%	HCAR2/INHBB/CTSG/NOS3/UCN/RASL10B/GATA3/FOXD1/TACR2/INHBA/CES1/GAL/REN/C1QTNF1/ENPEP/BMP6/RAB11FIP3/FZD4/SERPINF2/SELENOM/ACE/EDN2/TAC1/PCSK5/ECE1/CTSZ/EDN3
GOMF_LOW_DENSITY_LIPOPROTEIN_PARTICLE_BINDING	GOMF_LOW_DENSITY_LIPOPROTEIN_PARTICLE_BINDING	13	0.743284	1.79931	0.00223569	0.0178494	0.0132344	1705	tags=62%, list=13%, signal=54%	COLEC12/TREM2/SCARF1/STAB1/MSR1/CD36/CDH13/PLTP
GOBP_ATRIOVENTRICULAR_VALVE_DEVELOPMENT	GOBP_ATRIOVENTRICULAR_VALVE_DEVELOPMENT	22	0.649068	1.79176	0.00223714	0.0178494	0.0132344	2245	tags=50%, list=17%, signal=42%	TWIST1/SLIT3/HEY2/DCHS1/OLFM1/HEYL/GJA5/ZFPM1/CCN1/NOTCH1/TGFB2
GOBP_TRANSMEMBRANE_RECEPTOR_PROTEIN_SERINE_THREONINE_KINASE_SIGNALING_PATHWAY	GOBP_TRANSMEMBRANE_RECEPTOR_PROTEIN_SERINE_THREONINE_KINASE_SIGNALING_PATHWAY	271	0.380084	1.45715	0.00227176	0.0181015	0.0134213	2345	tags=25%, list=18%, signal=21%	CILP/COMP/RGMA/AMH/CHRD/SFRP2/BMP8A/CLDN5/SFRP1/SFRP4/INHBB/DUSP15/CHRDL1/SCX/RBPMS2/ZNF423/FSTL3/TGFB3/VASN/NRROS/HTRA3/LTBP3/LTBP2/CHST11/GREM1/EMILIN1/TGFB1I1/FBN1/ADAMTSL2/ROR2/TGFB1/CDKN1C/LRRC32/SULF1/CDH5/FOXD1/LOX/GREM2/INHBA/FST/ASPN/BCL9L/HSPA1A/LATS2/CCN1/COL1A2/LTBP4/CD109/SPART/ENG/HTRA1/BMP6/FBXL15/DKK3/FERMT2/ARRB2/COL3A1/BMP8B/NOTCH1/PML/WWTR1/TGFB2/ETV2/ITGA3/LTBP1/ARHGEF18/VIM/R…
GOMF_CHEMOKINE_BINDING	GOMF_CHEMOKINE_BINDING	23	0.644692	1.79868	0.0022773	0.0181215	0.0134362	1885	tags=43%, list=14%, signal=37%	ACKR1/CXCR1/ITGB3/CXCR3/CCR2/CCR7/CCR5/PDPN/CCR1/ACKR3
GOMF_TRANSFERASE_ACTIVITY_TRANSFERRING_ONE_CARBON_GROUPS	GOMF_TRANSFERASE_ACTIVITY_TRANSFERRING_ONE_CARBON_GROUPS	194	-0.291925	-1.4572	0.00228846	0.0181861	0.0134841	3068	tags=31%, list=23%, signal=25%	TRMT61B/RBBP5/ALKBH8/SMYD2/NSD3/HNMT/TRMT6/TRMT5/METTL2A/TPMT/N6AMT1/CAMKMT/THUMPD3/TFB1M/COQ3/TYW3/TGS1/ATPSCKMT/MTFMT/METTL6/EEF1AKMT2/METTL21A/MECOM/PCMTD1/TRMT1L/FAM98B/DIMT1/TRMT10C/METTL18/METTL8/TFB2M/HENMT1/CMTR2/SUV39H2/DPH5/SUZ12/ARMT1/NDUFAF5/PRMT3/PRMT9/CARNMT1/SETMAR/METTL14/NSUN3/METTL7A/ZCCHC4/SETD9/BMT2/METTL4/FDXACB1/METTL15/TRMT13/BCDIN3D/METTL25/NSUN7/TRDMT1/OTC/TRMT10A/GATM/PR…
GOBP_PROTEIN_LOCALIZATION_TO_CHROMOSOME	GOBP_PROTEIN_LOCALIZATION_TO_CHROMOSOME	89	-0.359611	-1.58207	0.00229704	0.0182301	0.0135167	2815	tags=34%, list=21%, signal=27%	PINX1/MSH2/MCM8/TNKS/ATR/ATRX/ATM/VCPIP1/PPHLN1/RB1/BUB1B/MIS12/MCM9/TASOR/NDC80/TERF1/CDK1/SPDL1/XRCC4/MTBP/ZWILCH/POT1/SMC5/TTK/BRCA2/CENPQ/SLF1/KNL1/ESCO2/H1-5
GOBP_NEGATIVE_REGULATION_OF_CATION_CHANNEL_ACTIVITY	GOBP_NEGATIVE_REGULATION_OF_CATION_CHANNEL_ACTIVITY	28	0.619951	1.79173	0.00233199	0.018483	0.0137042	2399	tags=43%, list=18%, signal=35%	DRD4/REM1/KCNE4/CASQ2/RRAD/DRD2/MMP9/GSTM2/GEM/SLC6A9/PKD2/GNB5
GOCC_CELL_PROJECTION_MEMBRANE	GOCC_CELL_PROJECTION_MEMBRANE	253	0.379004	1.44835	0.00234812	0.0185779	0.0137746	2303	tags=26%, list=17%, signal=22%	PALM/LAMP5/PSD/EVC/RASGRP2/FAP/SHANK3/FGR/NDRG4/TRPV4/SLC6A19/CYS1/PDXP/SH2D3C/ADORA1/GPR161/ADGRE2/DRD2/CSPG4/TBC1D10C/MXRA8/FGD2/ITGB3/MTTP/PKD1/JCAD/ITGA5/FGD5/PLEKHO1/FSCN1/GABRE/ABCA7/EHD3/SLC9A3/PLXND1/THY1/SMO/CD36/SCIMP/ANTXR1/AIF1L/PDPN/KSR1/ARHGAP45/KIRREL1/TIAM1/PDE4A/FAM107A/EPS8L1/DDN/HLA-G/AQP1/ROM1/HPCA/PIP5K1C/FERMT2/AMN/PLEK/EHD1/SLC19A1/PKD2/DLC1/GPER1/ITGA3/PPP1R9B
GOBP_CYCLIC_NUCLEOTIDE_BIOSYNTHETIC_PROCESS	GOBP_CYCLIC_NUCLEOTIDE_BIOSYNTHETIC_PROCESS	12	0.756139	1.7864	0.00235018	0.0185779	0.0137746	1683	tags=67%, list=13%, signal=58%	NPR1/ADCY5/ADCY4/ADCY7/GUCY1A1/GUCY1B1/NPR2/ADCY9
GOBP_GLIAL_CELL_MIGRATION	GOBP_GLIAL_CELL_MIGRATION	37	0.573078	1.75276	0.00239764	0.0189281	0.0140343	2505	tags=41%, list=19%, signal=33%	GLI3/TREM2/CSPG4/BMERB1/CX3CL1/CCL3/CCR2/CSF1/NDN/TIAM1/MMP14/CCL2/LRP1/TGFB2/SRGAP2
GOBP_ESTABLISHMENT_OF_PROTEIN_LOCALIZATION_TO_ENDOPLASMIC_RETICULUM	GOBP_ESTABLISHMENT_OF_PROTEIN_LOCALIZATION_TO_ENDOPLASMIC_RETICULUM	112	-0.330973	-1.5108	0.0024138	0.0190305	0.0141102	6011	tags=54%, list=45%, signal=30%	RPL23/RPL29/RPS8/RPL27/RPL12/RPL27A/RPS20/RPL10A/RPS27A/RPS13/RPS17/RPS10/RPS29/RPL34/HERPUD1/RPL21/RPS6/RPL4/RPS24/SEC61B/RPL41/SRP14/RPS27/RPSA/RPL7/RPL35A/RPL32/RPS25/RPL5/SPCS2/RPL26/RPL6/RPS23/RPS15A/RAB10/RPL15/EDEM1/RPL36A/SRPRB/RPL14/RPL24/RPL22/RPS7/RPL17/SEC63/SRP54/SGTB/SSR3/RPL39/RPL9/SPCS1/RPS3A/SRP72/TRAM1/SPCS3/SEC62/SRP9/RAB3GAP2/MAN1A1/SRP19/RPS4Y1
GOBP_LYMPHANGIOGENESIS	GOBP_LYMPHANGIOGENESIS	15	0.717926	1.78802	0.00242008	0.019055	0.0141283	1819	tags=60%, list=14%, signal=52%	FLT4/TIE1/FOXC1/VEGFC/SOX18/VASH1/CLEC14A/PDPN/PTPN14
GOBP_CHONDROCYTE_DEVELOPMENT	GOBP_CHONDROCYTE_DEVELOPMENT	24	0.628081	1.76602	0.00243345	0.0191099	0.0141691	2900	tags=54%, list=22%, signal=42%	COMP/SFRP2/COL11A1/CHST11/SULF1/COL27A1/RFLNB/RFLNA/ECM1/SERPINH1/FGF18/SULF2/RARG
GOBP_REGULATION_OF_TYPE_2_IMMUNE_RESPONSE	GOBP_REGULATION_OF_TYPE_2_IMMUNE_RESPONSE	24	0.628169	1.76627	0.00243345	0.0191099	0.0141691	2364	tags=54%, list=18%, signal=45%	HLX/IL6/NLRP3/GATA3/IDO1/CCR2/BCL6/TNFSF4/CD86/RSAD2/RARA/ECM1/NOD2
GOBP_NEGATIVE_REGULATION_OF_CALCIUM_ION_TRANSMEMBRANE_TRANSPORT	GOBP_NEGATIVE_REGULATION_OF_CALCIUM_ION_TRANSMEMBRANE_TRANSPORT	28	0.618595	1.78781	0.00245942	0.0192886	0.0143015	2399	tags=39%, list=18%, signal=32%	DRD4/NTSR1/REM1/CASQ2/RRAD/DRD2/GSTM2/GEM/PLN/PKD2/GNB5
GOBP_T_CELL_TOLERANCE_INDUCTION	GOBP_T_CELL_TOLERANCE_INDUCTION	13	0.739396	1.7899	0.00246352	0.0192954	0.0143066	2224	tags=62%, list=17%, signal=51%	LILRB4/LILRB2/FOXP3/IDO1/IL2RA/HLA-G/CLC/CD3E
GOBP_CHROMATIN_REMODELING	GOBP_CHROMATIN_REMODELING	175	-0.29195	-1.4287	0.00248972	0.0194751	0.0144399	2135	tags=22%, list=16%, signal=19%	CENPI/CENPN/PPHLN1/PBRM1/SMARCA5/RB1/FOXA1/CENPH/TASOR/MYSM1/HCFC2/SUV39H2/ACTR6/DR1/SMARCE1/ERCC6/KAT2B/H4-16/SMARCAD1/BAZ2B/HELLS/CENPL/CENPU/MIS18BP1/CENPC/HMGA2/FAM172A/CENPQ/APOBEC1/CENPS/H3-3A/ITGB3BP/KNL1/H3C7/CENPK/KDM5D/H3C8/H4C4/H4C3
GOMF_POTASSIUM_ION_TRANSMEMBRANE_TRANSPORTER_ACTIVITY	GOMF_POTASSIUM_ION_TRANSMEMBRANE_TRANSPORTER_ACTIVITY	49	0.534641	1.686	0.00270589	0.0211384	0.0156731	3123	tags=53%, list=24%, signal=41%	KCNK15/KCNE4/KCNMB1/ATP1A3/KCNH2/KCNJ8/SLC12A4/KCNAB2/SLC9A3/SLC24A3/KCNJ14/KCNMB4/SLC9A9/HCN3/TMEM175/AQP1/KCNQ4/PKD2/SLC12A9/KCNK5/KCNC4/KCNK6/FXYD4/SLC12A7/SLC9A8/KCNJ11
GOBP_POSITIVE_REGULATION_OF_NEURAL_PRECURSOR_CELL_PROLIFERATION	GOBP_POSITIVE_REGULATION_OF_NEURAL_PRECURSOR_CELL_PROLIFERATION	31	0.589	1.73583	0.00271424	0.0211631	0.0156914	2485	tags=55%, list=19%, signal=45%	GLI3/GLI2/ZNF423/GLI1/VEGFC/DRD2/SMARCD3/NES/CX3CL1/GJC2/SMO/FLNA/ZNF335/VEGFA/NOTCH1/DLL4/GNAI2
GOCC_DENDRITIC_SPINE_HEAD	GOCC_DENDRITIC_SPINE_HEAD	10	0.773419	1.72358	0.00271843	0.0211631	0.0156914	2505	tags=80%, list=19%, signal=65%	DNM1/MX2/MX1/NRGN/HPCA/GPER1/PPP1R9B/SRGAP2
GOMF_ENDORIBONUCLEASE_ACTIVITY	GOMF_ENDORIBONUCLEASE_ACTIVITY	58	-0.390068	-1.58652	0.0027225	0.0211631	0.0156914	2239	tags=26%, list=17%, signal=22%	RPP30/RIDA/DICER1/ELAC1/EXO1/LACTB2/EXOG/RPP14/RNASEL/TSNAX/PRORP/PIWIL2/SLFN13/ZC3H12C/RNASE4
GOBP_DETECTION_OF_BIOTIC_STIMULUS	GOBP_DETECTION_OF_BIOTIC_STIMULUS	27	0.609727	1.74706	0.0027232	0.0211631	0.0156914	2513	tags=48%, list=19%, signal=39%	SSC5D/C4B/FAP/TREM2/NLRP3/SRPX/SMO/TLR2/CLEC7A/NOD1/CD1D/NOD2/NLRC4
GOBP_LEUKOCYTE_TETHERING_OR_ROLLING	GOBP_LEUKOCYTE_TETHERING_OR_ROLLING	24	0.62547	1.75868	0.00274628	0.0213148	0.0158039	2220	tags=54%, list=17%, signal=45%	SELE/CCL21/SELP/SPN/SELPLG/PTAFR/JAM2/TNF/ITGB7/CCL25/VCAM1/CXCL12/SELL
GOBP_MUSCLE_CELL_MIGRATION	GOBP_MUSCLE_CELL_MIGRATION	69	0.49355	1.66264	0.00275233	0.0213341	0.0158182	2479	tags=33%, list=19%, signal=27%	THBS4/SLIT2/NDRG4/TERT/CCN4/SERPINE1/ITGB3/PDGFB/ADAMTS1/PDGFRB/PLEKHO1/NR4A3/SMO/NRP1/POSTN/IGFBP5/PLXNA1/PLAU/LRP1/PDGFA/ACE/PLAT/IGFBP3
GOBP_RIBOSOME_BIOGENESIS	GOBP_RIBOSOME_BIOGENESIS	291	-0.264509	-1.39375	0.00276652	0.0214164	0.0158792	5018	tags=42%, list=38%, signal=26%	PA2G4/GLUL/RPS25/RPL5/RCL1/GNL2/URB2/RPL7L1/RPL26/DDX3X/RPL6/DDX17/WBP11/NOP58/XRCC5/EXOSC8/EMG1/NOL10/UTP6/RIOK1/PRKDC/NVL/METTL5/ZNHIT3/EFL1/SBDS/XRN2/RPL14/RPL24/NUP88/FCF1/WDR75/RPS7/RIOK3/NSUN4/UTP14C/NOL8/WDR43/RSL1D1/UTP18/HEATR1/RPP40/LYAR/TEX10/ZNHIT6/DIS3/DDX18/DCAF13/PAK1IP1/NOL11/NIFK/NIP7/MTERF3/NPM1/CUL4B/MPHOSPH10/RPF2/TRMT61B/DDX21/DDX10/LTV1/XPO1/SDAD1/UTP25/RPF1/FRG1/EIF2A/MRPL2…
GOBP_CELL_CYCLE_DNA_REPLICATION	GOBP_CELL_CYCLE_DNA_REPLICATION	60	-0.408837	-1.66343	0.00277455	0.0214508	0.0159047	3910	tags=50%, list=29%, signal=35%	RAD51/RFC4/POLE3/RPA3/RFC3/SENP2/RFC1/RFC5/ORC3/ATRX/DONSON/E2F8/GINS1/GINS3/TIPIN/ZMPSTE24/GMNN/PRIM2/CHEK2/E2F7/POLD3/POLE2/TERF1/FBXO5/PRIM1/CDC7/BRCA2/DBF4/DACH1/DNA2
GOMF_NOTCH_BINDING	GOMF_NOTCH_BINDING	20	0.656833	1.76902	0.00278849	0.0215308	0.015964	2735	tags=50%, list=21%, signal=40%	JAG2/NOTCH4/SNED1/DLK2/DTX1/NOTCH1/NCOR2/DLL1/DLL4/CHAC1
GOBP_APOPTOTIC_PROCESS_INVOLVED_IN_DEVELOPMENT	GOBP_APOPTOTIC_PROCESS_INVOLVED_IN_DEVELOPMENT	25	0.60931	1.73747	0.00279949	0.0215878	0.0160063	733	tags=28%, list=6%, signal=27%	HAND2/JAG2/SLIT3/SLIT2/FOXC1/CRYAB/SPI1
GOBP_B_CELL_MEDIATED_IMMUNITY	GOBP_B_CELL_MEDIATED_IMMUNITY	95	0.461297	1.61666	0.00282761	0.0217766	0.0161463	2158	tags=34%, list=16%, signal=28%	FCGR2B/C4B/C4A/FOXP3/CD70/C3/CD19/BATF/C7/TGFB1/C8G/CLCF1/CLU/CD40/TLR8/IRF7/SERPING1/BCL6/TNFSF4/C1R/BTK/KMT5C/TNF/CD27/SLA2/HLA-G/C1S/C1QC/C1QA/C1QB/TCIRG1/FCER1G
GOBP_MOTILE_CILIUM_ASSEMBLY	GOBP_MOTILE_CILIUM_ASSEMBLY	11	-0.743906	-2.00175	0.00283681	0.0218194	0.016178	1181	tags=45%, list=9%, signal=41%	MCIDAS/BBOF1/INTU/LRRC6/SPATA6
GOCC_EXTRINSIC_COMPONENT_OF_MEMBRANE	GOCC_EXTRINSIC_COMPONENT_OF_MEMBRANE	234	0.37768	1.43713	0.00286216	0.0219861	0.0163016	3391	tags=33%, list=26%, signal=25%	CNTFR/FCN1/CDH2/NCF1/PSD/PIK3R6/DLG4/SHANK3/SYN1/GNAO1/FGR/PIK3R5/ZAP70/ALOX15/SRMS/DCHS1/PIK3CD/FES/ALOX15B/EHD2/CARMIL2/KCNAB2/CDH5/HCK/WNT2/MFGE8/TNK2/PLEKHA4/SLA/WDR81/CDH11/MAL/GNGT2/GNG7/TEPSIN/CDH13/TIAM1/SOCS3/WDR91/SOCS1/SLA2/GNG4/ULK1/ATG2A/CYTH3/PLAUR/HPCA/SYTL3/FERMT2/PML/GNB5/GRIPAP1/GNAI2/STAC3/ASPSCR1/HIP1/BST1/ZFYVE1/GNAZ/GNB4/SNX33/PCSK9/LCK/GNAL/WDR45/CDK16/SERPINE2/PTK6/NUMA1/F…
GOBP_PULMONARY_VALVE_DEVELOPMENT	GOBP_PULMONARY_VALVE_DEVELOPMENT	19	0.67155	1.7902	0.00286779	0.0220011	0.0163128	2245	tags=53%, list=17%, signal=44%	NFATC1/SLIT2/HEY2/NOS3/HEYL/STRA6/GJA5/ROBO1/NOTCH1/TGFB2
GOCC_GAP_JUNCTION	GOCC_GAP_JUNCTION	18	0.683448	1.78389	0.00287248	0.0220089	0.0163185	2221	tags=50%, list=17%, signal=42%	CALB2/GJA4/GJA5/GJB4/GJC2/DBN1/GJC1/GJC3/GJB3
GOMF_CALCIUM_CHANNEL_REGULATOR_ACTIVITY	GOMF_CALCIUM_CHANNEL_REGULATOR_ACTIVITY	30	0.588103	1.72016	0.00289419	0.0221299	0.0164082	1752	tags=37%, list=13%, signal=32%	REM1/NRXN2/RRAD/CACNG4/TNNI3/STX1A/PACSIN3/INAFM1/REM2/PRKCB/GEM
GOMF_CORECEPTOR_ACTIVITY	GOMF_CORECEPTOR_ACTIVITY	39	0.556303	1.70842	0.00289567	0.0221299	0.0164082	2072	tags=44%, list=16%, signal=37%	NGFR/RGMA/CSPG4/RAMP1/ITGB3/ROR2/CCR5/RAMP2/NRP1/CD86/RAMP3/GPC6/ENG/PTK7/CD4/ACKR3/LRP1
GOBP_T_CELL_MIGRATION	GOBP_T_CELL_MIGRATION	56	0.521049	1.68387	0.00291057	0.0222154	0.0164716	2992	tags=46%, list=23%, signal=36%	MYO1G/ZAP70/ADAM8/CCL21/PIK3CD/SPN/ITGAL/CCL3/CXCR3/CCR2/ICAM1/APOD/ITGB7/S1PR1/CCL2/ECM1/CXCL12/CD99L2/MSN/RIPOR2/TNFRSF14/CCL5/PYCARD/CXCL13/AIF1/CXCL11
GOBP_DIGESTIVE_SYSTEM_DEVELOPMENT	GOBP_DIGESTIVE_SYSTEM_DEVELOPMENT	102	0.448491	1.58917	0.00292494	0.0222966	0.0165319	2288	tags=28%, list=17%, signal=24%	NKX3-2/SFRP2/SOX17/GLI3/GLI2/HLX/SFRP1/RBPMS2/TGFB3/GLI1/DCHS1/SCT/TBX2/PKD1/WNT11/CLMP/STRA6/SMO/RARRES2/TNF/DACT1/TCF21/NKX2-3/RET/RARB/PKDCC/NOTCH1/TGFB2/FOXF1
GOBP_NEPHRON_MORPHOGENESIS	GOBP_NEPHRON_MORPHOGENESIS	53	0.521233	1.67147	0.00293601	0.0223525	0.0165733	2316	tags=38%, list=17%, signal=31%	SOX8/GLI3/HOXD11/KIF26B/DCHS1/GATA3/PKD1/WNT11/GREM1/LAMA5/PDGFRB/FOXD1/SMO/TCF21/IRX2/VEGFA/LIF/TACSTD2/PKD2/LZTS2
GOBP_REGULATORY_T_CELL_DIFFERENTIATION	GOBP_REGULATORY_T_CELL_DIFFERENTIATION	30	0.58751	1.71843	0.00294542	0.0223956	0.0166053	2250	tags=47%, list=17%, signal=39%	PLA2G2D/LILRB4/TNFRSF18/LILRB2/FOXP3/LAG3/CTLA4/BCL6/TNFSF4/IL2RA/SOCS1/HLA-G/VSIR/SOX12
GOBP_REGULATION_OF_EXTRACELLULAR_MATRIX_ORGANIZATION	GOBP_REGULATION_OF_EXTRACELLULAR_MATRIX_ORGANIZATION	42	0.552459	1.70922	0.00295035	0.0224047	0.016612	2400	tags=43%, list=18%, signal=35%	TIE1/FAP/IL6/EFEMP2/DDR2/AEBP1/EMILIN1/CARMIL2/FSCN1/TGFB1/MELTF/PHLDB1/ANTXR1/PDPN/LRP1/NOTCH1/PHLDB2/RGCC
GOCC_EXTRINSIC_COMPONENT_OF_PLASMA_MEMBRANE	GOCC_EXTRINSIC_COMPONENT_OF_PLASMA_MEMBRANE	125	0.429154	1.54772	0.00296531	0.0224897	0.016675	3447	tags=39%, list=26%, signal=29%	FCN1/CDH2/DLG4/SHANK3/GNAO1/FGR/ZAP70/ALOX15/SRMS/DCHS1/FES/CARMIL2/KCNAB2/CDH5/HCK/WNT2/MFGE8/TNK2/PLEKHA4/SLA/CDH11/GNGT2/GNG7/CDH13/TIAM1/GNG4/CYTH3/SYTL3/FERMT2/GNB5/GNAI2/STAC3/HIP1/GNAZ/GNB4/PCSK9/LCK/GNAL/CDK16/SERPINE2/PTK6/NUMA1/FYN/GNG11/CYTH1/GNA12/CDH24/OSBPL2/PTK2B
GOBP_REGULATION_OF_EPITHELIAL_TO_MESENCHYMAL_TRANSITION	GOBP_REGULATION_OF_EPITHELIAL_TO_MESENCHYMAL_TRANSITION	83	0.475327	1.63127	0.00298812	0.0226341	0.0167821	2437	tags=36%, list=18%, signal=30%	SFRP2/DACT3/SFRP1/TWIST1/FOXC1/TGFB3/IL6/VASN/GATA3/SNAI1/OLFM1/GREM1/TGFB1I1/TGFB1/PHLDB1/LOXL2/COL1A1/BCL9L/PDPN/TIAM1/ENG/FERMT2/NOTCH1/POFUT2/WWTR1/TGFB2/PHLDB2/FUZ/RGCC/TRIM62
GOMF_SINGLE_STRANDED_DNA_BINDING	GOMF_SINGLE_STRANDED_DNA_BINDING	104	-0.3463	-1.55316	0.00299807	0.0226685	0.0168076	2902	tags=36%, list=22%, signal=28%	RPA3/TDP1/PURB/FAM111A/MCM10/RAD50/FUBP1/WDR48/MSH2/MCM8/HMGB1/MLH1/DHX36/TDP2/RAD18/SUB1/MYEF2/SMC6/MCM9/BLM/PURA/JCHAIN/RAD51B/SMC2/SPRTN/TERF1/MSH3/RBBP8/SETMAR/POT1/RNF138/SMC4/RAD51AP1/NUP35/ERCC4/BRCA2/NEIL3
GOBP_VASCULAR_ASSOCIATED_SMOOTH_MUSCLE_CELL_DIFFERENTIATION	GOBP_VASCULAR_ASSOCIATED_SMOOTH_MUSCLE_CELL_DIFFERENTIATION	25	0.60788	1.73339	0.00300495	0.0226685	0.0168076	2403	tags=48%, list=18%, signal=39%	COMP/NFATC1/HEY2/EFEMP2/MESP1/PDGFB/RAMP2/ENG/VEGFA/NOTCH1/GPER1/ADM
GOBP_POSITIVE_REGULATION_OF_ACUTE_INFLAMMATORY_RESPONSE	GOBP_POSITIVE_REGULATION_OF_ACUTE_INFLAMMATORY_RESPONSE	22	0.643716	1.77698	0.00300647	0.0226685	0.0168076	1429	tags=41%, list=11%, signal=37%	CREB3L3/IL6/OSM/ADAM8/C3/CCR7/OSMR/BTK/TNF
GOBP_NEGATIVE_REGULATION_OF_CALCIUM_ION_TRANSMEMBRANE_TRANSPORTER_ACTIVITY	GOBP_NEGATIVE_REGULATION_OF_CALCIUM_ION_TRANSMEMBRANE_TRANSPORTER_ACTIVITY	24	0.623521	1.7532	0.00300782	0.0226685	0.0168076	2399	tags=42%, list=18%, signal=34%	DRD4/REM1/CASQ2/RRAD/DRD2/GSTM2/GEM/PLN/PKD2/GNB5
GOBP_RRNA_METABOLIC_PROCESS	GOBP_RRNA_METABOLIC_PROCESS	226	-0.266521	-1.36425	0.00301801	0.0227167	0.0168433	4499	tags=36%, list=34%, signal=24%	UTP6/RIOK1/PRKDC/NVL/METTL5/ZNHIT3/SBDS/XRN2/RPL14/DIS3L/FCF1/WDR75/RPS7/RIOK3/NSUN4/UTP14C/NOL8/WDR43/RSL1D1/UTP18/HEATR1/RPP40/LYAR/TEX10/ZNHIT6/DIS3/DDX18/DCAF13/NOL11/NIFK/MPHOSPH10/RPF2/TRMT61B/DDX21/DDX10/UTP25/RPF1/FRG1/HELQ/WDR12/UTP11/WDR3/XRN1/EXOSC9/UTP20/MPHOSPH6/TFB1M/RPP30/NSA2/UTP23/LSM6/GTF2H5/DDX52/MRPL1/THUMPD1/HELB/MTREX/DIMT1/TENT4B/SHQ1/ESF1/TFB2M/NAF1/ERI1/MAK16/RNASEL/KRR1/…
GOBP_ENDOCRINE_HORMONE_SECRETION	GOBP_ENDOCRINE_HORMONE_SECRETION	30	0.585196	1.71166	0.00304786	0.0229126	0.0169886	2094	tags=47%, list=16%, signal=39%	HCAR2/INHBB/UCN/GATA3/FOXD1/TACR2/INHBA/GAL/REN/C1QTNF1/BMP6/RAB11FIP3/FZD4/SELENOM
GOBP_REGULATION_OF_ANIMAL_ORGAN_MORPHOGENESIS	GOBP_REGULATION_OF_ANIMAL_ORGAN_MORPHOGENESIS	142	0.422306	1.54356	0.0030589	0.0229667	0.0170287	2141	tags=24%, list=16%, signal=20%	NGFR/SFRP2/SOX8/SFRP1/WNT10A/FZD2/GATA3/MESP1/WNT11/GREM1/FGF7/RSPO3/ROR2/CTHRC1/CSF1/SULF1/WNT2/CD34/PLEKHA4/SMO/TNF/GPC6/CELSR1/DACT1/TIAM1/VEGFA/PTK7/ROBO1/FZD4/SP6/ARRB2/FZD1/PDGFA/TACSTD2
GOBP_NEURAL_PRECURSOR_CELL_PROLIFERATION	GOBP_NEURAL_PRECURSOR_CELL_PROLIFERATION	93	0.449356	1.57126	0.00308982	0.0231698	0.0171793	1614	tags=26%, list=12%, signal=23%	CDH2/GLI3/GLI2/LIMS2/ZNF423/GLI1/VEGFC/DRD2/C5AR1/SMARCD3/NES/CX3CL1/NUMBL/WNT2/GJC2/ARTN/EML1/SMO/SLC6A4/FLNA/DBN1/ZNF503/GATA2/ZNF335
GOBP_MUCOPOLYSACCHARIDE_METABOLIC_PROCESS	GOBP_MUCOPOLYSACCHARIDE_METABOLIC_PROCESS	90	0.460435	1.60445	0.0031077	0.0232508	0.0172393	2545	tags=37%, list=19%, signal=30%	CHST1/PRELP/LYVE1/EGFLAM/CSPG4/ACAN/CHST11/CHST13/CHST3/CHST7/PDGFB/CHST12/CHSY3/CHST2/CHST15/TGFB1/BGN/IDUA/SPOCK2/VCAN/GALNS/ITIH5/DSE/ST3GAL3/CSGALNACT1/ST3GAL1/UST/DCN/PIM1/CHPF/ST3GAL2/CHST14/B3GALT6
GOMF_AMIDE_BINDING	GOMF_AMIDE_BINDING	271	0.376787	1.44451	0.00311172	0.0232508	0.0172393	2072	tags=21%, list=16%, signal=18%	MARCO/SSTR5/NGFR/ITGAM/APBA2/FCGR2B/NPR1/MAPK8IP2/GSTM1/NFATC1/APBB1/GLTPD2/FBXO2/TREM2/NMUR1/LILRB2/ATP1A3/APOE/GIPR/RAMP1/CLIP3/CRYAB/ITGB2/ACHE/EBI3/CD300LF/FOLR2/BDKRB1/CLU/GSTM2/MSR1/AGER/INHBA/HSPG2/RTN4R/CRIP1/RAMP2/CD36/CD14/RAMP3/KPNA7/NPR2/APBB3/ENPEP/TLR2/APBA3/PLTP/FKBP10/TMEM158/HLA-G/C1QA/HLA-DPB1/CD1D/HLA-DQA1/FZD4/LRP1
GOBP_SMOOTH_MUSCLE_CONTRACTION	GOBP_SMOOTH_MUSCLE_CONTRACTION	68	0.4912	1.65119	0.00311573	0.0232508	0.0172393	3442	tags=47%, list=26%, signal=35%	COMP/SPHK1/TBXA2R/CHRNA3/NMUR1/ADORA1/CNN1/DRD2/TBX2/MYH11/ADRA2C/GUCY1A1/SULF1/P2RX1/TACR2/PTAFR/DAPK3/ACTA2/EDNRA/GPER1/MYLK/RGS2/TPCN2/EDN2/SULF2/SMTN/SRF/EDN3/ADA/SCNN1B/ATP2B4/ADRA2A
GOBP_KIDNEY_MORPHOGENESIS	GOBP_KIDNEY_MORPHOGENESIS	64	0.497362	1.65289	0.00311616	0.0232508	0.0172393	2316	tags=34%, list=17%, signal=29%	SOX8/GLI3/HOXD11/KIF26B/DCHS1/GATA3/PKD1/WNT11/GREM1/LAMA5/PDGFRB/FOXD1/SMO/BASP1/TCF21/IRX2/VEGFA/LIF/TACSTD2/PKD2/WWTR1/LZTS2
GOBP_METANEPHRIC_NEPHRON_DEVELOPMENT	GOBP_METANEPHRIC_NEPHRON_DEVELOPMENT	28	0.611708	1.7679	0.00315031	0.0234763	0.0174065	2766	tags=61%, list=21%, signal=48%	SOX8/KIF26B/PKD1/PDGFB/GREM1/PDGFRB/FOXD1/CD34/LAMB2/SMO/TCF21/RET/IRX2/LIF/PKD2/EGR1/CITED1
GOBP_DNA_REPLICATION_DEPENDENT_NUCLEOSOME_ORGANIZATION	GOBP_DNA_REPLICATION_DEPENDENT_NUCLEOSOME_ORGANIZATION	19	-0.603611	-1.87955	0.00315643	0.0234926	0.0174186	1141	tags=32%, list=9%, signal=29%	H4-16/ASF1A/H3C7/H3C8/H4C4/H4C3
GOBP_POSITIVE_REGULATION_OF_INTERLEUKIN_12_PRODUCTION	GOBP_POSITIVE_REGULATION_OF_INTERLEUKIN_12_PRODUCTION	34	0.575974	1.73808	0.0031808	0.0236446	0.0175313	2364	tags=50%, list=18%, signal=41%	MAPK11/CCL19/IDO1/IRF5/CCR7/CD40/AGER/TNFSF4/CD36/LTB/SCIMP/IL16/TLR2/CLEC7A/HLA-G/LAPTM5/NOD2
GOBP_PROTEOGLYCAN_BIOSYNTHETIC_PROCESS	GOBP_PROTEOGLYCAN_BIOSYNTHETIC_PROCESS	47	0.534608	1.68861	0.00322353	0.0239325	0.0177448	2714	tags=47%, list=20%, signal=37%	CHST10/CSPG4/CYTL1/CHST11/CHST13/CHST3/CHST7/CHST12/CHSY3/CHST15/BGN/VCAN/DSE/GAL3ST4/CSGALNACT1/UST/DCN/CHPF/HS6ST1/CHST14/B3GALT6/B3GAT3
GOBP_VENTRICULAR_SEPTUM_DEVELOPMENT	GOBP_VENTRICULAR_SEPTUM_DEVELOPMENT	52	0.529538	1.69561	0.00325966	0.0241423	0.0179004	2372	tags=37%, list=18%, signal=30%	SLIT3/SLIT2/HEY2/SALL4/PDE2A/FZD2/GATA3/WNT11/HEYL/STRA6/GJA5/ZFPM1/CCN1/HEG1/PTK7/ROBO1/NOTCH1/TGFB2/NPRL3
GOBP_POSITIVE_REGULATION_OF_T_HELPER_CELL_DIFFERENTIATION	GOBP_POSITIVE_REGULATION_OF_T_HELPER_CELL_DIFFERENTIATION	18	0.679885	1.77458	0.00326291	0.0241423	0.0179004	1652	tags=44%, list=12%, signal=39%	HLX/NLRP3/IL12RB1/CCL19/TNFSF4/NFKBID/CD86/RARA
GOBP_RENAL_TUBULE_DEVELOPMENT	GOBP_RENAL_TUBULE_DEVELOPMENT	67	0.483418	1.61812	0.0032639	0.0241423	0.0179004	2316	tags=34%, list=17%, signal=28%	SOX8/GLI3/HOXD11/KIF26B/DCHS1/GATA3/PKD1/WNT11/GREM1/HEYL/LAMA5/FOXD1/SMO/TCF21/IRX2/VEGFA/LIF/NOTCH1/TACSTD2/DLL1/PKD2/WWTR1/LZTS2
GOBP_POSITIVE_REGULATION_OF_MORPHOGENESIS_OF_AN_EPITHELIUM	GOBP_POSITIVE_REGULATION_OF_MORPHOGENESIS_OF_AN_EPITHELIUM	24	0.621755	1.74824	0.00326936	0.0241529	0.0179082	2054	tags=42%, list=15%, signal=35%	SOX8/ITGAX/GATA3/PIK3CD/GREM1/LBX2/ALOX12/SMO/VEGFA/LIF
GOBP_REGULATION_OF_JNK_CASCADE	GOBP_REGULATION_OF_JNK_CASCADE	117	0.436196	1.55988	0.00329996	0.0243275	0.0180377	2846	tags=36%, list=21%, signal=28%	FLT4/SFRP2/FCGR2B/NCF1/CARD9/SFRP1/MAPK8IP2/DUSP15/CCL21/CCL19/PER1/TRAF1/MAPK8IP1/CCR7/MAPK8IP3/GPS2/MAP3K10/AGER/GADD45B/SIRPA/TNF/CD27/DACT1/RASSF2/NOD1/SH3RF3/EPHB1/MAP4K2/SERPINF2/FGF19/SLAMF1/HRAS/NOD2/CCN2/TAOK2/AXIN1/GADD45G/TRAF2/PYCARD/FZD7/PINK1/MAP3K11
GOBP_POSITIVE_REGULATION_OF_SECRETION	GOBP_POSITIVE_REGULATION_OF_SECRETION	218	0.384305	1.45117	0.00330113	0.0243275	0.0180377	2519	tags=29%, list=19%, signal=24%	ITGAM/NTSR1/HCAR2/NPR1/BAIAP3/GPR68/APBB1/INHBB/FGR/GRP/NLGN2/TGFB3/TREM2/VEGFC/ADAM8/ADORA1/CACNA1H/UCN/DRD2/GIPR/RASL10B/SCT/VIP/ITGB2/SPP1/ACHE/NNAT/STX1A/TGFB1/FRMD4A/S100A8/TACR2/PTAFR/INHBA/SLC6A4/RBP4/TFR2/MYH10/GAL/APBB3/C1QTNF1/GATA2/TLR2/BMP6/NCS1/UNC13D/RAB3A/CYP4F2/AQP1/CAPN10/C1QTNF12/LRP1/CXCL12/SCAMP5/HGS/GPER1/TGFB2/DOC2B/RGCC/ANO1/GNAI2/MYO18A/STX4/HLA-F
GOMF_OXIDOREDUCTASE_ACTIVITY_ACTING_ON_THE_CH_NH2_GROUP_OF_DONORS	GOMF_OXIDOREDUCTASE_ACTIVITY_ACTING_ON_THE_CH_NH2_GROUP_OF_DONORS	16	0.690119	1.74082	0.00332807	0.0244959	0.0181625	1986	tags=56%, list=15%, signal=48%	IL4I1/LOXL1/AOC3/LOXL4/LOXL3/LOX/LOXL2/MAOB/VCAM1
GOBP_FIBRINOLYSIS	GOBP_FIBRINOLYSIS	12	0.744056	1.75785	0.00333261	0.0244992	0.0181649	2904	tags=83%, list=22%, signal=65%	FAP/SERPINE1/SERPING1/THBD/PLAU/PLAUR/SERPINF2/PLAT/F12/THBS1
GOBP_NEGATIVE_REGULATION_OF_IMMUNE_EFFECTOR_PROCESS	GOBP_NEGATIVE_REGULATION_OF_IMMUNE_EFFECTOR_PROCESS	98	0.451449	1.59236	0.00334579	0.0245659	0.0182144	2866	tags=38%, list=22%, signal=30%	FCGR2B/HLX/LILRB4/LILRB1/TGFB3/FOXP3/VSIG4/SLAMF8/JAK3/LOXL3/CD300A/IL20RB/CD84/TGFB1/CCR2/HAVCR2/CD22/SERPING1/BCL6/TNFSF4/IL2RA/TNF/HTRA1/HLA-G/BST2/ARRB2/DHX58/SEC14L1/TGFB2/FOXF1/NOD2/MICB/HLA-F/NLRX1/HMOX1/PTPN6/A2M
GOBP_RDNA_HETEROCHROMATIN_ASSEMBLY	GOBP_RDNA_HETEROCHROMATIN_ASSEMBLY	23	-0.559701	-1.83133	0.00335317	0.0245772	0.0182228	303	tags=26%, list=2%, signal=26%	H4-16/H3-3A/H3C7/H3C8/H4C4/H4C3
GOBP_BLOOD_VESSEL_REMODELING	GOBP_BLOOD_VESSEL_REMODELING	33	0.580307	1.73752	0.00335555	0.0245772	0.0182228	2481	tags=39%, list=19%, signal=32%	FLT4/FOXC1/NOS3/RSPO3/TGFB1/CCR2/AXL/BGN/FLNA/TGM2/LIF/ACE/DLL4
GOBP_BRANCHING_INVOLVED_IN_BLOOD_VESSEL_MORPHOGENESIS	GOBP_BRANCHING_INVOLVED_IN_BLOOD_VESSEL_MORPHOGENESIS	26	0.6281	1.80144	0.00336451	0.0245827	0.0182269	2640	tags=46%, list=20%, signal=37%	SFRP2/NOTCH4/NFATC4/PLXND1/NRP1/ENG/VEGFA/EDNRA/DLL4/KDR/COL4A1/SIRT6
GOBP_REGULATION_OF_CELLULAR_EXTRAVASATION	GOBP_REGULATION_OF_CELLULAR_EXTRAVASATION	29	0.589574	1.71858	0.00336451	0.0245827	0.0182269	2655	tags=59%, list=20%, signal=47%	SELE/ADAM8/CCL21/SELP/CCR2/AGER/THY1/PTAFR/ICAM1/JAM3/CCL25/PLVAP/CXCL12/CD99L2/IL1R1/BST1/RIPOR2
GOBP_METHYLATION	GOBP_METHYLATION	296	-0.254185	-1.34428	0.00340639	0.0248584	0.0184312	3644	tags=33%, list=27%, signal=25%	PRDM10/LRTOMT/LCMT2/RLF/RAB6A/FBXO11/RBM15/TYMS/GSPT1/PPM1D/SETD7/MTO1/ASH1L/MYB/THUMPD2/METTL2B/DPY30/SMAD4/BRCA1/TRMT61B/RBBP5/PIK3CA/ALKBH8/SMYD2/ATF7IP/NSD3/HNMT/TRMT6/TRMT5/METTL2A/PAXBP1/TPMT/ATRX/ARID4A/MAT2B/SIRT1/N6AMT1/CAMKMT/THUMPD3/RAMAC/TFB1M/COQ3/WDR5B/TYW3/TGS1/ATPSCKMT/ZMPSTE24/MTRR/METTL6/EEF1AKMT2/LARP7/METTL21A/MECOM/PCMTD1/TRMT1L/RIF1/FAM98B/DIMT1/TRMT10C/METTL18/METTL8/TFB2M/…
GOMF_ISOPRENOID_BINDING	GOMF_ISOPRENOID_BINDING	20	0.649891	1.75033	0.00343822	0.0250559	0.0185778	1766	tags=60%, list=13%, signal=52%	RBP7/CYP26B1/CRABP2/LCN12/RBP1/PTGDS/STRA6/C8G/RBP4/CYP2W1/RARA/RBP5
GOBP_NEGATIVE_REGULATION_OF_PLATELET_ACTIVATION	GOBP_NEGATIVE_REGULATION_OF_PLATELET_ACTIVATION	15	0.70605	1.75844	0.00344184	0.0250559	0.0185778	3073	tags=60%, list=23%, signal=46%	NOS3/APOE/PDGFB/ALOX12/THBD/C1QTNF1/PDGFA/SH2B3/SERPINE2
GOBP_CARDIAC_SEPTUM_DEVELOPMENT	GOBP_CARDIAC_SEPTUM_DEVELOPMENT	77	0.478241	1.63847	0.00344765	0.0250678	0.0185865	2372	tags=34%, list=18%, signal=28%	SLIT3/SLIT2/HEY2/SALL4/PDE2A/NRP2/FZD2/GATA3/TBX2/WNT11/HEYL/STRA6/GJA5/PLXND1/ZFPM1/SMO/NRP1/CCN1/HEG1/ENG/PTK7/RARB/ROBO1/NOTCH1/TGFB2/NPRL3
GOBP_CARDIAC_MUSCLE_CELL_PROLIFERATION	GOBP_CARDIAC_MUSCLE_CELL_PROLIFERATION	36	0.565059	1.72671	0.00345826	0.0251143	0.0186211	2276	tags=36%, list=17%, signal=30%	MAPK11/HEY2/NDRG4/FOXC1/GLI1/MEIS1/TBX2/TP73/WNT2/RBP4/NOTCH1/TGFB2/PIM1
GOBP_REGULATION_OF_MUSCLE_CONTRACTION	GOBP_REGULATION_OF_MUSCLE_CONTRACTION	102	0.444536	1.57515	0.00347205	0.0251839	0.0186726	2661	tags=31%, list=20%, signal=25%	SPHK1/TBXA2R/CHRNA3/CASQ2/HSPB6/ADORA1/TNNT1/UCN/CNN1/TNNI3/ADRA2C/GUCY1A1/EHD3/STC1/GJA5/GSTM2/P2RX1/TACR2/PTAFR/DMPK/MYL9/RNF207/DAPK3/TNNC2/PLN/ANXA6/GPER1/CCN2/RGS2/MYL5/EDN2/TNNC1
GOBP_POSITIVE_REGULATION_OF_PEPTIDE_SECRETION	GOBP_POSITIVE_REGULATION_OF_PEPTIDE_SECRETION	116	0.435057	1.55905	0.00348247	0.025229	0.018706	2496	tags=31%, list=19%, signal=25%	HCAR2/BAIAP3/GPR68/APBB1/GRP/NLGN2/TGFB3/TREM2/VEGFC/ADAM8/ADORA1/UCN/DRD2/GIPR/RASL10B/SCT/ACHE/NNAT/TGFB1/FRMD4A/S100A8/RBP4/TFR2/MYH10/APBB3/TLR2/BMP6/CAPN10/C1QTNF12/LRP1/GPER1/TGFB2/DOC2B/ANO1/MYO18A/STX4
GOBP_NON_MOTILE_CILIUM_ASSEMBLY	GOBP_NON_MOTILE_CILIUM_ASSEMBLY	45	-0.448023	-1.74143	0.00348963	0.0252502	0.0187218	3452	tags=51%, list=26%, signal=38%	SEPTIN7/IFT57/BBS2/ATMIN/MKKS/VANGL2/IFT88/PCM1/TOGARAM1/BBS4/CEP350/ARL13B/BBS7/CEP135/BBS10/PIBF1/GORAB/IFT80/RPGRIP1L/IFT74/INTU/TMEM17/TBC1D32
GOBP_POSITIVE_REGULATION_OF_TRANSPORTER_ACTIVITY	GOBP_POSITIVE_REGULATION_OF_TRANSPORTER_ACTIVITY	73	0.487239	1.65707	0.00351158	0.0253563	0.0188004	2180	tags=29%, list=16%, signal=24%	DRD4/SYNGR3/NTSR1/P2RY6/JPH2/SHANK3/TREM2/CACNG4/PLCG2/EHD3/CCR2/GSTM2/PTAFR/GAL/ANTKMT/RNF207/CCL2/KCTD7/SLC6A9/CACNA2D1/PKD2
GOBP_PROTEIN_LOCALIZATION_TO_CELL_SURFACE	GOBP_PROTEIN_LOCALIZATION_TO_CELL_SURFACE	54	0.513932	1.65309	0.00351276	0.0253563	0.0188004	1663	tags=28%, list=13%, signal=24%	FCN1/MAP1A/PTPRU/WNT11/FBLN5/FGF7/KCNAB2/ABCA7/FLNA/PRRT1/JAM3/TNF/TYROBP/CD247/ABCA2
GOBP_REGULATION_OF_PROTEIN_BINDING	GOBP_REGULATION_OF_PROTEIN_BINDING	164	0.40283	1.49712	0.00353191	0.0254638	0.0188801	2814	tags=26%, list=21%, signal=20%	CLDN5/CSF3/TERT/CRMP1/APOE/MMP9/CCL23/SMARCD3/RAMP1/NES/NFATC4/PKD1/PDGFB/DZIP1/CTHRC1/MFNG/PLXND1/ZFPM1/LOX/GREM2/TMC8/RAMP2/NRP1/DACT1/HDAC5/TIAM1/MAPRE3/IFIT1/SPON1/LRP1/ARRB2/ACE/IFIT2/RFNG/TICAM1/CAPRIN2/DVL1/PHLDA2/PEX14/PCSK9/CAMK1/DDX11
GOBP_PHOSPHOLIPASE_C_ACTIVATING_G_PROTEIN_COUPLED_RECEPTOR_SIGNALING_PATHWAY	GOBP_PHOSPHOLIPASE_C_ACTIVATING_G_PROTEIN_COUPLED_RECEPTOR_SIGNALING_PATHWAY	45	0.538197	1.68521	0.00353734	0.0254722	0.0188864	2101	tags=38%, list=16%, signal=32%	P2RY6/F2RL3/GRP/NMUR1/FPR1/DRD2/GPR4/C5AR1/VIP/LTB4R/P2RY8/CMKLR1/C3AR1/FPR3/S1PR1/TGM2/P2RY11
GOBP_REGULATION_OF_FAT_CELL_DIFFERENTIATION	GOBP_REGULATION_OF_FAT_CELL_DIFFERENTIATION	100	0.447862	1.58525	0.00355218	0.0255484	0.0189429	2394	tags=34%, list=18%, signal=28%	SFRP2/SFRP1/MEDAG/IL6/CCN4/GATA3/MMP11/TGFB1I1/DLK2/CMKLR1/ZNF385A/TGFB1/GPS2/ZFPM1/LRP3/METRNL/RARRES2/TNF/CCDC3/GATA2/CCDC85B/NR1D1/LPL/FERMT2/SOX13/HDAC6/CEBPB/GPER1/WWTR1/JDP2/TFE3/PIM1/TRIB2/ALOX5
GOBP_MULTICELLULAR_ORGANISMAL_HOMEOSTASIS	GOBP_MULTICELLULAR_ORGANISMAL_HOMEOSTASIS	377	0.35402	1.38277	0.00355673	0.0255504	0.0189443	2672	tags=28%, list=20%, signal=23%	SLC11A1/KRT16/FABP4/NTSR1/BMP8A/CLDN5/ABCA3/ADCY5/SCX/ADCY4/FOXC1/ZNF423/IL6/TRPV4/NOS3/P2RX7/ADAM8/ADORA1/DRD2/CYP26B1/LTBP3/SLC35D3/RCN3/MFAP2/CYTL1/ADCY7/ITGB3/TRPV2/SPP1/ACHE/CSF1R/CROCC/CMKLR1/IL20RB/G0S2/CST4/SIGLEC15/TNS2/CCR2/CSF1/CDH5/ALOX12/TMEM119/NDN/CD34/NR4A3/AKT3/MLXIPL/LAMA2/CRTC1/METRNL/SMO/JAM2/CD36/ACP5/RBP4/JAM3/TNF/NPHP4/ESAM/GATA2/AKR1B1/ADAMTS5/SLC27A1/CORO1A/WHRN/NR1D1/ADC…
GOBP_REGULATION_OF_NEURON_PROJECTION_REGENERATION	GOBP_REGULATION_OF_NEURON_PROJECTION_REGENERATION	24	0.618957	1.74037	0.00358321	0.025679	0.0190397	1375	tags=38%, list=10%, signal=34%	RGMA/PTPRS/SCARF1/PRRX1/SPP1/THY1/RTN4R/FLNA/KLK8
GOCC_GABA_ERGIC_SYNAPSE	GOCC_GABA_ERGIC_SYNAPSE	24	0.618495	1.73907	0.00358321	0.025679	0.0190397	2196	tags=38%, list=17%, signal=31%	SV2A/NLGN2/DRD2/GABBR1/GUCY1A1/PCDH17/CLSTN3/CDH13/LRFN4
GOBP_POSITIVE_REGULATION_OF_EXTRACELLULAR_MATRIX_ORGANIZATION	GOBP_POSITIVE_REGULATION_OF_EXTRACELLULAR_MATRIX_ORGANIZATION	22	0.639703	1.76591	0.00359178	0.0257096	0.0190624	1435	tags=45%, list=11%, signal=41%	IL6/EFEMP2/DDR2/EMILIN1/CARMIL2/FSCN1/TGFB1/MELTF/PHLDB1/PDPN
GOBP_ACTIVATION_OF_PHOSPHOLIPASE_C_ACTIVITY	GOBP_ACTIVATION_OF_PHOSPHOLIPASE_C_ACTIVITY	18	0.67638	1.76544	0.00359756	0.0257193	0.0190696	2524	tags=56%, list=19%, signal=45%	P2RY6/SELE/NMUR1/C5AR1/PLCB2/S1PR4/CD86/EDNRA/LPAR2/PLCG1
GOBP_NUCLEIC_ACID_PHOSPHODIESTER_BOND_HYDROLYSIS	GOBP_NUCLEIC_ACID_PHOSPHODIESTER_BOND_HYDROLYSIS	262	-0.267722	-1.35898	0.00360173	0.0257193	0.0190696	2931	tags=27%, list=22%, signal=22%	PNPT1/CNOT8/RAD50/REXO5/CNOT2/GTF2H1/HMGB1/RFC5/ASTE1/DCP1A/MRE11/KPNA1/G3BP1/NUDT21/CASP3/XRN1/GTF2H3/CPSF2/CNOT6/EXOSC9/TDP2/UTP20/RPP30/POLQ/ANG/UTP23/RIDA/TSEN15/CSTF3/RAD1/GTF2H5/ANGEL2/DICER1/ELAC1/NMNAT1/PDE12/TATDN1/EXO1/CNOT6L/DCP2/LACTB2/POLD3/ERI1/EXOG/APLF/RPP14/RNASEL/REV3L/RBBP8/APAF1/SETMAR/ENPP3/CNOT7/DCLRE1A/GEN1/WRN/ERCC4/TSNAX/PRORP/FANCM/TATDN3/ERI2/ZRANB3/PIWIL2/POLK/DNA2/SLF…
GOBP_STRESS_ACTIVATED_PROTEIN_KINASE_SIGNALING_CASCADE	GOBP_STRESS_ACTIVATED_PROTEIN_KINASE_SIGNALING_CASCADE	243	0.376865	1.4345	0.00361083	0.0257535	0.019095	2790	tags=27%, list=21%, signal=22%	BIRC7/HAND2/FLT4/SPHK1/SFRP2/FCGR2B/NCF1/CARD9/SFRP1/MAPK11/MAPK8IP2/DUSP15/SH2D3C/CCL21/MAP3K12/CRYAB/CCL19/SPI1/PER1/MAP4K1/RELL2/TRAF1/MAPK8IP1/ROR2/CCR7/MAPK8IP3/GPS2/MAP3K10/AGER/SEMA4C/GADD45B/SCIMP/SIRPA/TNF/CD27/DACT1/MAP3K3/AKR1B1/CLEC7A/RASSF2/NOD1/IKBKG/CCM2/SH3RF3/VEGFA/MAP3K6/EPHB1/MAP4K2/SERPINF2/PKN1/FGF19/TGFB2/SLAMF1/HRAS/NOD2/ARHGEF6/CCN2/TAOK2/AXIN1/GADD45G/SH2D3A/TRAF2/MAP3K8/…
GOBP_REGULATION_OF_PEPTIDE_SECRETION	GOBP_REGULATION_OF_PEPTIDE_SECRETION	231	0.383888	1.45556	0.00362216	0.0258036	0.0191321	2496	tags=27%, list=19%, signal=23%	SSTR5/DRD4/HCAR2/BRSK2/BMP8A/SFRP1/ADCY5/BAIAP3/GPR68/APBB1/INHBB/GRP/NLGN2/TGFB3/TREM2/IL6/VEGFC/ADAM8/ADORA1/UCN/DRD2/APOE/GIPR/RASL10B/SCT/ACHE/NNAT/STX1A/ADRA2C/TGFB1/FRMD4A/S100A8/RBP4/P3H1/TFR2/MYH10/TNF/RHBDF2/APBB3/TLR2/RSAD2/TIAM1/RAPGEF3/NR1D1/IRS1/BMP6/RAB11FIP3/RHBDF1/CAPN10/C1QTNF12/TCIRG1/LRP1/LLGL1/PASK/GPER1/TGFB2/SAA1/DOC2B/ALOX5/ANO1/SLC2A1/MYO18A/STX4
GOBP_MITOCHONDRIAL_TRANSLATION	GOBP_MITOCHONDRIAL_TRANSLATION	134	-0.314496	-1.46982	0.00364492	0.0259349	0.0192294	4469	tags=43%, list=34%, signal=28%	NGRN/MRPS31/IARS2/MRPS17/MRPS14/TSFM/PTCD3/MRPL15/YARS2/MRPS18C/MTRF1/MRPL45/MRPS9/LRPPRC/MTIF2/MRPL3/MRPL48/MRPL44/RMND1/MRPL32/MRPL46/MRPS23/MRPS6/MRRF/MRPS10/GATC/MRPS30/GATB/MRPL47/MRPL30/MRPL39/MRPS28/MRPL33/MRPS33/RARS2/MRPS22/MRPL22/MRPL13/MRPS35/FASTKD2/QRSL1/GFM1/MRPL35/MRPS27/DARS2/NDUFA7/MRPL1/TRMT10C/WARS2/MRPL19/MRPS36/MTRF1L/MRPL50/FASTKD3/GFM2/NSUN3/MRPL42
GOBP_NEGATIVE_REGULATION_OF_CHROMOSOME_ORGANIZATION	GOBP_NEGATIVE_REGULATION_OF_CHROMOSOME_ORGANIZATION	81	-0.361483	-1.54798	0.00369885	0.0262873	0.0194907	3970	tags=46%, list=30%, signal=32%	HNRNPC/RAD21/PSMG2/WAPL/PTTG1/ZW10/CCNB1/CENPF/KNTC1/TNKS2/DYNC1LI1/TOP2A/RAD50/PINX1/BUB1/TNKS/ATRX/MNAT1/XRN1/ATM/APC/NBN/BUB1B/DCP2/TENT4B/NDC80/TERF1/FBXO5/SPDL1/SETMAR/POT1/GEN1/TTK/MAD2L1/ERCC4/APOBEC1/H3-3A
GOBP_ANATOMICAL_STRUCTURE_MATURATION	GOBP_ANATOMICAL_STRUCTURE_MATURATION	152	0.405759	1.49596	0.00371154	0.0263462	0.0195344	2245	tags=26%, list=17%, signal=22%	C1QL1/LGI4/SOX8/LHX6/LYL1/SCARF1/SOX18/CCL21/REC8/DCHS1/PCSK4/GATA3/TBX6/CCL19/C3/GREM1/KLF2/CX3CL1/PABPC1L/CDH5/AXL/THBS3/MMP2/BTK/GAL/REN/NPR2/GATA2/AKR1B1/RFLNB/CLEC7A/RET/S1PR1/VEGFA/C1QA/RFLNA/TMEM79/AGRN/LTF/TGFB2
GOCC_FICOLIN_1_RICH_GRANULE	GOCC_FICOLIN_1_RICH_GRANULE	168	0.399232	1.4875	0.00371942	0.0263709	0.0195527	2484	tags=20%, list=19%, signal=16%	SLC11A1/FCN1/HK3/HSPA6/SIGLEC14/ITGAX/LILRB2/ADAM8/DOK3/FPR1/MMP9/TBC1D10C/TNFAIP6/ITGB2/SLC2A3/CD300A/NCKAP1L/CFD/CRISPLD2/PLEKHO2/SIRPA/HSPA1A/CD93/TIMP2/ATAD3B/TCIRG1/GAA/FCER1G/MNDA/GMFG/ALOX5/CDA/C1orf35
GOBP_MYOFIBRIL_ASSEMBLY	GOBP_MYOFIBRIL_ASSEMBLY	29	0.584777	1.70459	0.00372407	0.0263726	0.019554	1250	tags=28%, list=9%, signal=25%	OBSL1/OBSCN/TNNT1/LMOD1/MYH11/PDGFRB/TMOD1/CSRP2
GOBP_REGULATION_OF_PEROXISOME_PROLIFERATOR_ACTIVATED_RECEPTOR_SIGNALING_PATHWAY	GOBP_REGULATION_OF_PEROXISOME_PROLIFERATOR_ACTIVATED_RECEPTOR_SIGNALING_PATHWAY	10	0.765001	1.70482	0.00375079	0.0264723	0.0196279	1070	tags=50%, list=8%, signal=46%	PTGIS/TWIST1/ALOX15/ALOX15B/GPS2
GOBP_NEGATIVE_REGULATION_OF_RECEPTOR_MEDIATED_ENDOCYTOSIS	GOBP_NEGATIVE_REGULATION_OF_RECEPTOR_MEDIATED_ENDOCYTOSIS	22	0.638996	1.76395	0.00375142	0.0264723	0.0196279	2034	tags=41%, list=15%, signal=35%	DLG4/ITGB3/APOC1/ANKRD13D/SYT11/ANKRD13B/ABCA2/RIN3/WDR54
GOBP_REGULATION_OF_NON_CANONICAL_WNT_SIGNALING_PATHWAY	GOBP_REGULATION_OF_NON_CANONICAL_WNT_SIGNALING_PATHWAY	22	0.638758	1.7633	0.00375142	0.0264723	0.0196279	1635	tags=41%, list=12%, signal=36%	SFRP2/SFRP1/SFRP4/LBX2/RSPO3/DAAM2/PLEKHA4/DACT1/TIAM1
GOBP_NEGATIVE_REGULATION_OF_TRANSMEMBRANE_TRANSPORT	GOBP_NEGATIVE_REGULATION_OF_TRANSMEMBRANE_TRANSPORT	83	0.468161	1.60668	0.00377331	0.0265954	0.0197192	3147	tags=36%, list=24%, signal=28%	DRD4/NTSR1/REM1/TWIST1/KCNE4/CASQ2/RRAD/DRD2/MMP9/KCNH2/GSTM2/TNF/PRKCB/GEM/PLN/HECW2/ANO9/SLC6A9/PKD2/SLC43A2/GNB5/RGS2/PCSK9/IRS2/THBS1/AKT2/GPR35/RGS4/CACNB3/INPP5K
GOBP_DNA_DEPENDENT_DNA_REPLICATION_MAINTENANCE_OF_FIDELITY	GOBP_DNA_DEPENDENT_DNA_REPLICATION_MAINTENANCE_OF_FIDELITY	44	-0.456241	-1.754	0.00378861	0.0266718	0.0197758	2908	tags=48%, list=22%, signal=37%	THOC1/ATR/MRE11/ATRX/DONSON/TIPIN/MCM9/BLM/ZGRF1/MSH3/SETMAR/ETAA1/PRIMPOL/GEN1/WRN/BRCA2/FANCM/MMS22L/ZRANB3/CENPS/DNA2
GOBP_REGULATION_OF_CELL_FATE_COMMITMENT	GOBP_REGULATION_OF_CELL_FATE_COMMITMENT	20	0.648453	1.74645	0.00381723	0.0268417	0.0199018	715	tags=30%, list=5%, signal=28%	SFRP2/SOX17/MESP1/IL12RB1/LOXL3/WNT11
GOMF_OXIDOREDUCTASE_ACTIVITY_ACTING_ON_THE_CH_NH2_GROUP_OF_DONORS_OXYGEN_AS_ACCEPTOR	GOMF_OXIDOREDUCTASE_ACTIVITY_ACTING_ON_THE_CH_NH2_GROUP_OF_DONORS_OXYGEN_AS_ACCEPTOR	14	0.721404	1.77099	0.0038283	0.026888	0.0199361	1986	tags=64%, list=15%, signal=55%	IL4I1/LOXL1/AOC3/LOXL4/LOXL3/LOX/LOXL2/MAOB/VCAM1
GOBP_POSITIVE_REGULATION_OF_VASCULAR_ENDOTHELIAL_GROWTH_FACTOR_PRODUCTION	GOBP_POSITIVE_REGULATION_OF_VASCULAR_ENDOTHELIAL_GROWTH_FACTOR_PRODUCTION	23	0.6314	1.76159	0.00384476	0.0269719	0.0199983	1218	tags=35%, list=9%, signal=32%	FLT4/CYP1B1/IL6/C5AR1/C3/TGFB1/SULF1/C3AR1
GOBP_CYTOLYSIS	GOBP_CYTOLYSIS	18	0.672361	1.75495	0.00387643	0.0271623	0.0201395	1193	tags=39%, list=9%, signal=35%	KRT6A/GZMM/GZMH/C7/TGFB1/C8G/PRF1
GOBP_NEGATIVE_REGULATION_OF_CHEMOTAXIS	GOBP_NEGATIVE_REGULATION_OF_CHEMOTAXIS	47	0.529897	1.67373	0.00388234	0.0271718	0.0201466	3113	tags=49%, list=23%, signal=38%	SEMA6B/SLIT2/SEMA6C/SEMA7A/SEMA3G/SLAMF8/GREM1/PLXNA3/SEMA4C/NRP1/WNT3/RIN3/CCL2/ROBO1/NOTCH1/SEMA3F/CXCL13/SEMA4A/SEMA3B/THBS1/AIF1/DUSP1/SEMA4D
GOBP_POSITIVE_REGULATION_OF_NERVOUS_SYSTEM_PROCESS	GOBP_POSITIVE_REGULATION_OF_NERVOUS_SYSTEM_PROCESS	22	0.636667	1.75753	0.00391105	0.0273408	0.0202718	1764	tags=36%, list=13%, signal=32%	NTSR1/ITGAX/EGR2/NLGN2/WASF3/PTAFR/TPPP/CST7
GOBP_EMBRYONIC_SKELETAL_SYSTEM_MORPHOGENESIS	GOBP_EMBRYONIC_SKELETAL_SYSTEM_MORPHOGENESIS	61	0.499183	1.63966	0.00393555	0.0274355	0.0203421	2624	tags=33%, list=20%, signal=26%	GLI3/TWIST1/COL11A1/TGFB3/PRRX1/HOXA4/CHST11/HOXD10/HOXD9/MDFI/HOXB4/HOXB2/HOXA2/MMP14/HOXA6/FUZ/MED12/HOXB3/MEGF8/PCGF2
GOBP_MESENCHYME_MORPHOGENESIS	GOBP_MESENCHYME_MORPHOGENESIS	37	0.562943	1.72176	0.00393835	0.0274355	0.0203421	2288	tags=46%, list=17%, signal=38%	TWIST1/HEY2/FOXC1/NOS3/DCHS1/SNAI1/TBX2/WNT11/HEYL/ACTG2/SNAI2/ENG/ACTA2/ROBO1/NOTCH1/TGFB2/FOXF1
GOBP_REGULATION_OF_NEUROTRANSMITTER_RECEPTOR_ACTIVITY	GOBP_REGULATION_OF_NEUROTRANSMITTER_RECEPTOR_ACTIVITY	37	0.563353	1.72301	0.00393835	0.0274355	0.0203421	2015	tags=41%, list=15%, signal=34%	LYNX1/NPTXR/MAPK8IP2/DLG4/SHANK3/NLGN2/PSCA/NPTX2/CACNG4/CNIH3/CCR2/PRRT1/RASGRF2/CCL2/SLC6A9
GOBP_POSITIVE_REGULATION_OF_LEUKOCYTE_MEDIATED_IMMUNITY	GOBP_POSITIVE_REGULATION_OF_LEUKOCYTE_MEDIATED_IMMUNITY	91	0.448884	1.56577	0.00397419	0.0276156	0.0204756	2649	tags=34%, list=20%, signal=27%	ITGAM/IL6/NLRP3/FOXP3/LAG3/GATA3/IL12RB1/ITGB2/C3/TGFB1/CLCF1/CD40/PTAFR/TNFSF4/SCIMP/BTK/KMT5C/TNF/TYROBP/VAV1/RSAD2/CLEC7A/HLA-G/SASH3/CD1D/NOD2/TICAM1/STX4/HLA-F/IL1R1/TRAF2
GOBP_INTERLEUKIN_4_PRODUCTION	GOBP_INTERLEUKIN_4_PRODUCTION	29	0.583164	1.69989	0.0039809	0.0276156	0.0204756	3484	tags=69%, list=26%, signal=51%	NLRP3/FOXP3/GATA3/IL20RB/HAVCR2/ZFPM1/TNFSF4/CD86/RARA/SASH3/IRF4/FCER1G/CEBPB/CD3E/CD83/DDIT3/HLA-DRB1/CD28/ZP3/SLC7A5
GOMF_NUCLEOTIDE_DIPHOSPHATASE_ACTIVITY	GOMF_NUCLEOTIDE_DIPHOSPHATASE_ACTIVITY	17	-0.615192	-1.87242	0.0039834	0.0276156	0.0204756	1357	tags=47%, list=10%, signal=42%	NUDT4/FHIT/NUDT13/ENPP3/ENPP4/ENPP5/NUDT6/NUDT12
GOBP_MUSCLE_CELL_DEVELOPMENT	GOBP_MUSCLE_CELL_DEVELOPMENT	96	0.44814	1.57399	0.00398613	0.0276156	0.0204756	3269	tags=35%, list=25%, signal=27%	COMP/PI16/OBSL1/HEY2/OBSCN/TNNT1/EFEMP2/FLNC/LMOD1/DYSF/NFATC4/MYH11/PDGFRB/LOX/TMOD1/CSRP2/SMO/RAMP2/ENG/VEGFA/NOTCH1/ADM/RGS2/STAC3/G6PD/TMOD2/RIPOR2/DDX39B/CTDP1/PGM5/RGS4/SRF/FLII/SKI
GOBP_POSITIVE_REGULATION_OF_TYROSINE_PHOSPHORYLATION_OF_STAT_PROTEIN	GOBP_POSITIVE_REGULATION_OF_TYROSINE_PHOSPHORYLATION_OF_STAT_PROTEIN	37	0.562606	1.72073	0.00398727	0.0276156	0.0204756	1651	tags=35%, list=12%, signal=31%	CTF1/TNFRSF18/IL6/OSM/CRLF1/CSF2/CSF1R/CLCF1/CD40/IL24/HCLS1/TNF/SOCS3
GOBP_POSITIVE_REGULATION_OF_PRODUCTION_OF_MOLECULAR_MEDIATOR_OF_IMMUNE_RESPONSE	GOBP_POSITIVE_REGULATION_OF_PRODUCTION_OF_MOLECULAR_MEDIATOR_OF_IMMUNE_RESPONSE	78	0.479412	1.64565	0.00400204	0.0276819	0.0205248	2677	tags=40%, list=20%, signal=32%	TNFRSF4/LILRB1/IL6/NLRP3/SEMA7A/GATA3/GPRC5B/PGC/TGFB1/CLCF1/CD40/NR4A3/TNFSF4/CD36/RBP4/SCIMP/KMT5C/KLK7/MZB1/RSAD2/CLEC7A/HLA-G/SASH3/LAPTM5/NOD2/TICAM1/STX4/HLA-F/IL1R1/TRAF2/TNFRSF14
GOCC_INTRACILIARY_TRANSPORT_PARTICLE_B	GOCC_INTRACILIARY_TRANSPORT_PARTICLE_B	18	-0.595318	-1.83682	0.00400697	0.0276819	0.0205248	5208	tags=89%, list=39%, signal=54%	TRAF3IP1/CLUAP1/IFT52/IFT46/IFT22/IFT20/IFT57/IFT88/HSPB11/UBXN10/TTC26/IFT81/IFT80/TTC30B/IFT74/TTC30A
GOBP_NEGATIVE_REGULATION_OF_INTERLEUKIN_12_PRODUCTION	GOBP_NEGATIVE_REGULATION_OF_INTERLEUKIN_12_PRODUCTION	15	0.701485	1.74707	0.00401073	0.0276819	0.0205248	2364	tags=67%, list=18%, signal=55%	LILRB1/JAK3/CMKLR1/LILRA5/CCR7/TLR8/TIGIT/ARRB2/SLAMF1/NOD2
GOBP_RESPONSE_TO_INTERLEUKIN_4	GOBP_RESPONSE_TO_INTERLEUKIN_4	30	0.579024	1.69361	0.00402111	0.0277216	0.0205542	4025	tags=50%, list=30%, signal=35%	GATA3/JAK3/CD300LF/ADAMTS13/MRC1/IL24/CORO1A/PML/CITED1/CCL11/FASN/LEF1/KEAP1/IL4R/STAT5B
GOBP_MYELOID_CELL_DEVELOPMENT	GOBP_MYELOID_CELL_DEVELOPMENT	57	0.490107	1.5839	0.00407663	0.028072	0.020814	2599	tags=33%, list=20%, signal=27%	GPR68/LILRB1/NRROS/MEIS1/KLF2/FBN1/ZNF385A/SIGLEC15/NCKAP1L/ZFPM1/FLI1/BCL6/TYROBP/TLR2/ADGRF5/LTF/G6PD/JMJD6/SH2B3
GOBP_DETECTION_OF_STIMULUS	GOBP_DETECTION_OF_STIMULUS	148	0.410138	1.50436	0.00409915	0.0281946	0.0209049	2581	tags=30%, list=19%, signal=24%	NGFR/SSC5D/NTSR1/CDH2/CST2/C4B/KCNMB1/COL11A1/CASQ2/FAP/TGFB3/TREM2/NLRP3/ADORA1/TAS1R3/CACNA2D4/PKD1/SRPX/OR2I1P/CST1/CST4/SMO/GNGT2/KCNMB4/TLR2/CLEC7A/WHRN/CEP250/NOD1/ROM1/EPHB1/CD1D/ARRB2/CXCL12/PKD2/CFAP410/FOXF1/OR51E1/NOD2/PIEZO1/ANO1/NLRC4/PITPNM1/POLD1
GOBP_SKIN_DEVELOPMENT	GOBP_SKIN_DEVELOPMENT	214	0.378513	1.4309	0.00410497	0.0282022	0.0209106	2474	tags=26%, list=19%, signal=22%	KRT16/COMP/NGFR/KRT6A/GLI2/SPRR1B/DNASE1L2/WNT10A/COL5A3/FOXC1/ADAMTS2/KRT17/SOX18/CYP26B1/SNAI1/KRTAP5-1/PKD1/KRT15/ALOX15B/KRT6B/FGF7/LAMA5/ASPRV1/COL5A1/ALOX12/DSG3/INHBA/COL1A1/SMO/FST/LTB/TNF/EVPL/GAL/IGFBP5/COL5A2/COL1A2/CD109/ABCB6/PPL/CTSL/TMEM79/CYP27B1/COL3A1/PDGFA/NOTCH1/KRT80/DLL1/GJB3/TGFB2/FUZ/ITGA3/FOXQ1/PLAAT4/LDB2/CTSK
GOCC_INTRACILIARY_TRANSPORT_PARTICLE	GOCC_INTRACILIARY_TRANSPORT_PARTICLE	26	-0.536556	-1.82777	0.00416403	0.0285752	0.0211871	3428	tags=50%, list=26%, signal=37%	IFT57/WDR35/IFT88/HSPB11/UBXN10/TTC21B/TTC26/IFT81/IFT80/TTC30B/DYNC2LI1/IFT74/TTC30A
GOBP_ATRIAL_SEPTUM_DEVELOPMENT	GOBP_ATRIAL_SEPTUM_DEVELOPMENT	15	0.699536	1.74222	0.0041814	0.0286287	0.0212268	2245	tags=47%, list=17%, signal=39%	HEY2/WNT11/GJA5/ZFPM1/SMO/CCN1/TGFB2
GOBP_POSTSYNAPSE_ASSEMBLY	GOBP_POSTSYNAPSE_ASSEMBLY	16	0.680937	1.71766	0.0041814	0.0286287	0.0212268	293	tags=31%, list=2%, signal=31%	CDH2/NRXN2/PTPRS/SHANK3/NLGN2
GOBP_POSITIVE_REGULATION_OF_RECEPTOR_MEDIATED_ENDOCYTOSIS	GOBP_POSITIVE_REGULATION_OF_RECEPTOR_MEDIATED_ENDOCYTOSIS	39	0.545539	1.67536	0.00420965	0.0287892	0.0213458	1079	tags=26%, list=8%, signal=24%	SFRP4/SELE/CCL21/DRD2/SERPINE1/CCL19/C3/GREM1/PLCG2/CLU
GOBP_NEGATIVE_REGULATION_OF_ALPHA_BETA_T_CELL_DIFFERENTIATION	GOBP_NEGATIVE_REGULATION_OF_ALPHA_BETA_T_CELL_DIFFERENTIATION	22	0.635736	1.75496	0.00423031	0.0288975	0.0214261	1696	tags=41%, list=13%, signal=36%	GLI3/HLX/FOXP3/JAK3/LOXL3/RUNX3/BCL6/TNFSF4/SOCS1
GOBP_MOLTING_CYCLE	GOBP_MOLTING_CYCLE	80	0.469993	1.61159	0.00424814	0.0289862	0.0214918	2499	tags=35%, list=19%, signal=29%	KRT16/NGFR/GLI2/DNASE1L2/WNT10A/KRT17/TERT/SOX18/SNAI1/PER1/FGF7/LAMA5/INHBA/SMO/FST/TNF/GAL/IGFBP5/CD109/PPP1R13L/TMEM79/PDGFA/NOTCH1/TGFB2/FUZ/FOXQ1/LDB2/LRIG1
GOBP_ACTIN_FILAMENT_ORGANIZATION	GOBP_ACTIN_FILAMENT_ORGANIZATION	360	0.346797	1.35212	0.00426106	0.0290412	0.0215326	3737	tags=38%, list=28%, signal=28%	KANK3/SPTBN5/EFS/SFRP1/MYO1G/SLIT2/ARHGEF15/SHANK3/CSF3/TGFB3/MYO7A/TRPV4/GAS7/PSTPIP1/PDXP/MYO1F/CCL21/ALOX15/LMOD1/RHOF/EVL/WAS/WNT11/PLEKHG2/CX3CL1/CARMIL2/ELN/PREX1/FSCN1/CCR7/NCKAP1L/HCK/WASF3/TMOD1/BAIAP2/FLNA/ICAM1/NRP1/CORO7/ARHGAP25/HCLS1/TPM2/WASHC1/AIF1L/DBN1/MYO5A/MICALL2/ESAM/CORO1A/RFLNB/CYRIA/WASH6P/ESPN/RAPGEF3/FCHSD1/RHOH/RHOD/FAM107A/S1PR1/SYNPO2/GAS2L1/SYNPO/RFLNA/PPM1F/FERMT2/…
GOBP_PROTEIN_LOCALIZATION_TO_KINETOCHORE	GOBP_PROTEIN_LOCALIZATION_TO_KINETOCHORE	19	-0.592834	-1.84599	0.00429386	0.029214	0.0216607	1721	tags=47%, list=13%, signal=41%	MIS12/NDC80/CDK1/SPDL1/MTBP/ZWILCH/TTK/CENPQ/KNL1
GOBP_DEFENSE_RESPONSE_TO_GRAM_POSITIVE_BACTERIUM	GOBP_DEFENSE_RESPONSE_TO_GRAM_POSITIVE_BACTERIUM	54	0.50835	1.63514	0.0043037	0.029214	0.0216607	1718	tags=26%, list=13%, signal=23%	KRT6A/SSC5D/CARD9/FGR/CTSG/IL6/C5AR1/HAVCR2/CD36/RARRES2/TNF/LYG1/TLR2/NOD1
GOBP_POSITIVE_REGULATION_OF_JNK_CASCADE	GOBP_POSITIVE_REGULATION_OF_JNK_CASCADE	78	0.476506	1.63567	0.0043049	0.029214	0.0216607	2846	tags=41%, list=21%, signal=32%	FLT4/FCGR2B/NCF1/CARD9/DUSP15/CCL21/CCL19/TRAF1/MAPK8IP1/CCR7/MAP3K10/AGER/GADD45B/TNF/CD27/RASSF2/NOD1/SH3RF3/MAP4K2/SERPINF2/FGF19/SLAMF1/HRAS/NOD2/CCN2/TAOK2/AXIN1/GADD45G/TRAF2/PYCARD/FZD7/MAP3K11
GOBP_REGULATION_OF_GTPASE_ACTIVITY	GOBP_REGULATION_OF_GTPASE_ACTIVITY	412	0.346373	1.35896	0.00430594	0.029214	0.0216607	3493	tags=36%, list=26%, signal=27%	GPSM1/RGS11/SFRP1/RASGRP2/SLIT2/ARHGEF15/GNAO1/CCL17/STARD8/RASAL3/SYDE1/AGAP2/CCL21/CCL3L1/ARHGAP22/CCL23/ARHGAP4/TBC1D10C/ARHGAP9/CCL18/FGD2/ACAP1/ARHGAP23/RASIP1/WNT11/CCL19/FGD5/DOCK2/PLXNA3/CX3CL1/CCL13/CCL3/PREX1/SYNGAP1/RASA3/ARHGAP30/CCR7/NCKAP1L/GPS2/PLXND1/CD40/CCL8/THY1/TNK2/FGD1/RASGRP3/RTN4R/BCL6/ARHGAP10/ARHGAP33/ICAM1/NRP1/FGD3/ACAP3/ARHGAP25/STMN3/CCL22/SIPA1/ARHGDIG/ARHGAP45/VAV1…
GOBP_POSTSYNAPTIC_MEMBRANE_ORGANIZATION	GOBP_POSTSYNAPTIC_MEMBRANE_ORGANIZATION	23	0.627935	1.75192	0.00431554	0.029246	0.0216844	504	tags=26%, list=4%, signal=25%	CDH2/NRXN2/DLG4/SHANK3/NLGN2/APOE
GOCC_HIGH_DENSITY_LIPOPROTEIN_PARTICLE	GOCC_HIGH_DENSITY_LIPOPROTEIN_PARTICLE	13	0.720562	1.74431	0.00432173	0.0292548	0.021691	2696	tags=62%, list=20%, signal=49%	LCAT/APOE/APOC1/CLU/CETP/PLTP/SAA1/PLA2G7
GOBP_NEGATIVE_REGULATION_OF_BLOOD_PRESSURE	GOBP_NEGATIVE_REGULATION_OF_BLOOD_PRESSURE	23	0.62777	1.75146	0.00436785	0.029497	0.0218706	1214	tags=39%, list=9%, signal=36%	NTSR1/VEGFC/NOS3/ADORA1/UCN/DRD2/BDKRB1/GJA5/PTAFR
GOCC_MICROBODY_MEMBRANE	GOCC_MICROBODY_MEMBRANE	56	-0.418132	-1.66107	0.00437135	0.029497	0.0218706	4221	tags=59%, list=32%, signal=40%	ACSL4/PEX11B/CAT/PEX7/TTC1/GNPAT/PEX19/PXMP2/ACSL3/PEX12/ALDH3A2/PECR/PNPLA8/ACBD5/HSD17B4/SLC25A17/PEX3/ATAD1/PEX13/SLC27A2/AGPS/PEX1/RAB8B/MGST1/FAR1/HMGCR/PEX11A/PEX2/FAR2/TMEM135/ABCD3/ACSL6/MPV17L
GOCC_PRESYNAPSE	GOCC_PRESYNAPSE	303	0.357429	1.37901	0.00437638	0.029497	0.0218706	2496	tags=25%, list=19%, signal=21%	CALB2/SYNGR3/C1QL1/NTSR1/SPHK1/CDH2/SYNDIG1/APBA2/NRXN2/LAMP5/DNM1/SNCG/PTPRS/CNTNAP1/BAIAP3/DLG4/SYN1/SV2A/SEPTIN4/NLGN2/SEPTIN5/SLC1A7/ADORA1/CPLX1/UCN/EGFLAM/PRRT2/PDE2A/DRD2/SYNGR1/TSPOAP1/STX11/BRSK1/SRCIN1/STON1/GABBR1/STX1A/ADRA2C/SYP/P2RX1/SEMA4C/SEPTIN1/PCDH17/SLC6A4/GUCY1B1/SYT11/PRRT1/CEL/FOSL1/MX2/PRKCB/MX1/SLC29A4/SNPH/HCN3/NCS1/RAB3A/NTS/VAMP1/PIP5K1C/SLC6A9/LRFN3/RAB6B/SCAMP5/ADGRL…
GOBP_CILIARY_BASAL_BODY_PLASMA_MEMBRANE_DOCKING	GOBP_CILIARY_BASAL_BODY_PLASMA_MEMBRANE_DOCKING	93	-0.338425	-1.47976	0.00437723	0.029497	0.0218706	2833	tags=34%, list=21%, signal=27%	KIF24/CEP63/CEP192/IQCB1/ALMS1/CEP76/AKAP9/HAUS2/NEK2/PCM1/CEP162/NEDD1/CEP43/CEP135/CCP110/HAUS1/CEP57/CEP41/CDK1/PLK4/RAB3IP/CEP290/TMEM67/HAUS3/AHI1/CEP83/HAUS6/RPGRIP1L/CEP78/CEP97/SCLT1/CEP70
GOBP_REGULATION_OF_CARDIAC_CONDUCTION	GOBP_REGULATION_OF_CARDIAC_CONDUCTION	31	0.57956	1.70801	0.00438841	0.0295391	0.0219018	1451	tags=26%, list=11%, signal=23%	NPR1/CASQ2/FXYD6/ATP1A3/EHD3/GJA5/DMPK/NPR2
GOBP_PRODUCTION_OF_MOLECULAR_MEDIATOR_INVOLVED_IN_INFLAMMATORY_RESPONSE	GOBP_PRODUCTION_OF_MOLECULAR_MEDIATOR_INVOLVED_IN_INFLAMMATORY_RESPONSE	54	0.507814	1.63341	0.00439676	0.029562	0.0219188	2727	tags=44%, list=21%, signal=35%	LILRB4/IL6/SERPINE1/SLAMF8/ADCY7/GBP5/PER1/ABCD1/P2RX1/IL17D/CD36/SIRPA/APOD/BTK/TNF/CD6/NLRC3/CLEC7A/GPSM3/NOD2/ALOX5/TICAM1/PLD3/PYCARD
GOBP_LEUKOCYTE_MEDIATED_CYTOTOXICITY	GOBP_LEUKOCYTE_MEDIATED_CYTOTOXICITY	75	0.463835	1.58586	0.00440687	0.0295968	0.0219446	2079	tags=28%, list=16%, signal=24%	ITGAM/FCGR2B/PIK3R6/CTSG/LILRB1/LAG3/IL12RB1/GZMM/DNASE1/HAVCR2/AGER/PRF1/ICAM1/TYROBP/VAV1/CORO1A/UNC13D/HLA-G/ULBP2/CD1D/ARRB2
GOBP_REGULATION_OF_HAIR_CYCLE	GOBP_REGULATION_OF_HAIR_CYCLE	23	0.627023	1.74938	0.00442016	0.0296527	0.021986	1440	tags=35%, list=11%, signal=31%	NGFR/KRT17/TERT/PER1/SMO/FST/TNF/GAL
GOBP_MYOTUBE_DIFFERENTIATION	GOBP_MYOTUBE_DIFFERENTIATION	65	0.493271	1.64615	0.00443441	0.029715	0.0220322	2655	tags=34%, list=20%, signal=27%	PLPP7/ADAM12/CACNA1H/CYP26B1/EHD2/PLEKHO1/TMEM119/SMO/MAMSTR/JAM2/DMPK/HDAC5/MMP14/NOTCH1/CXCL9/EHD1/DYRK1B/CD53/RBM38/STAC3/PLD3/RIPOR2
GOBP_SENSORY_PERCEPTION_OF_BITTER_TASTE	GOBP_SENSORY_PERCEPTION_OF_BITTER_TASTE	10	0.757437	1.68797	0.00445958	0.0298503	0.0221325	1000	tags=50%, list=8%, signal=46%	CST2/REEP2/PLCB2/CST1/CST4
GOBP_CARDIAC_ATRIUM_MORPHOGENESIS	GOBP_CARDIAC_ATRIUM_MORPHOGENESIS	20	0.643178	1.73225	0.00446696	0.0298663	0.0221444	2481	tags=55%, list=19%, signal=45%	HEY2/MESP1/WNT2/ZFPM1/SMO/CCN1/HEG1/ENG/NOTCH1/TGFB2/DLL4
GOBP_P38MAPK_CASCADE	GOBP_P38MAPK_CASCADE	40	0.534863	1.64633	0.00459929	0.0307167	0.0227749	1809	tags=25%, list=14%, signal=22%	HAND2/SPHK1/NCF1/SPI1/PER1/RELL2/AGER/GADD45B/MAP3K3/VEGFA
GOBP_PROTEIN_MONOUBIQUITINATION	GOBP_PROTEIN_MONOUBIQUITINATION	64	-0.40303	-1.66879	0.00461005	0.0307542	0.0228028	3675	tags=47%, list=28%, signal=34%	LEO1/UBE2T/FBXL2/UBE2D3/OBI1/CUL4B/PEX12/UBE2E1/TRIM37/CUL3/WDR48/UBE2B/BIRC2/TOPORS/SKP1/BMI1/RYBP/RAD18/DTL/MARCHF7/CDC73/FANCL/PCGF6/RNF2/PCGF5/UBE3D/FANCM/UBE2W/KBTBD8/NEURL1
GOBP_CYTOCHROME_COMPLEX_ASSEMBLY	GOBP_CYTOCHROME_COMPLEX_ASSEMBLY	35	-0.479737	-1.73322	0.00462547	0.0308228	0.0228536	3949	tags=49%, list=30%, signal=34%	PET117/UQCRFS1/COX15/COA5/COX10/COA6/SCO1/COX16/SMIM20/COA1/TTC19/TIMM21/COX20/FASTKD3/SLC25A33/COX18/LYRM7
GOBP_CRANIAL_NERVE_MORPHOGENESIS	GOBP_CRANIAL_NERVE_MORPHOGENESIS	15	0.695753	1.7328	0.00463651	0.0308276	0.0228572	2560	tags=60%, list=19%, signal=48%	GLI3/EGR2/NRP2/MAFB/PLXNA3/ADARB1/HOXB2/SEMA3F/HOXB3
GOBP_REGULATION_OF_EXTRACELLULAR_MATRIX_DISASSEMBLY	GOBP_REGULATION_OF_EXTRACELLULAR_MATRIX_DISASSEMBLY	16	0.677033	1.70781	0.00463651	0.0308276	0.0228572	2072	tags=56%, list=16%, signal=48%	FAP/IL6/DDR2/CARMIL2/FSCN1/TGFB1/MELTF/PDPN/LRP1
GOMF_ACTIN_FILAMENT_BINDING	GOMF_ACTIN_FILAMENT_BINDING	163	0.399404	1.48019	0.00464724	0.0308647	0.0228846	3865	tags=43%, list=29%, signal=31%	SPTBN5/MYO1G/MYO7A/TRPV4/GAS7/PSTPIP1/ABLIM3/FMNL1/KLHL17/MYO1F/TNNI3/MYH11/MYH7B/FSCN1/TMOD1/SLC6A4/FLNA/CORO7/HCLS1/TPM2/ANTXR1/NEXN/MYH10/TAGLN/FMNL3/AIF1L/DBN1/MYO5A/MICALL2/CORO1A/ESPN/SYNE1/TNNC2/GAS2L1/RCSD1/MAP1S/FERMT2/ANXA6/ABLIM2/PPP1R9B/MICAL1/FHOD1/MYO18A/HIP1/KPTN/MYOM3/TNNC1/MPRIP/AJUBA/LCP1/TMEM201/AIF1/SHROOM4/CAMSAP3/MYH14/FLII/TLN1/SVIL/SHROOM1/DBNL/HIP1R/BIN1/PICK1/VPS16/TWF2/…
GOBP_REGULATION_OF_MUSCLE_SYSTEM_PROCESS	GOBP_REGULATION_OF_MUSCLE_SYSTEM_PROCESS	154	0.410034	1.509	0.00466242	0.0309312	0.022934	1847	tags=21%, list=14%, signal=18%	HAND2/SGCA/PI16/SPHK1/TBXA2R/CHRNA3/CASQ2/HSPB6/NOS3/ADORA1/TNNT1/UCN/CNN1/TNNI3/ADRA2C/GUCY1A1/EHD3/STC1/GJA5/GSTM2/P2RX1/TACR2/NR4A3/PTAFR/DMPK/IGFBP5/MYL9/RNF207/DAPK3/TNNC2/PLN/LMCD1
GOBP_EXCRETION	GOBP_EXCRETION	30	0.575594	1.68357	0.00468702	0.031043	0.0230168	3272	tags=47%, list=25%, signal=35%	NPR1/CHRNA3/AQP9/ADORA1/DRD2/STC1/TACR2/AMN/GNAI2/KCNK5/TAC1/HMOX1/SLC22A18/SCNN1B
GOMF_IMMUNOGLOBULIN_BINDING	GOMF_IMMUNOGLOBULIN_BINDING	15	0.694846	1.73054	0.0046934	0.031043	0.0230168	2158	tags=60%, list=16%, signal=50%	FCGR2B/FCGR1A/VWF/FCGR3A/CD22/FCGR3B/FCGR2A/CD4/FCER1G
GOBP_FRUCTOSE_6_PHOSPHATE_METABOLIC_PROCESS	GOBP_FRUCTOSE_6_PHOSPHATE_METABOLIC_PROCESS	10	0.756152	1.6851	0.00469585	0.031043	0.0230168	26	tags=20%, list=0%, signal=20%	GFPT2/HK3
GOBP_POSITIVE_REGULATION_OF_NEUTROPHIL_MIGRATION	GOBP_POSITIVE_REGULATION_OF_NEUTROPHIL_MIGRATION	26	0.616653	1.76862	0.00470002	0.031043	0.0230168	2926	tags=50%, list=22%, signal=39%	THBS4/ADAM8/CCL21/C5AR1/CCL19/CCR7/NCKAP1L/C3AR1/CD99L2/IL1R1/RIPOR2/CAMK1D/RAC2
GOBP_CARDIAC_EPITHELIAL_TO_MESENCHYMAL_TRANSITION	GOBP_CARDIAC_EPITHELIAL_TO_MESENCHYMAL_TRANSITION	26	0.615974	1.76667	0.00475139	0.0313476	0.0232427	2245	tags=38%, list=17%, signal=32%	TWIST1/HEY2/SNAI1/OLFM1/HEYL/WNT2/SNAI2/ENG/NOTCH1/TGFB2
GOBP_REGULATION_OF_HEART_GROWTH	GOBP_REGULATION_OF_HEART_GROWTH	47	0.520385	1.64368	0.00477644	0.0314782	0.0233396	3065	tags=38%, list=23%, signal=30%	PI16/MAPK11/HEY2/GLI1/MEIS1/TBX2/TP73/WNT2/RBP4/BASP1/NOTCH1/PIM1/RGS2/G6PD/ACACB/DDX39B/CTDP1/RGS4
GOBP_REGULATION_OF_CARDIAC_MUSCLE_CELL_PROLIFERATION	GOBP_REGULATION_OF_CARDIAC_MUSCLE_CELL_PROLIFERATION	29	0.579009	1.68778	0.00480275	0.0316168	0.0234423	1315	tags=28%, list=10%, signal=25%	MAPK11/HEY2/GLI1/MEIS1/TBX2/TP73/WNT2/RBP4
GOBP_POSITIVE_REGULATION_OF_INTERLEUKIN_4_PRODUCTION	GOBP_POSITIVE_REGULATION_OF_INTERLEUKIN_4_PRODUCTION	23	0.623248	1.73885	0.00483863	0.0317899	0.0235706	2224	tags=57%, list=17%, signal=47%	NLRP3/FOXP3/GATA3/IL20RB/HAVCR2/TNFSF4/CD86/RARA/SASH3/IRF4/FCER1G/CEBPB/CD3E
GOBP_REGULATION_OF_MONONUCLEAR_CELL_MIGRATION	GOBP_REGULATION_OF_MONONUCLEAR_CELL_MIGRATION	93	0.441066	1.54228	0.00483967	0.0317899	0.0235706	3008	tags=43%, list=23%, signal=33%	SLIT2/ADAM8/CCL21/C5AR1/SERPINE1/SLAMF8/IL34/GREM1/SPN/CSF1R/CMKLR1/CCL3/CCR2/CCR7/CSF1/AGER/C3AR1/JAM2/RARRES2/APOD/TNF/CCR1/CCL2/CCL4/ECM1/CXCL12/CD99L2/MSN/RIPOR2/TNFRSF14/CCL5/PLA2G7/PYCARD/CXCL13/GAS6/THBS1/AIF1/STK10/DUSP1/SLC8B1
GOMF_PRENYLTRANSFERASE_ACTIVITY	GOMF_PRENYLTRANSFERASE_ACTIVITY	17	-0.605912	-1.84417	0.00485052	0.0318263	0.0235976	3803	tags=71%, list=29%, signal=50%	FDFT1/FNTA/RABGGTB/COX10/PDSS1/COQ2/PDSS2/CHM/GGPS1/NUS1/PGGT1B/PTAR1
GOMF_RIBONUCLEASE_ACTIVITY	GOMF_RIBONUCLEASE_ACTIVITY	101	-0.333562	-1.4813	0.00488711	0.0320276	0.0237469	3023	tags=30%, list=23%, signal=23%	AGO3/PNPT1/CNOT8/CNOT2/XRN1/CNOT6/EXOSC9/RPP30/ANG/RIDA/ANGEL2/DICER1/ELAC1/PDE12/EXO1/CNOT6L/DCP2/LACTB2/ERI1/EXOG/RPP14/RNASEL/CNOT7/TSNAX/PRORP/ERI2/PIWIL2/SLFN13/ZC3H12C/RNASE4
GOBP_HEAD_MORPHOGENESIS	GOBP_HEAD_MORPHOGENESIS	28	0.600079	1.7343	0.00489191	0.0320276	0.0237469	1484	tags=32%, list=11%, signal=29%	CLDN5/SCX/TGFB3/CRISPLD1/STRA6/CRISPLD2/COL1A1/MMP2/WNT3
GOMF_VOLTAGE_GATED_ION_CHANNEL_ACTIVITY	GOMF_VOLTAGE_GATED_ION_CHANNEL_ACTIVITY	68	0.478893	1.60982	0.00492987	0.0322408	0.023905	3123	tags=47%, list=24%, signal=36%	KCNE4/SCN1B/CACNA1H/CACNA2D4/KCNH2/CACNG4/TSPOAP1/KCNJ8/KCNAB2/CLIC3/HVCN1/KCNJ14/CACNB1/HCN3/NCS1/TRPM5/GRIN2D/CLCN7/KCNQ4/CLCN6/CACNA2D1/PKD2/ANO1/CLCN4/TPCN2/KCNK5/KCNC4/CYBB/CACNA1C/KCNK6/CACNB3/KCNJ11
GOBP_REGULATION_OF_GENE_SILENCING	GOBP_REGULATION_OF_GENE_SILENCING	113	-0.324781	-1.48443	0.00496924	0.0324628	0.0240696	1515	tags=16%, list=11%, signal=14%	NUP54/TNRC6B/NDC1/ATAD2B/H4-16/ASF1A/NUP35/BCDIN3D/MYCN/H3-3A/MIER1/H1-4/H3C7/H3C8/H1-3/H4C4/H1-5/H4C3
GOBP_REGULATION_OF_NEURONAL_SYNAPTIC_PLASTICITY	GOBP_REGULATION_OF_NEURONAL_SYNAPTIC_PLASTICITY	27	0.590672	1.69246	0.00500545	0.0326637	0.0242185	2563	tags=56%, list=19%, signal=45%	DLG4/SHANK3/EGR2/DRD2/APOE/SYNGR1/SYNGAP1/SYP/DBN1/RAB3A/MCTP1/PPFIA3/HRAS/NCDN/NSMF
GOBP_EOSINOPHIL_CHEMOTAXIS	GOBP_EOSINOPHIL_CHEMOTAXIS	15	0.691133	1.72129	0.00503473	0.032819	0.0243337	1951	tags=53%, list=15%, signal=46%	CCL21/CX3CL1/CCL13/CCL3/CCL8/SCG2/CCL2/CCL4
GOBP_CELL_FATE_SPECIFICATION	GOBP_CELL_FATE_SPECIFICATION	46	0.520761	1.63777	0.00506018	0.032949	0.0244301	1325	tags=28%, list=10%, signal=26%	SFRP2/SOX17/GLI3/GLI2/SOX18/MESP1/TBX2/TBX6/WNT11/HOXD10/TBX19/SMO/NRP1
GOBP_REGULATION_OF_MYELOID_CELL_DIFFERENTIATION	GOBP_REGULATION_OF_MYELOID_CELL_DIFFERENTIATION	209	0.384704	1.4549	0.00509465	0.0331195	0.0245565	2315	tags=26%, list=17%, signal=22%	LILRB3/SFRP1/LILRB4/CSF3R/GPR68/CSF3/LILRB1/FSTL3/TREM2/ZBTB46/MEIS1/RAB7B/MAFB/CSF2/IL34/FES/SPI1/FBN1/L3MBTL1/ROR2/CCL3/TGFB1/CSF1/NCKAP1L/ZFPM1/LOX/NR4A3/IRF7/INHBA/MITF/HCLS1/TNF/HSPA1A/PRKCB/TYROBP/GATA2/MYL9/ISG15/MEIS2/RARA/RASSF2/H3C4/CCR1/CD4/C1QC/TNRC6C/GPR137/LIF/TMEM178A/DLL1/CEBPB/LTF/TFE3/KMT2B/SETD1A
GOBP_COTRANSLATIONAL_PROTEIN_TARGETING_TO_MEMBRANE	GOBP_COTRANSLATIONAL_PROTEIN_TARGETING_TO_MEMBRANE	99	-0.32848	-1.44609	0.00509743	0.0331195	0.0245565	6011	tags=55%, list=45%, signal=30%	RPL23/RPL29/RPS8/RPL27/RPL12/RPL27A/RPS20/RPL10A/RPS27A/RPS13/RPS17/RPS10/RPS29/RPL34/RPL21/RPS6/RPL4/RPS24/SEC61B/RPL41/SRP14/SSR2/RPS27/RPSA/RPL7/RPL35A/RPL32/RPS25/RPL5/RPL26/RPL6/RPS23/RPS15A/RPL15/RPL36A/RPL14/RPL24/RPL22/RPS7/RPL17/SEC63/SRP54/ARL6IP1/SSR1/SSR3/RPL39/RPL9/RPS3A/SRP72/TRAM1/SEC62/SRP9/SRP19/RPS4Y1
GOBP_REGULATION_OF_VASCULAR_ASSOCIATED_SMOOTH_MUSCLE_CELL_PROLIFERATION	GOBP_REGULATION_OF_VASCULAR_ASSOCIATED_SMOOTH_MUSCLE_CELL_PROLIFERATION	45	0.526777	1.64946	0.0051056	0.0331365	0.0245691	1468	tags=27%, list=11%, signal=24%	P2RY6/TGFB3/TERT/EFEMP2/CNN1/MMP9/PDGFB/ADAMTS1/NR4A3/MMP2/TNF/IGFBP5
GOBP_RECEPTOR_CLUSTERING	GOBP_RECEPTOR_CLUSTERING	39	0.539109	1.65562	0.00513526	0.0332929	0.0246851	1542	tags=28%, list=12%, signal=25%	CDH2/NRXN2/DLG4/SHANK3/APOE/ITGB2/ITGAL/SYNGAP1/THY1/FLNA/ITGB7
GOBP_NEURON_PROJECTION_EXTENSION	GOBP_NEURON_PROJECTION_EXTENSION	121	0.429443	1.5431	0.00514943	0.0333324	0.0247143	2666	tags=32%, list=20%, signal=26%	L1CAM/SEMA6B/SLIT3/PTPRS/SLIT2/SEMA6C/SEMA7A/APOE/NRP2/SEMA3G/ARHGAP4/OLFM1/TRPV2/PLXNA3/FN1/NDN/MAP1B/SEMA4C/LAMB2/RTN4R/NRP1/CPNE5/NTN1/POSTN/DBN1/WNT3/TIAM1/VEGFA/ULK1/PLXNA1/LRP1/CXCL12/LIMK1/SEMA3F/GDI1/MEGF8/STK11/ANAPC2/DVL1
GOBP_CELL_FATE_DETERMINATION	GOBP_CELL_FATE_DETERMINATION	24	0.606703	1.70591	0.00515248	0.0333324	0.0247143	1672	tags=38%, list=13%, signal=33%	SOX17/NOTCH4/PRRX1/CYP26B1/GATA3/MESP1/TBX2/GATA2/HOXA2
GOBP_TRANSLATIONAL_TERMINATION	GOBP_TRANSLATIONAL_TERMINATION	105	-0.325032	-1.46066	0.00517078	0.0334146	0.0247753	4421	tags=43%, list=33%, signal=29%	MRPS31/MRPS17/OGFOD1/MRPS14/PTCD3/MRPL15/MRPS18C/MTRF1/MRPL45/MRPS9/MRPL3/ETF1/MRPL48/MRPL44/MRPL32/MRPL46/GSPT1/MRPS23/MRPS6/MRRF/MRPS10/MRPS30/MRPL47/MRPL30/MRPL39/MRPS28/MRPL33/MRPS33/MRPS22/MRPL22/MRPL13/MRPS35/N6AMT1/MRPL35/MRPS27/MRPL1/EIF5A2/MRPL19/MRPS36/MTRF1L/MRPL50/ABCE1/GFM2/EIF5AL1/MRPL42
GOBP_POSITIVE_REGULATION_OF_LEUKOCYTE_ADHESION_TO_VASCULAR_ENDOTHELIAL_CELL	GOBP_POSITIVE_REGULATION_OF_LEUKOCYTE_ADHESION_TO_VASCULAR_ENDOTHELIAL_CELL	18	0.663658	1.73223	0.00521504	0.0336643	0.0249604	1429	tags=39%, list=11%, signal=35%	SELE/IL6/ITGB2/SELP/PTAFR/ICAM1/TNF
GOBP_CGMP_MEDIATED_SIGNALING	GOBP_CGMP_MEDIATED_SIGNALING	17	0.664151	1.70167	0.00523079	0.0336818	0.0249734	1877	tags=53%, list=14%, signal=46%	NPR1/PDE2A/APOE/GUCY1B1/CD36/IRAG1/NPR2/PDZD3/AQP1
GOBP_REGULATION_OF_STRIATED_MUSCLE_CELL_DIFFERENTIATION	GOBP_REGULATION_OF_STRIATED_MUSCLE_CELL_DIFFERENTIATION	55	0.488245	1.57323	0.00523745	0.0336818	0.0249734	3065	tags=38%, list=23%, signal=29%	PI16/PLPP7/CYP26B1/MESP1/GREM1/TGFB1/TMEM119/MAMSTR/DMPK/HDAC5/MMP14/ARRB2/NOTCH1/DLL1/RBM38/RGS2/G6PD/DDX39B/FZD7/CTDP1/RGS4
GOBP_VASCULOGENESIS	GOBP_VASCULOGENESIS	63	0.489301	1.61353	0.00523881	0.0336818	0.0249734	3217	tags=46%, list=24%, signal=35%	SOX17/TIE1/HEY2/SOX18/TNNI3/RASIP1/EGFL7/PDGFRB/TGFB1/CD34/SMO/APLNR/RAMP2/HEG1/ENG/CCM2/VEGFA/GJC1/ACKR3/FZD4/NOTCH1/FOXF1/ADM/KDR/CITED1/EPHA2/JUNB/CUL7/HEY1
GOMF_STRUCTURAL_CONSTITUENT_OF_RIBOSOME	GOMF_STRUCTURAL_CONSTITUENT_OF_RIBOSOME	154	-0.295631	-1.42357	0.00524027	0.0336818	0.0249734	6025	tags=57%, list=45%, signal=32%	MRPL24/RPL23/RPL29/MRPL20/RPS8/MRPL11/RPL27/RPL12/RPL27A/RPS20/RPL10A/MRPL9/RPS27A/RPS13/MRPS11/RPS17/MRPL34/RPS10/MRPL18/RPS29/RPL36AL/RPL34/RPL21/RPS6/RPL4/RPS24/MRPS25/RPL26L1/MRPL51/DAP3/RPL41/RPS27/RPSA/RPL7/RPL35A/RPL32/MRPL49/RPS25/RPL5/RPL7L1/MRPS16/RPL26/RPL6/MRPL16/MRPS15/RPS23/RPS15A/RPL15/MRPS31/RPL36A/MRPS17/RPL14/MRPS14/RPL24/MRPL15/MRPS18C/RPL22/RPS7/MRPS9/MRPL3/RPL17/MRPL32/MRPL46…
GOBP_LYMPHOCYTE_COSTIMULATION	GOBP_LYMPHOCYTE_COSTIMULATION	49	0.519894	1.6395	0.00524935	0.0337039	0.0249898	3668	tags=57%, list=28%, signal=41%	LILRB4/LILRB2/PDCD1/CCL21/CTLA4/CARD11/CCL19/CCR7/PDCD1LG2/TNFSF4/CD86/VAV1/CD274/TNFRSF13C/LGALS1/CD3E/TNFRSF14/MAP3K8/TNFSF13B/LCK/PTPN6/FYN/EFNB1/CD28/ICOS/AKT1/CD81/GRAP2
GOMF_TRANSMEMBRANE_RECEPTOR_PROTEIN_KINASE_ACTIVITY	GOMF_TRANSMEMBRANE_RECEPTOR_PROTEIN_KINASE_ACTIVITY	62	0.49323	1.62255	0.00525811	0.0337047	0.0249903	2021	tags=32%, list=15%, signal=27%	FLT4/EPHB6/TIE1/NRP2/FGFR1/DDR2/PDGFRL/CSF1R/ROR2/PDGFRB/AXL/EFEMP1/NRP1/LTK/FLT1/LTBP4/RET/ENG/TEK/EPHB1
GOBP_NEGATIVE_REGULATION_OF_BMP_SIGNALING_PATHWAY	GOBP_NEGATIVE_REGULATION_OF_BMP_SIGNALING_PATHWAY	35	0.560633	1.70623	0.00526072	0.0337047	0.0249903	1731	tags=34%, list=13%, signal=30%	CHRD/SFRP2/SFRP1/CHRDL1/RBPMS2/FSTL3/HTRA3/GREM1/FBN1/GREM2/SPART/HTRA1
GOBP_NEGATIVE_REGULATION_OF_VOLTAGE_GATED_CALCIUM_CHANNEL_ACTIVITY	GOBP_NEGATIVE_REGULATION_OF_VOLTAGE_GATED_CALCIUM_CHANNEL_ACTIVITY	11	0.741924	1.70281	0.00527824	0.0337807	0.0250467	3084	tags=73%, list=23%, signal=56%	DRD4/REM1/RRAD/DRD2/GEM/GNB5/GPR35/CACNB3
GOBP_POSITIVE_REGULATION_OF_VASCULAR_PERMEABILITY	GOBP_POSITIVE_REGULATION_OF_VASCULAR_PERMEABILITY	14	0.711332	1.74626	0.00530288	0.0339022	0.0251368	1809	tags=57%, list=14%, signal=49%	TRPV4/UCN/PDE2A/APOE/TGFB1/TACR2/BMP6/VEGFA
GOBP_LEUKOTRIENE_METABOLIC_PROCESS	GOBP_LEUKOTRIENE_METABOLIC_PROCESS	25	0.587782	1.67608	0.00531692	0.0339194	0.0251496	2394	tags=48%, list=18%, signal=39%	DPEP2/GGT5/ALOX15/ALOX12/TLR2/ALOX5AP/GGTA1/CYP4F2/CYP4F3/GGT7/ABCC10/ALOX5
GOBP_MYOBLAST_FUSION	GOBP_MYOBLAST_FUSION	25	0.587785	1.67609	0.00531692	0.0339194	0.0251496	4583	tags=68%, list=35%, signal=45%	ADAM12/CACNA1H/EHD2/PLEKHO1/JAM2/CXCL9/EHD1/DYRK1B/CD53/RIPOR2/CXCL10/CD81/IL4R/CDON/GDF15/MYH9/NFATC2
GOBP_POSTSYNAPTIC_SPECIALIZATION_ORGANIZATION	GOBP_POSTSYNAPTIC_SPECIALIZATION_ORGANIZATION	19	0.652455	1.7393	0.00532584	0.0339402	0.025165	989	tags=37%, list=7%, signal=34%	CDH2/NRXN2/PTPRS/SHANK3/NLGN2/LILRB2/SYNGAP1
GOBP_NEGATIVE_REGULATION_OF_CELL_SUBSTRATE_ADHESION	GOBP_NEGATIVE_REGULATION_OF_CELL_SUBSTRATE_ADHESION	52	0.51409	1.64615	0.00534345	0.0340162	0.0252213	2344	tags=38%, list=18%, signal=32%	SPOCK1/CDKN2A/SERPINE1/FBLN1/CX3CL1/MELTF/BCL6/COL1A1/APOD/POSTN/FAM107A/MMP14/LGALS1/FZD4/LRP1/NOTCH1/TACSTD2/DLC1/PHLDB2/TBCD
GOBP_HEART_GROWTH	GOBP_HEART_GROWTH	62	0.492731	1.62092	0.00534956	0.0340189	0.0252233	2733	tags=37%, list=21%, signal=30%	PI16/MAPK11/HEY2/NDRG4/FOXC1/GLI1/MEIS1/MESP1/TBX2/TP73/WNT2/RBP4/HEG1/BASP1/S1PR1/NOTCH1/TGFB2/PIM1/RGS2/G6PD/SIRT6/ACACB/DDX39B
GOBP_POSITIVE_REGULATION_OF_ACTIN_CYTOSKELETON_REORGANIZATION	GOBP_POSITIVE_REGULATION_OF_ACTIN_CYTOSKELETON_REORGANIZATION	15	0.689176	1.71642	0.00537607	0.0341511	0.0253214	2290	tags=53%, list=17%, signal=44%	CSF3/FES/HCK/BAIAP2/NRP1/HCLS1/TEK/HRAS
GOBP_RESPONSE_TO_AXON_INJURY	GOBP_RESPONSE_TO_AXON_INJURY	56	0.503034	1.62565	0.0054814	0.0347834	0.0257902	2124	tags=36%, list=16%, signal=30%	RGMA/PTPRS/SCARF1/RTN4RL2/DRD2/TNC/GIPR/SPP1/MAPK8IP3/MAP1B/LAMB2/RTN4R/FLNA/KLK8/APOD/JAM3/TYROBP/LGALS1/LRP1/DPYSL3
GOBP_STRIATED_MUSCLE_CELL_PROLIFERATION	GOBP_STRIATED_MUSCLE_CELL_PROLIFERATION	45	0.523743	1.63996	0.00548731	0.034784	0.0257906	2276	tags=33%, list=17%, signal=28%	MAPK11/HEY2/NDRG4/FOXC1/GLI1/MEIS1/TBX2/TP73/WNT2/SIX5/RBP4/EPHB1/NOTCH1/TGFB2/PIM1
GOBP_TYPE_2_IMMUNE_RESPONSE	GOBP_TYPE_2_IMMUNE_RESPONSE	28	0.59807	1.72849	0.00550811	0.0348674	0.0258525	2022	tags=50%, list=15%, signal=42%	HLX/IL6/NLRP3/BCL6B/GATA3/BATF/IDO1/CCR2/BCL6/TNFSF4/CD86/RSAD2/RARA/ECM1
GOBP_POTASSIUM_ION_TRANSPORT	GOBP_POTASSIUM_ION_TRANSPORT	103	0.437807	1.55304	0.00551536	0.0348674	0.0258525	3196	tags=39%, list=24%, signal=30%	KCNK15/SLC1A3/KCNE4/KCNMB1/CASQ2/TREM2/ATP1A3/ADORA1/DRD2/KCNH2/KCNJ8/VIP/SLC12A4/KCNAB2/SLC9A3/GJA5/SLC24A3/KCNJ14/FLNA/GAL/KCNMB4/SLC9A9/HCN3/RNF207/TMEM175/AQP1/KCNQ4/PKD2/SLC12A9/FHL1/KCNK5/ABCB8/KCNC4/KCNK6/FXYD4/SLC12A7/RGS4/SLC9A8/KCNJ11/EDN3
GOBP_POSITIVE_REGULATION_OF_GRANULOCYTE_CHEMOTAXIS	GOBP_POSITIVE_REGULATION_OF_GRANULOCYTE_CHEMOTAXIS	23	0.620218	1.73039	0.00551968	0.0348674	0.0258525	1218	tags=30%, list=9%, signal=28%	THBS4/CCL21/C5AR1/CCL19/CCR7/NCKAP1L/C3AR1
GOBP_PHAGOLYSOSOME_ASSEMBLY	GOBP_PHAGOLYSOSOME_ASSEMBLY	13	0.711558	1.72251	0.00552378	0.0348674	0.0258525	1762	tags=46%, list=13%, signal=40%	MYO7A/RAB7B/RAB34/SRPX/CORO1A/TMEM175
GOBP_RESPIRATORY_CHAIN_COMPLEX_IV_ASSEMBLY	GOBP_RESPIRATORY_CHAIN_COMPLEX_IV_ASSEMBLY	25	-0.520102	-1.74267	0.00554109	0.0349398	0.0259062	3949	tags=52%, list=30%, signal=37%	PET117/COX15/COA5/COX10/COA6/SCO1/COX16/SMIM20/COA1/TIMM21/COX20/FASTKD3/COX18
GOBP_NEGATIVE_REGULATION_OF_LEUKOCYTE_MEDIATED_IMMUNITY	GOBP_NEGATIVE_REGULATION_OF_LEUKOCYTE_MEDIATED_IMMUNITY	40	0.529898	1.63104	0.0055658	0.0350504	0.0259882	2854	tags=48%, list=22%, signal=37%	FCGR2B/LILRB4/LILRB1/FOXP3/JAK3/CD300A/IL20RB/CD84/CCR2/HAVCR2/BCL6/HLA-G/BST2/ARRB2/FOXF1/NOD2/HLA-F/HMOX1/PTPN6
GOBP_ACTIN_FILAMENT_BUNDLE_ORGANIZATION	GOBP_ACTIN_FILAMENT_BUNDLE_ORGANIZATION	135	0.417772	1.52279	0.00557035	0.0350504	0.0259882	3221	tags=39%, list=24%, signal=29%	SFRP1/ARHGEF15/SHANK3/TGFB3/PDXP/EVL/WAS/WNT11/CX3CL1/ELN/FSCN1/BAIAP2/FLNA/NRP1/AIF1L/RFLNB/ESPN/RAPGEF3/RHOD/FAM107A/S1PR1/SYNPO2/SYNPO/RFLNA/PPM1F/FERMT2/SERPINF2/PLEK/DPYSL3/TACSTD2/SORBS3/DLC1/LIMK1/PHLDB2/ARAP1/MICAL1/FHOD1/ARHGEF18/KCTD13/CALD1/RGCC/CCN2/SPIRE2/CCDC88A/LCP1/TAC1/TESK1/AIF1/ARHGAP6/INPP5K/SRF/ITGB5
GOBP_POSITIVE_REGULATION_OF_COLLAGEN_METABOLIC_PROCESS	GOBP_POSITIVE_REGULATION_OF_COLLAGEN_METABOLIC_PROCESS	24	0.602981	1.69545	0.00562481	0.0353399	0.0262028	2544	tags=58%, list=19%, signal=47%	SCX/TGFB3/UCN/PDGFRB/TGFB1/LARP6/ENG/VSIR/SERPINF2/ARRB2/VIM/RGCC/CCN2/CBX8
GOBP_POSITIVE_REGULATION_OF_HUMORAL_IMMUNE_RESPONSE	GOBP_POSITIVE_REGULATION_OF_HUMORAL_IMMUNE_RESPONSE	11	0.740615	1.69981	0.00562817	0.0353399	0.0262028	2364	tags=64%, list=18%, signal=52%	FCGR2B/C3/PGC/CCR7/TNF/KLK7/NOD2
GOBP_NEGATIVE_REGULATION_OF_PLATELET_DERIVED_GROWTH_FACTOR_RECEPTOR_SIGNALING_PATHWAY	GOBP_NEGATIVE_REGULATION_OF_PLATELET_DERIVED_GROWTH_FACTOR_RECEPTOR_SIGNALING_PATHWAY	10	0.749793	1.67093	0.00564091	0.0353828	0.0262346	2195	tags=50%, list=17%, signal=42%	PTGIR/NDRG4/APOD/LRP1/HGS
GOBP_PROSTAGLANDIN_SECRETION	GOBP_PROSTAGLANDIN_SECRETION	12	-0.678535	-1.85688	0.00566244	0.0354807	0.0263072	1565	tags=42%, list=12%, signal=37%	NOS2/MAP2K6/TNFRSF11A/PLA2G3/PLA2G4A
GOBP_REGULATION_OF_CELL_ADHESION_MEDIATED_BY_INTEGRIN	GOBP_REGULATION_OF_CELL_ADHESION_MEDIATED_BY_INTEGRIN	43	0.524648	1.63039	0.00569277	0.0356334	0.0264204	3212	tags=47%, list=24%, signal=35%	SFRP2/CYP1B1/CCL21/SERPINE1/NCKAP1L/JAM3/SNAI2/RET/FERMT3/PLAU/LIF/CD3E/TGFB2/PIEZO1/CCL5/CXCL13/PTPN6/EPHA2/RAC3/ADA
GOBP_RESPIRATORY_SYSTEM_PROCESS	GOBP_RESPIRATORY_SYSTEM_PROCESS	20	0.635538	1.71167	0.00571335	0.0357084	0.026476	2736	tags=60%, list=21%, signal=48%	FLT4/JAG2/NLGN2/ADORA1/TSHZ3/NDN/RAB3A/GAA/MTG1/TNNC1/MECP2/MTG2
GOBP_SIGNAL_RELEASE	GOBP_SIGNAL_RELEASE	329	0.355364	1.37809	0.00571712	0.0357084	0.026476	2827	tags=31%, list=21%, signal=25%	SSTR5/NRXN2/HCAR2/CHRNA3/BRSK2/BMP8A/SFRP1/SNCG/ADCY5/VGF/BAIAP3/GPR68/INHBB/SYN1/SV2A/GRP/NLGN2/SEPTIN5/LILRB1/IL6/OSM/ADORA1/CPLX1/UCN/PRRT2/DRD2/GIPR/TSPOAP1/RASL10B/SCT/GATA3/VIP/IL11/SPP1/STX11/BRSK1/NNAT/STX1A/ADRA2C/EXOC3L1/SYP/FOXD1/P2RX1/TACR2/INHBA/SLC6A4/SYT11/RBP4/TFR2/BTK/MAOB/TNF/GAL/REN/PRKCB/C1QTNF1/KCNMB4/LTBP4/SNPH/TIAM1/RAPGEF3/NR1D1/IL1RN/IRS1/BMP6/NCS1/RAB11FIP3/RAB3A/CAPN10/…
GOCC_SPECIFIC_GRANULE	GOCC_SPECIFIC_GRANULE	128	0.421048	1.52529	0.00572266	0.0357084	0.026476	2854	tags=32%, list=22%, signal=25%	MCEMP1/ITGAM/OSCAR/GPR84/ADGRG3/OLR1/SLC2A5/CLEC5A/ADAM8/MMP25/LAIR1/CFP/ITGB2/CHI3L1/SLC2A3/DOCK2/ITGAL/KCNAB2/HVCN1/P2RX1/RAB37/C3AR1/AP1M1/CD36/CD93/TIMP2/VAMP1/PLAU/PLAUR/LTF/TMC6/CD53/ALDH3B1/STX4/TOM1/BST1/ATP11A/STXBP2/DNASE1L1/CYBB/PTPN6
GOMF_FRIZZLED_BINDING	GOMF_FRIZZLED_BINDING	24	0.602807	1.69496	0.00572994	0.0357166	0.0264821	1484	tags=38%, list=11%, signal=33%	SFRP1/WNT10A/WNT9A/WNT11/RSPO3/ROR2/CTHRC1/WNT2/WNT3
GOCC_EXTRINSIC_COMPONENT_OF_CYTOPLASMIC_SIDE_OF_PLASMA_MEMBRANE	GOCC_EXTRINSIC_COMPONENT_OF_CYTOPLASMIC_SIDE_OF_PLASMA_MEMBRANE	82	0.456742	1.57341	0.00577598	0.0359662	0.0266671	3447	tags=44%, list=26%, signal=33%	DLG4/SHANK3/GNAO1/FGR/ZAP70/ALOX15/SRMS/FES/CARMIL2/KCNAB2/HCK/TNK2/PLEKHA4/SLA/GNGT2/GNG7/TIAM1/GNG4/CYTH3/FERMT2/GNB5/GNAI2/STAC3/HIP1/GNAZ/GNB4/LCK/GNAL/CDK16/PTK6/FYN/GNG11/CYTH1/GNA12/OSBPL2/PTK2B
GOBP_POST_EMBRYONIC_ANIMAL_MORPHOGENESIS	GOBP_POST_EMBRYONIC_ANIMAL_MORPHOGENESIS	10	0.747231	1.66522	0.00581811	0.0361442	0.0267991	1692	tags=50%, list=13%, signal=44%	MYO7A/MFAP2/FBN1/EFEMP1/NKX2-3
GOBP_POSITIVE_REGULATION_OF_PHAGOCYTOSIS_ENGULFMENT	GOBP_POSITIVE_REGULATION_OF_PHAGOCYTOSIS_ENGULFMENT	12	0.726812	1.71711	0.00582477	0.0361442	0.0267991	1540	tags=58%, list=12%, signal=52%	TREM2/C3/ABCA7/NCKAP1L/CD36/RAB31/GATA2
GOBP_SUBSTRATE_DEPENDENT_CELL_MIGRATION	GOBP_SUBSTRATE_DEPENDENT_CELL_MIGRATION	22	0.624788	1.72473	0.00582874	0.0361442	0.0267991	1356	tags=36%, list=10%, signal=33%	ITGA11/SLIT2/VEGFC/ADAM8/CSPG4/FN1/NRP1/NTN1
GOBP_TRANSMISSION_OF_NERVE_IMPULSE	GOBP_TRANSMISSION_OF_NERVE_IMPULSE	22	0.624677	1.72443	0.00582874	0.0361442	0.0267991	2212	tags=45%, list=17%, signal=38%	CNTNAP1/SCN1B/CACNA1H/CACNG4/TYMP/P2RX1/JAM3/KCNMB4/S1PR1/GPER1
GOBP_HORMONE_TRANSPORT	GOBP_HORMONE_TRANSPORT	230	0.371596	1.4104	0.0058541	0.0362639	0.0268879	2496	tags=27%, list=19%, signal=23%	SSTR5/HCAR2/BRSK2/BMP8A/SFRP1/ADCY5/VGF/BAIAP3/GPR68/INHBB/GRP/NLGN2/IL6/OSM/ADORA1/CPLX1/UCN/DRD2/GIPR/RASL10B/SCT/GATA3/VIP/IL11/SPP1/NNAT/STX1A/ADRA2C/EXOC3L1/FOXD1/TACR2/INHBA/RBP4/TFR2/BTK/TNF/GAL/REN/C1QTNF1/LTBP4/TIAM1/RAPGEF3/NR1D1/IL1RN/IRS1/BMP6/RAB11FIP3/CAPN10/SLCO4A1/C1QTNF12/TCIRG1/FZD4/LIF/LRP1/SELENOM/PASK/GPER1/DOC2B/ALOX5/ADM/ANO1/SLC2A1/STX4
GOBP_POSITIVE_REGULATION_OF_LEUKOCYTE_APOPTOTIC_PROCESS	GOBP_POSITIVE_REGULATION_OF_LEUKOCYTE_APOPTOTIC_PROCESS	21	0.63182	1.72797	0.00586243	0.0362779	0.0268983	826	tags=29%, list=6%, signal=27%	HCAR2/PDCD1/ADAM8/CDKN2A/PIK3CD/IDO1
GOMF_CHEMOKINE_ACTIVITY	GOMF_CHEMOKINE_ACTIVITY	39	0.534472	1.64138	0.00591775	0.0365825	0.0271241	3201	tags=59%, list=24%, signal=45%	CCL17/CCL21/CCL3L1/CCL23/CCL18/CCL19/CX3CL1/CCL13/CCL3/PPBP/CCL8/CCL22/CCL25/CCL2/CCL4/CXCL12/CXCL9/CXCL5/CCL5/CXCL13/CXCL11/CXCL10/CXCL6
GOCC_REPLICATION_FORK	GOCC_REPLICATION_FORK	63	-0.388227	-1.61344	0.00592642	0.0365983	0.0271358	3830	tags=49%, list=29%, signal=35%	PLRG1/RFC4/POLH/RPA3/RFC3/RFC1/MCM10/UBE2B/RFC5/CDC5L/XRCC2/MRE11/BCAS2/DONSON/TIPIN/SMARCA5/NBN/RAD18/PRIM2/HELB/BLM/POLD3/WDHD1/RAD51B/PRIM1/ETAA1/SMARCAD1/PRIMPOL/WRN/MMS22L/ZRANB3
GOBP_CELLULAR_RESPONSE_TO_LIPID	GOBP_CELLULAR_RESPONSE_TO_LIPID	423	0.344846	1.35388	0.0059654	0.0367535	0.0272509	3604	tags=37%, list=27%, signal=28%	SSTR5/TBXA2R/SFRP1/GPBAR1/KCNMB1/ADCY5/CSF3/CTSG/LILRB1/IL6/LDOC1/LILRB2/ATP1A3/NLRP3/WNT9A/CYP26B1/TNC/MN1/SERPINE1/NFATC4/CSF2/FES/WNT11/SPP1/AKR1C1/PER1/MAP4K1/HEYL/CX3CL1/ADAMTS13/CCL3/TGFB1/STC1/HAVCR2/ALOX12/AXL/CCR5/PPBP/PDCD1LG2/CLU/HCK/WNT2/CD40/NR4A3/MRC1/GRAMD1B/PTAFR/INHBA/COL1A1/IL24/SMO/SLC6A4/TNFSF4/CYP7B1/CD36/ICAM1/SCIMP/CD86/SIRPA/CD14/RAMP3/LTK/TNF/CES1/SNAI2/CD6/SERPINF1/WNT3/…
GOBP_MODULATION_OF_EXCITATORY_POSTSYNAPTIC_POTENTIAL	GOBP_MODULATION_OF_EXCITATORY_POSTSYNAPTIC_POTENTIAL	21	0.631113	1.72604	0.00596999	0.0367535	0.0272509	3447	tags=62%, list=26%, signal=46%	DLG4/SHANK3/NLGN2/STX1A/S1PR2/DMPK/TMEM25/DVL1/RGS4/CACNB3/SSH1/SH3GL1/PTK2B
GOMF_PEPTIDE_ANTIGEN_BINDING	GOMF_PEPTIDE_ANTIGEN_BINDING	21	0.630778	1.72513	0.00596999	0.0367535	0.0272509	4611	tags=86%, list=35%, signal=56%	HLA-G/HLA-DPB1/HLA-DQA1/HLA-DRB5/HLA-DPA1/HLA-F/CD209/TAP2/HLA-DQB1/HLA-DRB1/SLC7A5/HLA-C/TAP1/HLA-DRA/TAPBP/HLA-E/HLA-B/HLA-A
GOBP_NEGATIVE_REGULATION_OF_WOUND_HEALING	GOBP_NEGATIVE_REGULATION_OF_WOUND_HEALING	49	0.515946	1.62705	0.00600599	0.0369371	0.0273871	2622	tags=47%, list=20%, signal=38%	FAP/NOS3/APOE/SERPINE1/PDGFB/ALOX12/CD34/SERPING1/PROC/TNF/THBD/C1QTNF1/CD109/PLAU/PLAUR/SERPINF2/PDGFA/PHLDB2/PLAT/ALOX5/F12/SH2B3/WFDC1
GOBP_REGULATION_OF_CELL_MORPHOGENESIS	GOBP_REGULATION_OF_CELL_MORPHOGENESIS	255	0.365466	1.39721	0.00602396	0.0370096	0.0274408	3582	tags=36%, list=27%, signal=27%	PALM/ATP10A/OBSL1/DLG4/FGR/LIMS2/FMNL1/PALMD/RHOF/ITGA7/FGD2/FBLN1/ITGB2/FES/FGD5/PLXNA3/CSF1R/RHOJ/FN1/CCL13/PLEKHO1/CCL3/PARVB/PREX1/HCK/PLXND1/WASF3/LST1/FGD1/BAIAP2/MELTF/FLNA/ICAM1/NRP1/FGD3/CPNE5/MYH10/BCL9L/FMNL3/POSTN/PDPN/DBN1/CORO1A/TIAM1/DAPK3/RHOH/RHOD/UNC13D/VEGFA/CCL2/PLXNA1/FERMT2/FZD4/C15orf62/TACSTD2/DLC1/CFAP410/ARAP1/ARHGEF18/RHOBTB2/TAOK2/MSN/KDR/ANAPC2/CAPRIN2/SPARC/DVL1/ITPK…
GOBP_ANATOMICAL_STRUCTURE_REGRESSION	GOBP_ANATOMICAL_STRUCTURE_REGRESSION	11	0.738673	1.69535	0.006037	0.0370517	0.027472	1502	tags=64%, list=11%, signal=56%	AMH/GLI2/GLI1/DRD2/CD248/SPI1/FLT1
GOMF_CARBOXYLIC_ACID_BINDING	GOMF_CARBOXYLIC_ACID_BINDING	127	0.410543	1.48518	0.00612661	0.0375631	0.0278512	1390	tags=23%, list=10%, signal=21%	FCN1/P4HA3/FABP4/SIGLEC14/SIGLEC9/SIGLEC7/SELE/NOS3/CYP26B1/CRABP2/LCN12/NAGS/SELP/P3H3/SIGLEC12/AKR1C1/SIGLEC10/FOLR2/APOC1/PTGDS/OXER1/S100A8/GSTM2/CD22/RTN4R/PRR7/FABP3/P3H1/CYP2W1
GOCC_MITOTIC_SPINDLE	GOCC_MITOTIC_SPINDLE	143	-0.288929	-1.35662	0.0061908	0.037915	0.0281121	2810	tags=29%, list=21%, signal=23%	KNSTRN/RMDN1/KIF23/CDC42/TNKS/IQCB1/GPSM2/CDC14B/HAUS2/TOGARAM1/NUSAP1/CCSAP/SKA1/SMC6/CDC27/ODAM/TBL1XR1/FAM161A/TBCK/HAUS1/KIF11/ECT2/CDK1/CEP295/CKAP2L/ASPM/HAUS3/HNF4G/CLASP2/MAD2L1/CDC7/NUDCD2/HAUS6/KIF20B/KIF18A/CENPE/DCDC2/KATNBL1/CDC14A/RMDN2/HEPACAM2
GOCC_NUCLEAR_PORE	GOCC_NUCLEAR_PORE	71	-0.36858	-1.56019	0.00619912	0.037915	0.0281121	4129	tags=46%, list=31%, signal=32%	XPOT/NUP88/NUP107/NUP43/XPO4/SENP2/NUP42/NUP160/SUMO1/NUP133/IPO7/NUP50/NUP58/KPNA3/AGFG1/SEH1L/TNKS/NUP155/KPNA1/AHCTF1/RANBP2/PARP11/NUP37/EIF5A2/NUP62CL/NUP54/NDC1/NXT2/EIF5AL1/MAD2L1/NUP35/CETN3/RANBP17
GOBP_REGIONALIZATION	GOBP_REGIONALIZATION	213	0.379977	1.43678	0.00620301	0.037915	0.0281121	2624	tags=27%, list=20%, signal=22%	ITGAM/CHRD/SFRP2/SOX17/GLI3/GLI2/SFRP1/HEY2/EGR2/HOXD11/FOXC1/GLI1/GPR161/CYP26B1/MEOX1/SMARCD3/NRP2/HES4/HOXA4/SNAI1/MESP1/MAFB/TBX6/WNT11/C3/GREM1/HEYL/HOXD10/ROR2/HOXD9/WNT2/FOXD1/TBX19/SMO/MDFI/WNT3/BASP1/HOXB4/HOXB2/HOXA2/IRX2/FBXL15/C1QA/ROBO1/HOXA6/NOTCH1/DLL1/FUZ/FOXF1/DLL4/SEMA3F/MED12/OTX1/HOXD13/HOXB3/MEGF8/PCGF2
GOBP_IMPORT_INTO_CELL	GOBP_IMPORT_INTO_CELL	149	0.40666	1.49425	0.00623699	0.0380838	0.0282373	2483	tags=30%, list=19%, signal=25%	DRD4/NTSR1/SLC1A3/DNM1/SLC2A5/TREM2/TRPV4/ATP1A3/SLC1A7/SLC15A3/DRD2/KCNH2/CACNG4/KCNJ8/MAPK15/ITGB3/TRPV2/SLC12A4/SLC2A3/FOLR2/SLC27A5/IL10RA/SLC9A3/KCNJ14/SLC6A4/CD36/FABP3/RAMP3/TFR2/MX2/MX1/SLC29A4/SLC27A1/SLC9A9/HPCA/SLC6A9/SLC22A4/CACNA2D1/SLC19A1/LTF/SLC43A2/SLC12A9/SLC2A1/RGS2/SLC6A20
GOBP_RESPIRATORY_GASEOUS_EXCHANGE_BY_RESPIRATORY_SYSTEM	GOBP_RESPIRATORY_GASEOUS_EXCHANGE_BY_RESPIRATORY_SYSTEM	43	0.52144	1.62042	0.00626682	0.0382162	0.0283354	2736	tags=44%, list=21%, signal=35%	NTSR1/FLT4/JAG2/NLGN2/ADORA1/CHST11/MAFB/TSHZ3/ELN/NDN/CSF2RB/RAB3A/EDNRA/GAA/MTG1/PASK/TNNC1/MECP2/MTG2
GOBP_REGULATION_OF_DENDRITIC_CELL_ANTIGEN_PROCESSING_AND_PRESENTATION	GOBP_REGULATION_OF_DENDRITIC_CELL_ANTIGEN_PROCESSING_AND_PRESENTATION	11	0.736802	1.69106	0.00627144	0.0382162	0.0283354	1718	tags=64%, list=13%, signal=55%	SLC11A1/FCGR2B/CCL21/CCL19/CCR7/CD68/NOD1
GOBP_POSITIVE_REGULATION_OF_MAP_KINASE_ACTIVITY	GOBP_POSITIVE_REGULATION_OF_MAP_KINASE_ACTIVITY	190	0.384948	1.44513	0.00628871	0.0382497	0.0283603	2465	tags=26%, list=19%, signal=22%	BIRC7/DRD4/MAPK11/PIK3R6/PIK3R5/TGFB3/ADAM8/FPR1/MAP3K12/CSPG4/C5AR1/IGFBP6/FGD2/FGFR1/IL34/PDGFB/CCL19/S100A12/MAP4K1/TP73/ROR2/PDGFRB/TGFB1/MAPK8IP3/S1PR2/CD40/MAP3K10/AGER/GADD45B/DUSP5/TNF/KSR1/FLT1/TIAM1/RET/NOD1/SHC2/IKBKG/VEGFA/ROBO1/MAP3K6/FZD4/MAP4K2/PKN1/PDGFA/SAA1/HRAS/NOD2/FGF18/TAOK2
GOCC_INTRINSIC_COMPONENT_OF_SYNAPTIC_MEMBRANE	GOCC_INTRINSIC_COMPONENT_OF_SYNAPTIC_MEMBRANE	49	0.515044	1.62421	0.00628973	0.0382497	0.0283603	2196	tags=43%, list=17%, signal=36%	CDH2/PTPRS/NLGN2/ADORA1/DRD2/NRP2/CACNG4/STX1A/ADRA2C/P2RX1/PCDH17/SLC6A4/SYT11/PRRT1/CLSTN3/ADGRL2/SLC16A3/ABHD17A/SLC6A9/LRFN3/LRFN4
GOBP_MITOCHONDRIAL_DNA_METABOLIC_PROCESS	GOBP_MITOCHONDRIAL_DNA_METABOLIC_PROCESS	13	-0.667982	-1.85881	0.00631166	0.0382841	0.0283858	924	tags=31%, list=7%, signal=29%	PRIMPOL/STOX1/DNA2/PPARGC1A
GOBP_EMBRYO_DEVELOPMENT_ENDING_IN_BIRTH_OR_EGG_HATCHING	GOBP_EMBRYO_DEVELOPMENT_ENDING_IN_BIRTH_OR_EGG_HATCHING	474	0.334441	1.31731	0.00631511	0.0382841	0.0283858	2963	tags=27%, list=22%, signal=21%	HAND2/CHRD/PLPP4/NKX3-2/SFRP2/SOX17/SOX8/GLI3/GLI2/JAG2/SFRP1/TWIST1/TIE1/COL11A1/HEY2/SALL4/NXN/SCX/FOXC1/TGFB3/WNT9A/PRRX1/SOX18/GPR161/DCHS1/MEOX1/PCDH12/FZD2/VASH1/HOXA4/GATA3/SNAI1/CHST11/MESP1/FGFR1/SOX15/CSF2/TBX6/PKD1/WNT11/PDGFB/HOPX/KLF2/ETNK2/HOXD10/RSPO3/ROR2/TGFB1/CTHRC1/MFNG/SULF1/HOXD9/WNT2/TBX19/RAI2/SEMA4C/COL1A1/SMO/TFEB/RBP4/C6orf141/FOSL1/MDFI/DBN1/ARHGDIG/CCN1/CELSR1/GATA2/DA…
GOMF_ENDONUCLEASE_ACTIVITY	GOMF_ENDONUCLEASE_ACTIVITY	104	-0.333288	-1.4948	0.0063215	0.0382841	0.0283858	2239	tags=26%, list=17%, signal=22%	RPP30/ANG/RIDA/DICER1/ELAC1/TATDN1/EXO1/LACTB2/EXOG/APLF/RPP14/RNASEL/ZGRF1/RBBP8/SETMAR/GEN1/ERCC4/TSNAX/PRORP/ZRANB3/PIWIL2/DNA2/SLFN13/N4BP2/ZC3H12C/RNASE4/DNASE1L3
GOBP_NOTOCHORD_DEVELOPMENT	GOBP_NOTOCHORD_DEVELOPMENT	14	0.70562	1.73224	0.00632655	0.0382841	0.0283858	715	tags=29%, list=5%, signal=27%	GLI2/COL13A1/GLI1/WNT11
GOBP_ACTIN_FILAMENT_BASED_MOVEMENT	GOBP_ACTIN_FILAMENT_BASED_MOVEMENT	97	0.441014	1.55063	0.00633771	0.0382841	0.0283858	2129	tags=28%, list=16%, signal=24%	MYO1G/KCNE4/MYO7A/ADORA1/SCN1B/TNNT1/MYO1F/KCNH2/DES/TNNI3/KCNJ8/WAS/STC1/GJA5/TMOD1/FLNA/TPM2/MYH10/PDPN/MYO5A/SNTA1/RNF207/TNNC2/PLN/GJC1/MYO9B/CACNA2D1
GOBP_MODULATION_BY_SYMBIONT_OF_ENTRY_INTO_HOST	GOBP_MODULATION_BY_SYMBIONT_OF_ENTRY_INTO_HOST	40	0.523468	1.61125	0.00634016	0.0382841	0.0283858	4650	tags=55%, list=35%, signal=36%	FCN1/KRT6A/FCN3/CIITA/CD4/LY6E/LGALS1/MID2/TRIM62/IFITM2/EXOC7/HLA-DRB1/NECTIN2/GSN/CD74/TRIM11/IFITM3/CAV1/TRIM26/LGALS9/IFITM1/TRIM8
GOBP_SYNAPTIC_VESICLE_LOCALIZATION	GOBP_SYNAPTIC_VESICLE_LOCALIZATION	40	0.523903	1.61259	0.00634016	0.0382841	0.0283858	1776	tags=28%, list=13%, signal=24%	CDH2/SYNDIG1/DNM1/BRSK2/SYN1/NLGN2/BRSK1/PCDH17/MX2/MX1/RAB3A
GOBP_NEGATIVE_REGULATION_OF_CARDIAC_MUSCLE_CELL_PROLIFERATION	GOBP_NEGATIVE_REGULATION_OF_CARDIAC_MUSCLE_CELL_PROLIFERATION	10	0.744536	1.65922	0.00635146	0.0383136	0.0284077	1315	tags=40%, list=10%, signal=36%	MAPK11/MEIS1/TP73/RBP4
GOCC_MHC_PROTEIN_COMPLEX	GOCC_MHC_PROTEIN_COMPLEX	22	0.623279	1.72057	0.00636347	0.038322	0.0284139	4611	tags=91%, list=35%, signal=59%	HLA-DQB2/HLA-DQA2/HLA-DOA/HLA-G/HLA-DOB/HLA-DPB1/HLA-DQA1/HLA-DMB/HLA-DRB5/HLA-DPA1/HLA-F/HLA-DMA/HLA-DQB1/HLA-DRB1/CD74/HLA-C/HLA-DRA/HLA-E/HLA-B/HLA-A
GOBP_ESTABLISHMENT_OF_RNA_LOCALIZATION	GOBP_ESTABLISHMENT_OF_RNA_LOCALIZATION	179	-0.278656	-1.36771	0.00636565	0.038322	0.0284139	4129	tags=35%, list=31%, signal=25%	XPOT/CPSF6/NUP88/NUP107/SETD2/LRPPRC/SRSF3/FIP1L1/NUP43/TOMM20/SLBP/SENP2/NUP42/SRRM1/RTRAF/SRSF11/NUP160/PHAX/NPM1/NUP133/NCBP1/NUP50/NUP58/LTV1/XPO1/PNPT1/THOC1/SDAD1/AGFG1/FYTTD1/SEH1L/TNKS/ATR/NUP155/SSB/SLU7/THOC7/G3BP2/ATM/AHCTF1/CPSF2/RANBP2/PARP11/NUP37/NMD3/CDC40/EIF5A2/MAGOHB/NUP62CL/PURA/NUP54/NDC1/NXT2/TERF1/ABCE1/RIOK2/EIF5AL1/NUP35/SIDT1/CETN3/RANBP17/SARNP/EIF4E
GOBP_POSITIVE_REGULATION_OF_CYTOSKELETON_ORGANIZATION	GOBP_POSITIVE_REGULATION_OF_CYTOSKELETON_ORGANIZATION	193	0.386036	1.44969	0.00637458	0.0383372	0.0284251	2831	tags=29%, list=21%, signal=23%	SFRP1/ARHGEF15/CSF3/TGFB3/TRPV4/P2RX7/PDXP/CCL21/ALOX15/LMOD1/MAPK15/NES/EVL/FES/WAS/WNT11/PLXNA3/CX3CL1/CARMIL2/CCR7/NCKAP1L/HCK/WASF3/MAP1B/BAIAP2/FLNA/ICAM1/NRP1/HCLS1/WASHC1/HSPA1A/CORO1A/WASH6P/RAPGEF3/FCHSD1/SYNPO2/TEK/SYNPO/PPM1F/FERMT2/SERPINF2/C15orf62/PLEK/SORBS3/LIMK1/HRAS/FHOD1/GMFG/RGCC/CCN2/SPIRE2/CCDC88A/MECP2/PYCARD/TAC1/TESK1
GOBP_POSITIVE_REGULATION_OF_PEPTIDYL_SERINE_PHOSPHORYLATION	GOBP_POSITIVE_REGULATION_OF_PEPTIDYL_SERINE_PHOSPHORYLATION	70	0.462516	1.56281	0.00638654	0.0383705	0.0284499	2840	tags=37%, list=21%, signal=29%	SFRP2/CSF3/IL6/OSM/SH2D3C/UCN/IL11/PRKD1/TGFB1/HCLS1/RAMP3/TNF/RAPGEF3/RET/VEGFA/LIF/ARRB2/HDAC6/RPTOR/PRKD2/AXIN1/SH2D3A/CAPRIN2/CAMK1/PINK1/GAS6
GOBP_POSITIVE_REGULATION_OF_CELL_PROJECTION_ORGANIZATION	GOBP_POSITIVE_REGULATION_OF_CELL_PROJECTION_ORGANIZATION	269	0.358474	1.375	0.00640764	0.0384587	0.0285152	3582	tags=39%, list=27%, signal=29%	L1CAM/NGFR/PALM/OBSL1/SLIT2/DLG4/NDRG4/TGFB3/SCARF1/P2RX7/SCN1B/SEMA7A/CCL21/APOE/METRN/CRABP2/FES/FEZ1/TRPV2/CCL19/PLXNA3/PRKD1/DZIP1/GPC2/CROCC/CX3CL1/CARMIL2/FN1/ROR2/FSCN1/CCR7/PLXND1/MAP1B/CRTC1/FLNA/NRP1/P3H1/NTN1/LTK/WASHC1/DBN1/SERPINF1/WNT3/TIAM1/RET/ALKAL1/VEGFA/EPS8L1/PTK7/ROBO1/PLXNA1/FZD4/C15orf62/LRP1/CXCL12/FZD1/DPYSL3/AGRN/LIMK1/ARAP1/FUZ/HRAS/ITGA3/MARK4/RGS2/GDI1/MEGF8/STK11/CCD…
GOBP_AMINE_TRANSPORT	GOBP_AMINE_TRANSPORT	44	0.521559	1.63003	0.00641693	0.0384758	0.0285279	1307	tags=32%, list=10%, signal=29%	DRD4/NTSR1/CHRNA3/SNCG/RHCG/SV2A/AQP9/ADORA1/DRD2/VIP/STX1A/ADRA2C/TACR2/SYT11
GOBP_REGULATION_OF_B_CELL_ACTIVATION	GOBP_REGULATION_OF_B_CELL_ACTIVATION	103	0.435528	1.54496	0.00644159	0.0385851	0.0286089	2876	tags=37%, list=22%, signal=29%	FCGR2B/TNFRSF4/SFRP1/IL6/FOXP3/TBC1D10C/NFAM1/SLAMF8/CTLA4/CARD11/CD19/CD300A/TGFB1/NCKAP1L/CLCF1/CD40/CD22/INHBA/BCL6/TNFSF4/BTK/KMT5C/CD27/TYROBP/MZB1/TNFRSF13C/MMP14/SASH3/PKN1/MNDA/LAPTM5/NOD2/TICAM1/BST1/IGLL5/TNFSF13B/PTPN6/IRS2
GOBP_REPLICATION_FORK_PROCESSING	GOBP_REPLICATION_FORK_PROCESSING	35	-0.473875	-1.71204	0.00650571	0.0388535	0.028808	1631	tags=49%, list=12%, signal=43%	THOC1/ATR/MRE11/ATRX/BLM/ZGRF1/SETMAR/ETAA1/PRIMPOL/GEN1/WRN/BRCA2/FANCM/MMS22L/ZRANB3/CENPS/DNA2
GOMF_NUCLEOSOMAL_DNA_BINDING	GOMF_NUCLEOSOMAL_DNA_BINDING	35	-0.473298	-1.70995	0.00650571	0.0388535	0.028808	591	tags=20%, list=4%, signal=19%	SMARCE1/HMGA2/HMGN5/H3-3A/H1-4/H1-3/H1-5
GOBP_NEURON_REMODELING	GOBP_NEURON_REMODELING	11	0.735695	1.68851	0.00650588	0.0388535	0.028808	878	tags=36%, list=7%, signal=34%	C1QL1/SCARF1/C3/CX3CL1
GOBP_POSITIVE_REGULATION_OF_DEVELOPMENTAL_GROWTH	GOBP_POSITIVE_REGULATION_OF_DEVELOPMENTAL_GROWTH	111	0.421986	1.50686	0.00653319	0.0389654	0.0288909	2733	tags=33%, list=21%, signal=27%	L1CAM/FOXS1/HLX/HEY2/GLI1/SEMA7A/DRD2/CRABP2/SOX15/TBX2/TRPV2/FN1/CSF1/WNT2/DIO3/MAP1B/SMO/NRP1/CPNE5/NTN1/DBN1/WNT3/BASP1/VEGFA/SASH3/LRP1/CXCL12/NOTCH1/AGRN/DLL1/LIMK1/PIM1/GDI1/MEGF8/ANAPC2/ACACB/DDX39B
GOBP_NEGATIVE_REGULATION_OF_INTERFERON_GAMMA_PRODUCTION	GOBP_NEGATIVE_REGULATION_OF_INTERFERON_GAMMA_PRODUCTION	28	0.593096	1.71412	0.00653764	0.0389654	0.0288909	2364	tags=54%, list=18%, signal=44%	LILRB4/LILRB1/FOXP3/GATA3/IL20RB/HAVCR2/AXL/PDCD1LG2/INHBA/TNFSF4/CD274/RARA/VSIR/LAPTM5/NOD2
GOBP_IMMUNOLOGICAL_SYNAPSE_FORMATION	GOBP_IMMUNOLOGICAL_SYNAPSE_FORMATION	13	0.708325	1.71468	0.00661531	0.0393859	0.0292027	1463	tags=54%, list=11%, signal=48%	CCL21/CCL19/DOCK2/CCR7/HAVCR2/PRF1/CD6
GOBP_REGULATION_OF_ACTIN_FILAMENT_BUNDLE_ASSEMBLY	GOBP_REGULATION_OF_ACTIN_FILAMENT_BUNDLE_ASSEMBLY	86	0.443173	1.5335	0.00662136	0.0393859	0.0292027	2831	tags=36%, list=21%, signal=29%	SFRP1/ARHGEF15/SHANK3/TGFB3/EVL/WAS/WNT11/CX3CL1/FLNA/NRP1/RAPGEF3/S1PR1/SYNPO2/SYNPO/PPM1F/FERMT2/SERPINF2/PLEK/TACSTD2/SORBS3/DLC1/LIMK1/PHLDB2/ARAP1/FHOD1/ARHGEF18/RGCC/CCN2/CCDC88A/TAC1/TESK1
GOBP_STEM_CELL_PROLIFERATION	GOBP_STEM_CELL_PROLIFERATION	51	0.51007	1.62137	0.00665959	0.039574	0.0293422	2276	tags=27%, list=17%, signal=23%	SFRP2/SOX17/TERT/VEGFC/YJEFN3/SOX18/LTBP3/NES/FBLN1/CD34/WNT3/FERMT2/ACE/PIM1
GOBP_PEROXISOME_PROLIFERATOR_ACTIVATED_RECEPTOR_SIGNALING_PATHWAY	GOBP_PEROXISOME_PROLIFERATOR_ACTIVATED_RECEPTOR_SIGNALING_PATHWAY	16	0.659367	1.66325	0.006689	0.0397093	0.0294425	1070	tags=31%, list=8%, signal=29%	PTGIS/TWIST1/ALOX15/ALOX15B/GPS2
GOBP_OLIGODENDROCYTE_DIFFERENTIATION	GOBP_OLIGODENDROCYTE_DIFFERENTIATION	63	0.480537	1.58463	0.00669653	0.0397146	0.0294464	3907	tags=44%, list=29%, signal=31%	SOX8/GLI3/CNTNAP1/IL34/HDAC10/TP73/DAAM2/CLU/WASF3/PRDM8/TPPP/TLR2/ABCA2/SOX13/NOTCH1/BOK/MED12/BNIP3/TNFRSF1B/NSUN5/ERCC2/HDAC11/PTN/CNP/GSN/MDK/CSK/CXCR4
GOMF_C_C_CHEMOKINE_BINDING	GOMF_C_C_CHEMOKINE_BINDING	14	0.703465	1.72695	0.0067825	0.0401823	0.0297932	1885	tags=57%, list=14%, signal=49%	ACKR1/CXCR1/CXCR3/CCR2/CCR7/CCR5/CCR1/ACKR3
GOBP_BODY_MORPHOGENESIS	GOBP_BODY_MORPHOGENESIS	41	0.53208	1.64588	0.00678882	0.0401823	0.0297932	1484	tags=29%, list=11%, signal=26%	CLDN5/SCX/TGFB3/MAB21L2/CRISPLD1/STRA6/CRISPLD2/PHLDB1/GREM2/COL1A1/MMP2/WNT3
GOMF_HORMONE_ACTIVITY	GOMF_HORMONE_ACTIVITY	40	0.521201	1.60427	0.00682413	0.0403331	0.029905	2010	tags=50%, list=15%, signal=43%	AMH/ERFE/VGF/INHBB/GRP/UCN/METRN/SCT/VIP/FBN1/STC1/STC2/METRNL/INHBA/INSL3/GAL/CCL25/NTS/SST/C1QTNF12
GOBP_REGULATION_OF_EPITHELIAL_CELL_APOPTOTIC_PROCESS	GOBP_REGULATION_OF_EPITHELIAL_CELL_APOPTOTIC_PROCESS	67	0.470231	1.57398	0.00682778	0.0403331	0.029905	3315	tags=51%, list=25%, signal=38%	SFRP4/IL6/TERT/ANGPTL4/GATA3/SERPINE1/CD248/ECSCR/CDH5/CD40/SCG2/RAMP2/ICAM1/TNF/GATA2/HLA-G/TEK/CCL2/CAPN10/MAPK7/ARRB2/BOK/GPER1/RGCC/KDR/PLCG1/GAS6/HMOX1/THBS1/PAK4/TNFAIP3/ZFP36/WFS1/PIAS4
GOBP_NEUROINFLAMMATORY_RESPONSE	GOBP_NEUROINFLAMMATORY_RESPONSE	25	0.57871	1.65021	0.00686549	0.0405159	0.0300405	1764	tags=40%, list=13%, signal=35%	SPHK1/TREM2/IL6/MMP9/CX3CL1/CCL3/SYT11/TNF/NR1D1/CST7
GOBP_CARDIAC_CONDUCTION	GOBP_CARDIAC_CONDUCTION	79	0.458462	1.56854	0.00688249	0.0405661	0.0300778	1857	tags=27%, list=14%, signal=23%	SLC4A3/KCNK15/NPR1/KCNE4/CASQ2/FXYD6/ATP1A3/SCN1B/CACNA2D4/KCNH2/CACNG4/EHD3/GJA5/KCNJ14/FLNA/CACNB1/DMPK/NPR2/RNF207/PLN/GJC1
GOBP_CHEMOKINE_PRODUCTION	GOBP_CHEMOKINE_PRODUCTION	72	0.467167	1.58403	0.00689061	0.0405661	0.0300778	2930	tags=42%, list=22%, signal=33%	TWIST1/LILRB4/TREM2/IL6/ACKR1/ALOX15B/CSF1R/HAVCR2/S100A8/ZFPM1/AGER/TNFSF4/SIRPA/APOD/POSTN/TNF/SNAI2/TLR2/CLEC7A/LPL/LRP1/IL17RA/NOD2/TICAM1/S100A9/PYCARD/EGR1/HMOX1/EPHA2/AIF1
GOBP_REGULATION_OF_MACROPHAGE_DIFFERENTIATION	GOBP_REGULATION_OF_MACROPHAGE_DIFFERENTIATION	18	0.654925	1.70944	0.00689434	0.0405661	0.0300778	2054	tags=56%, list=15%, signal=47%	ZBTB46/IL34/ROR2/TGFB1/CSF1/INHBA/HCLS1/GATA2/C1QC/LIF
GOBP_CYTOPLASMIC_TRANSLATIONAL_ELONGATION	GOBP_CYTOPLASMIC_TRANSLATIONAL_ELONGATION	10	-0.700516	-1.81316	0.00696263	0.0408875	0.0303161	1879	tags=60%, list=14%, signal=52%	DPH3/DPH5/DNAJC24/CPEB3/CPEB2/DPH6
GOBP_POLY_N_ACETYLLACTOSAMINE_METABOLIC_PROCESS	GOBP_POLY_N_ACETYLLACTOSAMINE_METABOLIC_PROCESS	10	-0.70011	-1.81211	0.00696263	0.0408875	0.0303161	210	tags=40%, list=2%, signal=39%	B3GALNT1/B3GALT5/B3GALT2/B3GNT6
GOBP_MESONEPHRIC_TUBULE_MORPHOGENESIS	GOBP_MESONEPHRIC_TUBULE_MORPHOGENESIS	44	0.517525	1.61743	0.00698731	0.0409769	0.0303824	2316	tags=36%, list=17%, signal=30%	SOX8/GLI3/HOXD11/KIF26B/DCHS1/GATA3/WNT11/GREM1/LAMA5/FOXD1/SMO/TCF21/VEGFA/TACSTD2/PKD2/LZTS2
GOBP_AORTA_MORPHOGENESIS	GOBP_AORTA_MORPHOGENESIS	24	0.597231	1.67928	0.00699155	0.0409769	0.0303824	3217	tags=58%, list=24%, signal=44%	HEY2/EFEMP2/TBX2/PDGFRB/ENG/FKBP10/LRP1/NOTCH1/MYLK/TGFB2/NPRL3/DLL4/SRF/HEY1
GOBP_TRANSLATIONAL_ELONGATION	GOBP_TRANSLATIONAL_ELONGATION	130	-0.297861	-1.3972	0.00703685	0.0412021	0.0305493	4175	tags=39%, list=31%, signal=27%	MRPS14/TSFM/PTCD3/MRPL15/MRPS18C/MRPL45/SECISBP2/MRPS9/MRPL3/MRPL48/MRPL44/MRPL32/MRPL46/MRPS23/MRPS6/MRPS10/MRPS30/NEMF/MRPL47/MRPL30/MRPL39/MRPS28/MRPL33/MRPS33/MRPS22/MRPL22/MRPL13/MRPS35/GFM1/MRPL35/MRPS27/SRP9/USP16/SELENOT/DPH3/MRPL1/HBS1L/EIF5A2/MRPL19/SECISBP2L/MRPS36/DPH5/MRPL50/DNAJC24/EIF5AL1/LTN1/SEPSECS/CPEB3/MRPL42/CPEB2/DPH6
GOBP_B_CELL_RECEPTOR_SIGNALING_PATHWAY	GOBP_B_CELL_RECEPTOR_SIGNALING_PATHWAY	52	0.505268	1.6179	0.00710907	0.0415382	0.0307985	1496	tags=35%, list=11%, signal=31%	FCGR2B/LIME1/SH2B2/NFAM1/PIK3CD/CTLA4/CD19/KLHL6/CD300A/PLCG2/CD79B/NCKAP1L/GPS2/CD22/LAT2/RFTN1/BTK/PRKCB
GOBP_GLAND_MORPHOGENESIS	GOBP_GLAND_MORPHOGENESIS	89	0.445462	1.54915	0.00712411	0.0415382	0.0307985	2245	tags=33%, list=17%, signal=27%	GLI3/GLI2/SFRP1/LIMS2/TGFB3/IL6/GLI1/TNC/TBX2/CSF1R/FGF7/LAMA5/TGFB1/CSF1/SULF1/PLXND1/CYP7B1/CRIP1/NTN1/TNF/IGFBP5/NKX2-3/PLXNA1/TGM2/PDGFA/NOTCH1/PML/CEBPB/TGFB2
GOBP_NEGATIVE_REGULATION_OF_BONE_MINERALIZATION	GOBP_NEGATIVE_REGULATION_OF_BONE_MINERALIZATION	14	0.702107	1.72362	0.00712447	0.0415382	0.0307985	2022	tags=50%, list=15%, signal=42%	LTBP3/GREM1/CCL3/RFLNB/CCR1/RFLNA/ECM1
GOBP_REGULATION_OF_T_HELPER_1_TYPE_IMMUNE_RESPONSE	GOBP_REGULATION_OF_T_HELPER_1_TYPE_IMMUNE_RESPONSE	20	0.626593	1.68758	0.00712804	0.0415382	0.0307985	1279	tags=40%, list=10%, signal=36%	SLC11A1/HLX/IL12RB1/JAK3/CCL19/CCR2/HAVCR2/TNFSF4
GOBP_LEUKOCYTE_ADHESION_TO_VASCULAR_ENDOTHELIAL_CELL	GOBP_LEUKOCYTE_ADHESION_TO_VASCULAR_ENDOTHELIAL_CELL	38	0.537206	1.64468	0.00712897	0.0415382	0.0307985	2394	tags=45%, list=18%, signal=37%	SELE/IL6/CCL21/ITGB2/SELP/SPN/SELPLG/PTAFR/JAM2/ICAM1/TNF/ITGB7/CCL25/VCAM1/CXCL12/SELL/ALOX5
GOBP_REGULATION_OF_ENDOTHELIAL_CELL_CHEMOTAXIS	GOBP_REGULATION_OF_ENDOTHELIAL_CELL_CHEMOTAXIS	17	0.650456	1.66658	0.00714005	0.0415442	0.030803	3185	tags=65%, list=24%, signal=49%	FGFR1/PRKD1/VEGFA/NOTCH1/FGF18/PRKD2/KDR/CXCL13/HSPB1/THBS1/SMOC2
GOBP_NEGATIVE_REGULATION_OF_AXON_EXTENSION	GOBP_NEGATIVE_REGULATION_OF_AXON_EXTENSION	33	0.554732	1.66095	0.00714388	0.0415442	0.030803	1484	tags=36%, list=11%, signal=32%	SEMA6B/PTPRS/SEMA6C/SEMA7A/SEMA3G/ARHGAP4/PLXNA3/SEMA4C/RTN4R/NRP1/NTN1/WNT3
GOBP_REGULATION_OF_T_HELPER_2_CELL_DIFFERENTIATION	GOBP_REGULATION_OF_T_HELPER_2_CELL_DIFFERENTIATION	11	0.731923	1.67986	0.0072092	0.0418473	0.0310277	1652	tags=55%, list=12%, signal=48%	HLX/NLRP3/BCL6/TNFSF4/CD86/RARA
GOCC_CYTOPLASMIC_SIDE_OF_MEMBRANE	GOCC_CYTOPLASMIC_SIDE_OF_MEMBRANE	160	0.394414	1.46041	0.00720998	0.0418473	0.0310277	3267	tags=35%, list=25%, signal=27%	NTSR1/PALM/LILRB4/DLG4/SHANK3/GNAO1/FGR/RASAL3/ZAP70/ALOX15/SRMS/EEF1A2/FRMD1/FES/CDIP1/TRAF1/CARMIL2/KCNAB2/RASA3/HCK/TNK2/GNB1L/PLEKHA4/SLA/GNGT2/GNG7/PTPN7/TIAM1/GEM/GNG4/CYTH3/FERMT2/PKD2/SPPL2B/PPP1R9B/GNB5/RGS2/GNAI2/STAC3/ASPSCR1/G6PD/HIP1/GNAZ/TRAF2/GNB4/RNF31/C2CD2L/LCK/SHROOM4/GNAL/PGM5/CDK16/PTK6/FYN/GNG11/CYTH1
GOBP_POSITIVE_REGULATION_OF_NEUROBLAST_PROLIFERATION	GOBP_POSITIVE_REGULATION_OF_NEUROBLAST_PROLIFERATION	14	0.701177	1.72134	0.00723846	0.0419522	0.0311055	2105	tags=64%, list=16%, signal=54%	GLI3/VEGFC/DRD2/SMARCD3/CX3CL1/SMO/ZNF335/VEGFA/NOTCH1
GOBP_INTRACILIARY_TRANSPORT	GOBP_INTRACILIARY_TRANSPORT	46	-0.418594	-1.62396	0.00724208	0.0419522	0.0311055	2196	tags=37%, list=17%, signal=31%	IFT88/HSPB11/PCM1/TRIP11/TTC21B/CILK1/TNPO1/TTC26/BBS12/KIF3A/IFT81/IFT80/TTC30B/SSX2IP/DYNC2LI1/IFT74/TTC30A
GOBP_REGULATION_OF_DENDRITIC_CELL_DIFFERENTIATION	GOBP_REGULATION_OF_DENDRITIC_CELL_DIFFERENTIATION	12	0.721756	1.70517	0.00728056	0.0421162	0.0312271	2183	tags=58%, list=16%, signal=49%	FCGR2B/LILRB1/ZBTB46/LILRB2/AGER/HLA-G/CEBPB
GOBP_POSITIVE_REGULATION_OF_PROTEIN_BINDING	GOBP_POSITIVE_REGULATION_OF_PROTEIN_BINDING	75	0.453824	1.55164	0.00728653	0.0421162	0.0312271	2412	tags=27%, list=18%, signal=22%	CLDN5/CSF3/TERT/APOE/MMP9/RAMP1/PKD1/CTHRC1/MFNG/PLXND1/RAMP2/NRP1/DACT1/TIAM1/MAPRE3/SPON1/LRP1/ACE/RFNG/TICAM1
GOBP_CENTRAL_NERVOUS_SYSTEM_PROJECTION_NEURON_AXONOGENESIS	GOBP_CENTRAL_NERVOUS_SYSTEM_PROJECTION_NEURON_AXONOGENESIS	19	0.642851	1.71369	0.00730091	0.0421162	0.0312271	2184	tags=42%, list=16%, signal=35%	EPHB6/GLI2/SLIT2/SCN1B/ADARB1/CDH11/EPHB1/SZT2
GOBP_EPITHELIAL_TO_MESENCHYMAL_TRANSITION_INVOLVED_IN_ENDOCARDIAL_CUSHION_FORMATION	GOBP_EPITHELIAL_TO_MESENCHYMAL_TRANSITION_INVOLVED_IN_ENDOCARDIAL_CUSHION_FORMATION	13	0.701725	1.69871	0.00730558	0.0421162	0.0312271	2245	tags=54%, list=17%, signal=45%	HEY2/SNAI1/HEYL/SNAI2/ENG/NOTCH1/TGFB2
GOBP_POSITIVE_REGULATION_OF_REGULATORY_T_CELL_DIFFERENTIATION	GOBP_POSITIVE_REGULATION_OF_REGULATORY_T_CELL_DIFFERENTIATION	13	0.701392	1.6979	0.00730558	0.0421162	0.0312271	2250	tags=62%, list=17%, signal=51%	LILRB4/LILRB2/FOXP3/BCL6/SOCS1/HLA-G/VSIR/SOX12
GOBP_REGULATION_OF_CELL_FATE_SPECIFICATION	GOBP_REGULATION_OF_CELL_FATE_SPECIFICATION	11	0.731012	1.67777	0.00732642	0.0421957	0.031286	715	tags=36%, list=5%, signal=34%	SFRP2/SOX17/MESP1/WNT11
GOBP_WATER_HOMEOSTASIS	GOBP_WATER_HOMEOSTASIS	54	0.490885	1.57896	0.00734075	0.0422084	0.0312955	3272	tags=39%, list=25%, signal=29%	KRT16/ADCY5/AQP9/ADCY4/TRPV4/CYP26B1/SCT/ADCY7/ALOX12/AKR1B1/ADCY9/CYP4F2/AQP1/TMEM79/ADCY3/PRKAR1B/CYP4F12/INPP5K/SRF/WFS1/SCNN1B
GOBP_ACTIVATION_OF_ADENYLATE_CYCLASE_ACTIVITY	GOBP_ACTIVATION_OF_ADENYLATE_CYCLASE_ACTIVITY	18	0.652914	1.70419	0.00734274	0.0422084	0.0312955	2454	tags=50%, list=19%, signal=41%	ADCY5/ADCY4/GIPR/ADCY7/TMIGD3/ADCY9/EDNRA/P2RY11/ADCY3
GOBP_EPITHELIAL_CELL_CELL_ADHESION	GOBP_EPITHELIAL_CELL_CELL_ADHESION	15	0.680771	1.69548	0.00737503	0.0422722	0.0313428	206	tags=20%, list=2%, signal=20%	THBS4/KIFC3/CYP1B1
GOBP_MUSCLE_FILAMENT_SLIDING	GOBP_MUSCLE_FILAMENT_SLIDING	15	0.680306	1.69432	0.00737503	0.0422722	0.0313428	2661	tags=53%, list=20%, signal=43%	TNNT1/DES/TNNI3/TMOD1/TPM2/TNNC2/VIM/TNNC1
GOCC_COMPLEX_OF_COLLAGEN_TRIMERS	GOCC_COMPLEX_OF_COLLAGEN_TRIMERS	15	0.679844	1.69317	0.00737503	0.0422722	0.0313428	2088	tags=80%, list=16%, signal=67%	COL7A1/COL11A1/COL5A3/COL8A1/COL16A1/COL5A1/COL27A1/COL1A1/COL5A2/COL1A2/COL4A2/COL3A1
GOMF_TRANSLATION_REPRESSOR_ACTIVITY_MRNA_REGULATORY_ELEMENT_BINDING	GOMF_TRANSLATION_REPRESSOR_ACTIVITY_MRNA_REGULATORY_ELEMENT_BINDING	11	-0.714003	-1.92128	0.00741714	0.0424389	0.0314664	1676	tags=55%, list=13%, signal=48%	CPEB4/PURA/CPEB3/PAIP2B/DHFR/CPEB2
GOBP_HUMORAL_IMMUNE_RESPONSE_MEDIATED_BY_CIRCULATING_IMMUNOGLOBULIN	GOBP_HUMORAL_IMMUNE_RESPONSE_MEDIATED_BY_CIRCULATING_IMMUNOGLOBULIN	35	0.551027	1.677	0.00742395	0.0424389	0.0314664	3617	tags=66%, list=27%, signal=48%	FCGR2B/C4B/C4A/C3/C7/C8G/CLU/SERPING1/C1R/TNF/C1S/C1QC/C1QA/C1QB/NOD2/IGLL5/PTPN6/BCL3/HLA-DQB1/HLA-DRB1/ZP3/C2/CD81
GOCC_ACTIN_FILAMENT_BUNDLE	GOCC_ACTIN_FILAMENT_BUNDLE	63	0.475958	1.56953	0.00742539	0.0424389	0.0314664	3842	tags=52%, list=29%, signal=37%	PDLIM4/ABLIM3/PDLIM2/CRYAB/FHL3/FSCN1/PDLIM3/PDLIM7/FLNA/MYH10/MICALL2/MYL9/RFLNB/FAM107A/SYNPO2/TEK/SYNPO/RFLNA/FERMT2/MYLK/FHOD1/TRIP6/LCP1/SHROOM4/PGM5/MYH14/ZYX/SORBS1/ACTN1/MST1R/TLNRD1/ILK/CORO1B
GOMF_GATED_CHANNEL_ACTIVITY	GOMF_GATED_CHANNEL_ACTIVITY	122	0.421536	1.51726	0.0075861	0.0432865	0.0320948	2862	tags=40%, list=22%, signal=32%	CHRNA3/KCNE4/GABRD/KCNMB1/P2RX5/TTYH2/TRPV4/P2RX7/SCN1B/CACNA1H/CACNA2D4/KCNH2/CACNG4/TSPOAP1/KCNJ8/KCNAB2/GABRE/RASA3/CLIC3/HVCN1/P2RX1/KCNJ14/MCOLN1/TMC8/ANO8/CACNB1/KCNMB4/HCN3/NCS1/TRPM5/GRIN2D/AQP1/CLCN7/KCNQ4/ANO9/ANXA6/CLCN6/CACNA2D1/PKD2/TMC6/PIEZO1/ANO1/CLCN4/TPCN2/KCNK5/KCNC4/CYBB/CACNA1C/KCNK6
GOCC_LUMENAL_SIDE_OF_ENDOPLASMIC_RETICULUM_MEMBRANE	GOCC_LUMENAL_SIDE_OF_ENDOPLASMIC_RETICULUM_MEMBRANE	25	0.576605	1.64421	0.00758816	0.0432865	0.0320948	4611	tags=84%, list=35%, signal=55%	HLA-DQB2/HLA-DQA2/HLA-G/HLA-DPB1/HLA-DQA1/PKD2/HLA-DRB5/SPPL2B/HLA-DPA1/HLA-F/HLA-DQB1/HLA-DRB1/CD74/HLA-C/HM13/BCAP31/HLA-DRA/TAPBP/HLA-E/HLA-B/HLA-A
GOMF_PHOSPHATIDYLCHOLINE_TRANSPORTER_ACTIVITY	GOMF_PHOSPHATIDYLCHOLINE_TRANSPORTER_ACTIVITY	16	0.654498	1.65097	0.00760371	0.0433339	0.03213	1750	tags=44%, list=13%, signal=38%	ATP10A/ABCA3/MTTP/ATP8B2/ABCA7/PLTP/PITPNM2
GOBP_ESTABLISHMENT_OF_LYMPHOCYTE_POLARITY	GOBP_ESTABLISHMENT_OF_LYMPHOCYTE_POLARITY	12	0.719394	1.69959	0.00763002	0.0434425	0.0322105	1026	tags=42%, list=8%, signal=38%	CCL21/CYP26B1/CCL19/DOCK2/CCR7
GOBP_REGULATION_OF_DOUBLE_STRAND_BREAK_REPAIR_VIA_HOMOLOGOUS_RECOMBINATION	GOBP_REGULATION_OF_DOUBLE_STRAND_BREAK_REPAIR_VIA_HOMOLOGOUS_RECOMBINATION	42	-0.429624	-1.62773	0.00765103	0.0435207	0.0322684	2503	tags=38%, list=19%, signal=31%	SMCHD1/SHLD1/KLHL15/POLQ/FIGNL1/RIF1/HELB/CHEK1/ARID2/SHLD2/ERCC6/PPP4R2/RAD51AP1/FANCB/PARPBP/SHLD3
GOBP_MITOTIC_RECOMBINATION	GOBP_MITOTIC_RECOMBINATION	22	-0.531987	-1.72955	0.00768544	0.0436673	0.0323772	2902	tags=55%, list=22%, signal=43%	RAD50/TPRKB/MRE11/MLH1/NSMCE2/SMC6/MSH3/SMC5/GEN1/ERCC4/BRCA2/RAD54B
[truncated: 716 more rows]

## Sheet: KEGG
ID	Description	setSize	enrichmentScore	NES	pvalue	p.adjust	qvalues	rank	leading_edge	core_enrichment
[truncated: 62 more rows]
