# Supplementary material for: The prognostic value and immunological role of angiogenesis-related patterns in colon adenocarcinoma
Source: Front Oncol. 2022 Nov 11;12:1003440. doi: 10.3389/fonc.2022.1003440 (PMC9691776; doi:10.3389/fonc.2022.1003440)
Supplement: Supplementary file 4 [file DataSheet_2.xlsx]

## Sheet: Sheet1
Drugs	P value
A.443654	0.51
CGP.60474	2.3e-15
GSK269962A	2.4e-13
AMG.706	2.6e-13
AG.014699	0.71
LFM.A13	7.5e-11
AKT.inhibitor.VIII	1.3e-11
Bexarotene	1e-10
GNF.2	1.9e-10
Imatinib	1.2e-09
ATRA	0.72
AUY922	0.24
AP.24534	1.5e-09
AZ628	2.7e-09
Dasatinib	5.9e-09
AZD7762	1.5e-08
A.770041	2e-08
AZD6482	0.078
AZD.0530	3.9e-08
AZD8055	0.68
BAY.61.3606	0.037
BMS.509744	5.9e-08
BI.2536	0.13
BIBW2992	1.7e-09
Bicalutamide	0.83
BI.D1870	0.44
BIRB.0796	0.26
Bleomycin	0.097
BMS.536924	1.9e-07
GDC0941	3.3e-07
BMS.708163	2e-10
CGP.082996	4.2e-07
CHIR.99021	1.2e-06
FTI.277	1.5e-06
Nilotinib	1.8e-06
Bryostatin.1	4.1e-06
Camptothecin	0.75
CCT007093	0.29
CCT018159	0.27
AZD.2281	9e-06
JNK.9L	1.2e-05
CEP.701	0.00017
Elesclomol	0.00019
CI.1040	0.66
Cisplatin	0.049
CMK	0.06
Cyclopamine	0.3
Cytarabine	0.31
Docetaxel	0.00021
DMOG	0.13
KIN001.135	0.00035
Doxorubicin	0.027
EHT.1864	0.85
GDC.0449	0.00039
Embelin	0.17
Epothilone.B	0.37
Erlotinib	0.98
Etoposide	0.1
FH535	0.31
ABT.888	0.0011
AS601245	0.0012
KU.55933	0.0018
Gefitinib	0.47
Gemcitabine	0.046
Bortezomib	0.0022
JNK.Inhibitor.VIII	0.0027
GSK.650394	0.51
GW.441756	0.61
GW843682X	0.15
AZD6244	0.0029
IPA.3	0.28
Bosutinib	0.0041
AICAR	0.0085
Paclitaxel	0.015
JW.7.52.1	0.053
Axitinib	0.019
JNJ.26854165	0.02
Lapatinib	0.00023
Lenalidomide	0.93
BX.795	0.03
Metformin	0.49
Methotrexate	0.82
MG.132	0.52
Midostaurin	0.21
BMS.754807	0.044
ABT.263	0.047
PLX4720	0.048
Sorafenib	0.66
