# Supplementary material for: The prognostic value and immunological role of angiogenesis-related patterns in colon adenocarcinoma
Source: Front Oncol. 2022 Nov 11;12:1003440. doi: 10.3389/fonc.2022.1003440 (PMC9691776; doi:10.3389/fonc.2022.1003440)
Supplement: Supplementary file 5 [file DataSheet_3.xlsx]

## Sheet: Sheet1
id	coef	HR	HR.95L	HR.95H	pvalue
STC1	0.17894	1.19595	0.950822	1.50427	0.126252
VEGFA	0.318286	1.37477	1.00316	1.88404	0.0477517
MSX1	0.134872	1.14439	0.931392	1.4061	0.199298
SPP1	0.0784162	1.08157	0.983729	1.18915	0.105045
COL5A2	0.0482001	1.04938	0.888449	1.23946	0.570397
SLCO2A1	-0.114358	0.891938	0.697304	1.1409	0.362567
JAG2	0.300928	1.35111	1.05176	1.73567	0.0185312
OLR1	0.103619	1.10918	0.908739	1.35383	0.308236
TIMP1	0.355736	1.42723	1.10476	1.84382	0.00648007
